# Supplementary material for: Molecular memory of Flavescence dorée phytoplasma in recovering grapevines
Source: Hortic Res. 2020 Aug 1;7:126. doi: 10.1038/s41438-020-00348-3 (PMC7395728; doi:10.1038/s41438-020-00348-3)
Supplement: Supplementary file 5 — Supplementary Table S1 [file 41438_2020_348_MOESM5_ESM.xlsx]

## Sheet: Table S1
Table S1. Summary of RNAseq metrics. H = healthy, REC = recovered, FD = FDp-infected.
Sample name	Sample description	Total read count	Total reads mapped on Vitis vinifera 12x V1 genome	% Mapped reads
FD rep 1	Flavescence dorée-infected	45550501	41611472	0.914
FD rep 2		47468030	43004688	0.906
FD rep 3		45468526	41168629	0.905
REC rep 1	Recovered	46871511	42493806	0.907
REC rep 2		42500586	38731591	0.911
REC rep 3		61320603	55787794	0.91
H rep 1	Healthy	48003864	43735656	0.911
H rep 2		45429825	41461572	0.913
H rep 3		43785278	39875119	0.911
	Average	47377636	43096703	0.9098
