# Supplementary material for: Molecular memory of Flavescence dorée phytoplasma in recovering grapevines
Source: Hortic Res. 2020 Aug 1;7:126. doi: 10.1038/s41438-020-00348-3 (PMC7395728; doi:10.1038/s41438-020-00348-3)
Supplement: Supplementary file 6 — Supplementary Table S2 [file 41438_2020_348_MOESM6_ESM.xlsx]

## Sheet: FDvsH
Table S2. Functional categories of genes differentially expressed in the comparison between FD (FDp-infected) and H (healthy) RNAseq data obtained from Vitis vinifera 'Barbera' leaf veins.
GGDB 12X V1	Functional annotation	Functional category	Network	Gene Ontology	GO annotation	Plant Ontology	Pfam	InterPro domain ID	Accession Uniprot for published grapevine proteins	log2(FoldChange)	p value	q value
AMINO ACID METABOLISM
VIT_13s0064g01660	Prunasin hydrolase isoform PHA precursor	AMINO ACID METABOLISM	vv10460Cyanoamino_acid_metabolism		GO:0005488 binding F:GO:0005975 carbohydrate metabolic process P:GO:0016787 hydrolase activity F	PO:0000230,inflorescence meristem,S|PO:0008019,leaf lamina base,S|PO:0020100,hypocotyl,S|PO:0020030,cotyledon,S|PO:0009052,pedicel,S|PO:0000013,cauline leaf,S|PO:0009009,embryo,S|PO:0000037,shoot apex,S|PO:0009046,flower,S|PO:0009006,shoot,S|PO:0020091,male gametophyte,S|PO:0009032,petal,S|PO:0020038,petiole,S|PO:0009029,stamen,S|PO:0006345,pollen tube,S|PO:0020137,leaf apex,S|PO:0009010,seed,S|P…	PF00232,Glycosyl hydrolase family 1	IPR001360, IPR013781		-2.7429	5e-05	0.000717479
VIT_07s0104g00610	Glutamine synthetase	AMINO ACID METABOLISM	vv10251Glutamate_metabolism vv10550Peptidoglycan_biosynthesis vv10910Nitrogen_metabolism	0	GO:0000166 nucleotide binding F:GO:0003824 catalytic activity F:GO:0008152 metabolic process P:GO:0009058 biosynthetic process P:GO:0009536 plastid C:GO:0009987 cellular process P	PO:0000230,inflorescence meristem,S|PO:0008019,leaf lamina base,S|PO:0020100,hypocotyl,S|PO:0020030,cotyledon,S|PO:0000005,cultured cell,S|PO:0009052,pedicel,S|PO:0000013,cauline leaf,S|PO:0000037,shoot apex,S|PO:0009009,embryo,S|PO:0009046,flower,S|PO:0020091,male gametophyte,S|PO:0009006,shoot,S|PO:0009001,fruit,S|PO:0009032,petal,S|PO:0009029,stamen,S|PO:0020038,petiole,S|PO:0000293,guard cell…	PF03951,Glutamine synthetase, beta-Grasp domain|PF00120,Glutamine synthetase, catalytic domain	IPR008147, IPR014746, IPR008146		-2.63906	5e-05	0.000717479
VIT_13s0064g00390	Polyamine oxidase	AMINO ACID METABOLISM	vv11000Single_reactions		GO:0003824 catalytic activity F:GO:0008152 metabolic process P	PO:0009049,inflorescence,S|PO:0006345,pollen tube,S|PO:0020100,hypocotyl,S|PO:0000084,sperm cell,S|PO:0009031,sepal,S|PO:0009047,stem,S|PO:0009046,flower,S|PO:0000037,shoot apex,S|PO:0009005,root,S|PO:0008034,leaf whorl,S|PO:0009025,leaf,S|PO:0020091,male gametophyte,S|PO:0001017,M germinated pollen stage,G|PO:0007616,4 anthesis,G|PO:0007611,petal differentiation and expansion stage,G|PO:0001016,…	PF01593,Flavin containing amine oxidoreductase	IPR001613, IPR002937		-2.62979	5e-05	0.000717479
VIT_06s0004g02680	Lysine decarboxylase	AMINO ACID METABOLISM	vv10300Lysine_biosynthesis	GO:0006413:translational initiation:P|GO:0006412:translation:P|GO:0003743:translation initiation factor activity:F	GO:0003824 catalytic activity F:GO:0005634 nucleus C:GO:0005829 cytosol C:GO:0009058 biosynthetic process P:GO:0009987 cellular process P:GO:0016787 hydrolase activity F	PO:0000230,inflorescence meristem,S|PO:0008019,leaf lamina base,S|PO:0020100,hypocotyl,S|PO:0020030,cotyledon,S|PO:0009052,pedicel,S|PO:0000013,cauline leaf,S|PO:0009009,embryo,S|PO:0009046,flower,S|PO:0000037,shoot apex,S|PO:0020091,male gametophyte,S|PO:0009006,shoot,S|PO:0020038,petiole,S|PO:0009029,stamen,S|PO:0009032,petal,S|PO:0009031,sepal,S|PO:0009010,seed,S|PO:0020137,leaf apex,S|PO:0009…	PF03641,Possible lysine decarboxylase	IPR005269		-2.58473	5e-05	0.000717479
VIT_02s0033g01020	Anthraniloyal-CoA: methanol anthraniloyal transferase	AMINO ACID METABOLISM	vv10400Phenylalanine_tyrosine_and_tryptophan_biosynthesis	GO:0010286:heat acclimation:P	GO:0016740 transferase activity F	PO:0008019,leaf lamina base,S|PO:0020100,hypocotyl,S|PO:0009052,pedicel,S|PO:0009009,embryo,S|PO:0009046,flower,S|PO:0009006,shoot,S|PO:0020091,male gametophyte,S|PO:0009032,petal,S|PO:0009029,stamen,S|PO:0020038,petiole,S|PO:0009031,sepal,S|PO:0009010,seed,S|PO:0009030,carpel,S|PO:0009047,stem,S|PO:0009005,root,S|PO:0008034,leaf whorl,S|PO:0009025,leaf,S|PO:0001081,F mature embryo stage,G|PO:000…	PF02458,Transferase family	IPR003480		-2.55865	5e-05	0.000717479
VIT_02s0033g01000	Anthraniloyal-CoA: methanol anthraniloyal transferase	AMINO ACID METABOLISM	vv10400Phenylalanine_tyrosine_and_tryptophan_biosynthesis	GO:0016021:integral to membrane:C|GO:0004252:serine-type endopeptidase activity:F|GO:0006465:signal peptide processing:P|GO:0016787:hydrolase activity:F|GO:0009507:chloroplast:C|GO:0070008:serine-type exopeptidase activity:F|GO:0006508:proteolysis:P|GO:0008233:peptidase activity:F|GO:0009535:chloroplast thylakoid membrane:C|GO:0003993:acid phosphatase activity:F	GO:0016740 transferase activity F	PO:0008019,leaf lamina base,S|PO:0020100,hypocotyl,S|PO:0009052,pedicel,S|PO:0009009,embryo,S|PO:0009046,flower,S|PO:0009006,shoot,S|PO:0020091,male gametophyte,S|PO:0009032,petal,S|PO:0009029,stamen,S|PO:0020038,petiole,S|PO:0009031,sepal,S|PO:0009010,seed,S|PO:0009030,carpel,S|PO:0009047,stem,S|PO:0009005,root,S|PO:0008034,leaf whorl,S|PO:0009025,leaf,S|PO:0001081,F mature embryo stage,G|PO:000…	PF02458,Transferase family			-2.54211	5e-05	0.000717479
VIT_14s0030g01550	Cysteine synthase 7, cytosolic	AMINO ACID METABOLISM	vv10272Cysteine_metabolism vv10450Selenoamino_acid_metabolism vv10920Sulfur_metabolism	GO:0009845:seed germination:P|GO:0048046:apoplast:C|GO:0005622:intracellular:C|GO:0003924:GTPase activity:F|GO:0009791:post-embryonic development:P|GO:0005739:mitochondrion:C|GO:0003746:translation elongation factor activity:F|GO:0009658:chloroplast organization:P|GO:0005524:ATP binding:F|GO:0006412:translation:P|GO:0009507:chloroplast:C|GO:0009536:plastid:C|GO:0005525:GTP binding:F|GO:0000166:nu…	GO:0003824 catalytic activity F:GO:0005488 binding F:GO:0009058 biosynthetic process P:GO:0009536 plastid C:GO:0009987 cellular process P:GO:0016740 transferase activity F	PO:0000230,inflorescence meristem,S|PO:0008019,leaf lamina base,S|PO:0000084,sperm cell,S|PO:0020100,hypocotyl,S|PO:0020030,cotyledon,S|PO:0000282,trichome,S|PO:0000005,cultured cell,S|PO:0009052,pedicel,S|PO:0000013,cauline leaf,S|PO:0009009,embryo,S|PO:0000037,shoot apex,S|PO:0009046,flower,S|PO:0009001,fruit,S|PO:0020091,male gametophyte,S|PO:0009006,shoot,S|PO:0020038,petiole,S|PO:0009029,sta…	PF00291,Pyridoxal-phosphate dependent enzyme	IPR001216, IPR005856, IPR005859, IPR001926		-2.51395	0.0003	0.0033462
VIT_02s0033g01060	Anthraniloyal-CoA: methanol anthraniloyal transferase	AMINO ACID METABOLISM	vv10400Phenylalanine_tyrosine_and_tryptophan_biosynthesis	GO:0016021:integral to membrane:C|GO:0008568:microtubule-severing ATPase activity:F|GO:0030163:protein catabolic process:P|GO:0016020:membrane:C|GO:0046872:metal ion binding:F|GO:0016787:hydrolase activity:F|GO:0008237:metallopeptidase activity:F|GO:0006508:proteolysis:P|GO:0004222:metalloendopeptidase activity:F|GO:0008270:zinc ion binding:F|GO:0005524:ATP binding:F|GO:0007049:cell cycle:P|GO:00…	GO:0016740 transferase activity F	PO:0008019,leaf lamina base,S|PO:0020100,hypocotyl,S|PO:0009052,pedicel,S|PO:0009009,embryo,S|PO:0009046,flower,S|PO:0009006,shoot,S|PO:0020091,male gametophyte,S|PO:0009032,petal,S|PO:0009029,stamen,S|PO:0020038,petiole,S|PO:0009031,sepal,S|PO:0009010,seed,S|PO:0009030,carpel,S|PO:0009047,stem,S|PO:0009005,root,S|PO:0008034,leaf whorl,S|PO:0009025,leaf,S|PO:0001081,F mature embryo stage,G|PO:000…	PF02458,Transferase family	IPR003480		-2.48601	5e-05	0.000717479
VIT_10s0003g04240	Tyrosine decarboxylase	AMINO ACID METABOLISM	vv10350Tyrosine_metabolism vv10950Alkaloid_biosynthesis_I		-	PO:0000230,inflorescence meristem,S|PO:0008019,leaf lamina base,S|PO:0020100,hypocotyl,S|PO:0020030,cotyledon,S|PO:0009052,pedicel,S|PO:0000013,cauline leaf,S|PO:0009009,embryo,S|PO:0009046,flower,S|PO:0000037,shoot apex,S|PO:0020091,male gametophyte,S|PO:0009006,shoot,S|PO:0020038,petiole,S|PO:0009029,stamen,S|PO:0009032,petal,S|PO:0009031,sepal,S|PO:0009010,seed,S|PO:0020137,leaf apex,S|PO:0009…	PF00282,Pyridoxal-dependent decarboxylase conserved domain	IPR010977, IPR002129, IPR015421, IPR015422		-2.48575	0.00035	0.00378335
VIT_18s0001g14030	Lysine decarboxylase	AMINO ACID METABOLISM	vv10300Lysine_biosynthesis	GO:0016021:integral to membrane:C|GO:0004252:serine-type endopeptidase activity:F|GO:0006465:signal peptide processing:P|GO:0006508:proteolysis:P|GO:0008233:peptidase activity:F|GO:0070008:serine-type exopeptidase activity:F	GO:0003824 catalytic activity F:GO:0005634 nucleus C:GO:0005829 cytosol C:GO:0009058 biosynthetic process P:GO:0009987 cellular process P:GO:0016787 hydrolase activity F	PO:0000230,inflorescence meristem,S|PO:0008019,leaf lamina base,S|PO:0000084,sperm cell,S|PO:0020100,hypocotyl,S|PO:0020030,cotyledon,S|PO:0009052,pedicel,S|PO:0000013,cauline leaf,S|PO:0009009,embryo,S|PO:0009046,flower,S|PO:0000037,shoot apex,S|PO:0020091,male gametophyte,S|PO:0009006,shoot,S|PO:0020038,petiole,S|PO:0009029,stamen,S|PO:0009032,petal,S|PO:0009031,sepal,S|PO:0009010,seed,S|PO:002…	PF03641,Possible lysine decarboxylase	IPR005269		-2.47316	5e-05	0.000717479
VIT_02s0033g01050	Anthraniloyal-CoA: methanol anthraniloyal transferase	AMINO ACID METABOLISM	vv10400Phenylalanine_tyrosine_and_tryptophan_biosynthesis		GO:0016740 transferase activity F	PO:0000230,inflorescence meristem,S|PO:0008019,leaf lamina base,S|PO:0000084,sperm cell,S|PO:0020100,hypocotyl,S|PO:0020030,cotyledon,S|PO:0009052,pedicel,S|PO:0000013,cauline leaf,S|PO:0000037,shoot apex,S|PO:0009009,embryo,S|PO:0009046,flower,S|PO:0009006,shoot,S|PO:0009032,petal,S|PO:0009029,stamen,S|PO:0020038,petiole,S|PO:0000293,guard cell,S|PO:0009010,seed,S|PO:0009031,sepal,S|PO:0020137,l…	PF02458,Transferase family	IPR003480		-2.40492	5e-05	0.000717479
VIT_02s0033g01030	Anthraniloyal-CoA: methanol anthraniloyal transferase	AMINO ACID METABOLISM	vv10400Phenylalanine_tyrosine_and_tryptophan_biosynthesis	GO:0016747:transferase activity, transferring acyl groups other than amino-acyl groups:F|GO:0016740:transferase activity:F	GO:0016740 transferase activity F	PO:0008019,leaf lamina base,S|PO:0020100,hypocotyl,S|PO:0009052,pedicel,S|PO:0009009,embryo,S|PO:0009046,flower,S|PO:0009006,shoot,S|PO:0020091,male gametophyte,S|PO:0009032,petal,S|PO:0009029,stamen,S|PO:0020038,petiole,S|PO:0009031,sepal,S|PO:0009010,seed,S|PO:0009030,carpel,S|PO:0009047,stem,S|PO:0009005,root,S|PO:0008034,leaf whorl,S|PO:0009025,leaf,S|PO:0001081,F mature embryo stage,G|PO:000…	PF02458,Transferase family	IPR003480		-2.34667	5e-05	0.000717479
VIT_01s0010g01970	Anionic peroxidase	AMINO ACID METABOLISM	vv10360Phenylalanine_metabolism vv10680Methane_metabolism	GO:0004185:serine-type carboxypeptidase activity:F|GO:0006508:proteolysis:P|GO:0008233:peptidase activity:F|GO:0016787:hydrolase activity:F|GO:0004180:carboxypeptidase activity:F|GO:0005576:extracellular region:C	GO:0003824 catalytic activity F:GO:0005488 binding F:GO:0005576 extracellular region C:GO:0006950 response to stress P:GO:0008152 metabolic process P:GO:0009056 catabolic process P:GO:0009987 cellular process P	PO:0000230,inflorescence meristem,S|PO:0020100,hypocotyl,S|PO:0009052,pedicel,S|PO:0009046,flower,S|PO:0000037,shoot apex,S|PO:0009009,embryo,S|PO:0009006,shoot,S|PO:0009001,fruit,S|PO:0020091,male gametophyte,S|PO:0009032,petal,S|PO:0009029,stamen,S|PO:0020137,leaf apex,S|PO:0009031,sepal,S|PO:0009030,carpel,S|PO:0009047,stem,S|PO:0009005,root,S|PO:0008034,leaf whorl,S|PO:0009025,leaf,S|PO:00071…	PF00141,Peroxidase	IPR002016, IPR000823		-2.20979	0.0014	0.0117195
VIT_08s0040g01780	Lysine decarboxylase	AMINO ACID METABOLISM	vv10300Lysine_biosynthesis	GO:0030529:ribonucleoprotein complex:C|GO:0003723:RNA binding:F|GO:0016020:membrane:C|GO:0019843:rRNA binding:F|GO:0006412:translation:P|GO:0005622:intracellular:C|GO:0005840:ribosome:C|GO:0009507:chloroplast:C|GO:0003735:structural constituent of ribosome:F|GO:0009536:plastid:C|GO:0009570:chloroplast stroma:C|GO:0000312:plastid small ribosomal subunit:C|GO:0009941:chloroplast envelope:C	GO:0003824 catalytic activity F:GO:0005634 nucleus C:GO:0005829 cytosol C:GO:0009058 biosynthetic process P:GO:0009987 cellular process P:GO:0016787 hydrolase activity F	PO:0000230,inflorescence meristem,S|PO:0008019,leaf lamina base,S|PO:0020100,hypocotyl,S|PO:0020030,cotyledon,S|PO:0009052,pedicel,S|PO:0000013,cauline leaf,S|PO:0009009,embryo,S|PO:0009046,flower,S|PO:0000037,shoot apex,S|PO:0020091,male gametophyte,S|PO:0009006,shoot,S|PO:0020038,petiole,S|PO:0009029,stamen,S|PO:0009032,petal,S|PO:0009031,sepal,S|PO:0009010,seed,S|PO:0020137,leaf apex,S|PO:0009…	PF03641,Possible lysine decarboxylase	IPR005269		-2.11513	5e-05	0.000717479
VIT_06s0009g03740	Serine-glyoxylate aminotransferase	AMINO ACID METABOLISM	vv10260Glycine_serine_and_threonine_metabolism	GO:0016020:membrane:C|GO:0008233:peptidase activity:F	GO:0005488 binding F:GO:0008152 metabolic process P:GO:0016740 transferase activity F	PO:0000230,inflorescence meristem,S|PO:0008019,leaf lamina base,S|PO:0020100,hypocotyl,S|PO:0020030,cotyledon,S|PO:0009052,pedicel,S|PO:0000013,cauline leaf,S|PO:0009009,embryo,S|PO:0009046,flower,S|PO:0000037,shoot apex,S|PO:0020091,male gametophyte,S|PO:0009006,shoot,S|PO:0020038,petiole,S|PO:0009029,stamen,S|PO:0009032,petal,S|PO:0000293,guard cell,S|PO:0009031,sepal,S|PO:0020137,leaf apex,S|P…	PF00266,Aminotransferase class-V	IPR000192, IPR015421		-2.07791	5e-05	0.000717479
VIT_18s0001g12990	Anthranilate N-benzoyltransferase protein 1	AMINO ACID METABOLISM	vv10400Phenylalanine_tyrosine_and_tryptophan_biosynthesis	GO:0004176:ATP-dependent peptidase activity:F|GO:0006508:proteolysis:P|GO:0008233:peptidase activity:F|GO:0009507:chloroplast:C	GO:0016740 transferase activity F	PO:0000230,inflorescence meristem,S|PO:0008019,leaf lamina base,S|PO:0020100,hypocotyl,S|PO:0009052,pedicel,S|PO:0000013,cauline leaf,S|PO:0000037,shoot apex,S|PO:0009009,embryo,S|PO:0009046,flower,S|PO:0009006,shoot,S|PO:0020038,petiole,S|PO:0006345,pollen tube,S|PO:0009031,sepal,S|PO:0020137,leaf apex,S|PO:0009010,seed,S|PO:0009047,stem,S|PO:0009005,root,S|PO:0008034,leaf whorl,S|PO:0009025,lea…	PF02458,Transferase family	IPR003480		-1.90089	5e-05	0.000717479
VIT_06s0061g00080	Saccharopine dehydrogenase	AMINO ACID METABOLISM	vv10300Lysine_biosynthesis	GO:0031461:cullin-ring ubiquitin ligase complex:C|GO:0006511:ubiquitin-dependent protein catabolic process:P|GO:0031625:ubiquitin protein ligase binding:F	GO:0003824 catalytic activity F:GO:0005488 binding F:GO:0008152 metabolic process P	PO:0000230,inflorescence meristem,S|PO:0008019,leaf lamina base,S|PO:0020100,hypocotyl,S|PO:0020030,cotyledon,S|PO:0009052,pedicel,S|PO:0000013,cauline leaf,S|PO:0009009,embryo,S|PO:0009046,flower,S|PO:0000037,shoot apex,S|PO:0020091,male gametophyte,S|PO:0009006,shoot,S|PO:0020038,petiole,S|PO:0009029,stamen,S|PO:0009032,petal,S|PO:0009031,sepal,S|PO:0009010,seed,S|PO:0020137,leaf apex,S|PO:0009…	PF03435,Saccharopine dehydrogenase	IPR016040, IPR005097		-1.84085	5e-05	0.000717479
VIT_00s0194g00120	Serine acetyltransferase	AMINO ACID METABOLISM	vv10272Cysteine_metabolism vv10920Sulfur_metabolism	GO:0003677:DNA binding:F|GO:0004190:aspartic-type endopeptidase activity:F|GO:0006508:proteolysis:P|GO:0008233:peptidase activity:F|GO:0016787:hydrolase activity:F	GO:0005737 cytoplasm C:GO:0009058 biosynthetic process P:GO:0009987 cellular process P:GO:0016740 transferase activity F	PO:0000230,inflorescence meristem,S|PO:0008019,leaf lamina base,S|PO:0000084,sperm cell,S|PO:0020100,hypocotyl,S|PO:0020030,cotyledon,S|PO:0000035,cotyledon vascular system,S|PO:0003011,root vascular system,S|PO:0000005,cultured cell,S|PO:0009052,pedicel,S|PO:0000013,cauline leaf,S|PO:0009009,embryo,S|PO:0009046,flower,S|PO:0000037,shoot apex,S|PO:0020091,male gametophyte,S|PO:0009006,shoot,S|PO:…	PF06426,Serine acetyltransferase, N-terminal	IPR001451, IPR010493		-1.79514	5e-05	0.000717479
VIT_05s0094g01350	Thiol methyltransferase 1	AMINO ACID METABOLISM	vv10450Selenoamino_acid_metabolism		GO:0005737 cytoplasm C:GO:0008152 metabolic process P:GO:0016740 transferase activity F	PO:0000005,cultured cell,S|PO:0006345,pollen tube,S|PO:0000293,guard cell,S|PO:0020091,male gametophyte,S|PO:0009025,leaf,S|PO:0001017,M germinated pollen stage,G|PO:0007131,seedling growth,G	PF05724,Thiopurine S-methyltransferase (TPMT)|PF08242,Methyltransferase domain	IPR008854		-1.77666	0.00025	0.0028745
VIT_04s0008g01300	Glycine dehydrogenase	AMINO ACID METABOLISM	vv10260Glycine_serine_and_threonine_metabolism	GO:0006350:transcription:P|GO:0003677:DNA binding:F|GO:0045449:regulation of transcription:P|GO:0043565:sequence-specific DNA binding:F|GO:0006950:response to stress:P|GO:0003700:transcription factor activity:F|GO:0006355:regulation of transcription, DNA-dependent:P|GO:0005634:nucleus:C	GO:0003824 catalytic activity F:GO:0005488 binding F:GO:0005739 mitochondrion C:GO:0008152 metabolic process P:GO:0009056 catabolic process P:GO:0009987 cellular process P	PO:0008019,leaf lamina base,S|PO:0020100,hypocotyl,S|PO:0000005,cultured cell,S|PO:0020031,radicle,S|PO:0000013,cauline leaf,S|PO:0009046,flower,S|PO:0020091,male gametophyte,S|PO:0009001,fruit,S|PO:0009032,petal,S|PO:0009029,stamen,S|PO:0009049,inflorescence,S|PO:0020038,petiole,S|PO:0009031,sepal,S|PO:0009030,carpel,S|PO:0000025,root tip,S|PO:0005352,xylem,S|PO:0009005,root,S|PO:0020125,elongat…	PF02347,Glycine cleavage system P-protein	IPR003437, IPR015421		-1.7599	0.0001	0.00132706
VIT_05s0049g01650	Cyclopropane fatty acid synthase	AMINO ACID METABOLISM	vv10271Methionine_metabolism	GO:0004176:ATP-dependent peptidase activity:F|GO:0006508:proteolysis:P|GO:0009507:chloroplast:C	GO:0006629 lipid metabolic process P:GO:0009058 biosynthetic process P:GO:0016740 transferase activity F	0	PF01593,Flavin containing amine oxidoreductase|PF02353,Cyclopropane-fatty-acyl-phospholipid synthase|PF08241,Methyltransferase domain|PF08242,Methyltransferase domain	IPR000759, IPR002937, IPR003333		-1.73272	5e-05	0.000717479
VIT_02s0012g01120	Glycine cleavage system H protein, mitochondrial	AMINO ACID METABOLISM	vv10260Glycine_serine_and_threonine_metabolism	GO:0016020:membrane:C|GO:0022626:cytosolic ribosome:C|GO:0005622:intracellular:C|GO:0019843:rRNA binding:F|GO:0003735:structural constituent of ribosome:F|GO:0009535:chloroplast thylakoid membrane:C|GO:0009547:plastid ribosome:C|GO:0030529:ribonucleoprotein complex:C|GO:0003723:RNA binding:F|GO:0000311:plastid large ribosomal subunit:C|GO:0005840:ribosome:C|GO:0005634:nucleus:C|GO:0006412:transla…	GO:0005737 cytoplasm C:GO:0005739 mitochondrion C:GO:0009056 catabolic process P:GO:0009987 cellular process P	PO:0000230,inflorescence meristem,S|PO:0008019,leaf lamina base,S|PO:0020100,hypocotyl,S|PO:0020030,cotyledon,S|PO:0009052,pedicel,S|PO:0000013,cauline leaf,S|PO:0009009,embryo,S|PO:0009046,flower,S|PO:0000037,shoot apex,S|PO:0020091,male gametophyte,S|PO:0009006,shoot,S|PO:0009001,fruit,S|PO:0020038,petiole,S|PO:0009029,stamen,S|PO:0009032,petal,S|PO:0000293,guard cell,S|PO:0020137,leaf apex,S|P…	PF01597,Glycine cleavage H-protein	IPR003016, IPR002930, IPR017453		-1.72121	5e-05	0.000717479
VIT_18s0157g00170	Alliin lyase precursor	AMINO ACID METABOLISM	vv10272Cysteine_metabolism	GO:0030529:ribonucleoprotein complex:C|GO:0000311:plastid large ribosomal subunit:C|GO:0003723:RNA binding:F|GO:0019843:rRNA binding:F|GO:0006412:translation:P|GO:0005622:intracellular:C|GO:0005840:ribosome:C|GO:0009507:chloroplast:C|GO:0003735:structural constituent of ribosome:F|GO:0009536:plastid:C|GO:0009570:chloroplast stroma:C	GO:0003824 catalytic activity F:GO:0005488 binding F	PO:0008019,leaf lamina base,S|PO:0020100,hypocotyl,S|PO:0000084,sperm cell,S|PO:0020030,cotyledon,S|PO:0009062,gynoecium,S|PO:0009052,pedicel,S|PO:0000013,cauline leaf,S|PO:0006085,root meristem,S|PO:0009009,embryo,S|PO:0000037,shoot apex,S|PO:0009046,flower,S|PO:0009006,shoot,S|PO:0020038,petiole,S|PO:0009029,stamen,S|PO:0009032,petal,S|PO:0009031,sepal,S|PO:0009010,seed,S|PO:0009030,carpel,S|PO…	PF04863,Alliinase EGF-like domain|PF04864,Allinase	IPR006948, IPR006947, IPR013032, IPR015421, IPR015422		-1.69461	5e-05	0.000717479
VIT_02s0033g00870	Nitrilase 4B	AMINO ACID METABOLISM	vv10460Cyanoamino_acid_metabolism vv10910Nitrogen_metabolism vv11002Auxin_biosynthesis	GO:0005886:plasma membrane:C|GO:0016020:membrane:C|GO:0016787:hydrolase activity:F|GO:0006807:nitrogen compound metabolic process:P|GO:0047427:cyanoalanine nitrilase activity:F|GO:0016810:hydrolase activity, acting on carbon-nitrogen (but not peptide) bonds:F|GO:0000257:nitrilase activity:F|GO:0009898:internal side of plasma membrane:C	GO:0005886 plasma membrane C:GO:0008152 metabolic process P:GO:0016787 hydrolase activity F	PO:0000230,inflorescence meristem,S|PO:0008019,leaf lamina base,S|PO:0020100,hypocotyl,S|PO:0000084,sperm cell,S|PO:0020030,cotyledon,S|PO:0000282,trichome,S|PO:0000005,cultured cell,S|PO:0009052,pedicel,S|PO:0000013,cauline leaf,S|PO:0009009,embryo,S|PO:0000037,shoot apex,S|PO:0009046,flower,S|PO:0020091,male gametophyte,S|PO:0009006,shoot,S|PO:0009032,petal,S|PO:0020038,petiole,S|PO:0009029,sta…	PF00795,Carbon-nitrogen hydrolase	IPR000132, IPR003010		-1.61048	5e-05	0.000717479
VIT_08s0007g01930	Anthranilate N-benzoyltransferase	AMINO ACID METABOLISM	vv10400Phenylalanine_tyrosine_and_tryptophan_biosynthesis		GO:0016740 transferase activity F	PO:0000230,inflorescence meristem,S|PO:0008019,leaf lamina base,S|PO:0020100,hypocotyl,S|PO:0000084,sperm cell,S|PO:0020030,cotyledon,S|PO:0009052,pedicel,S|PO:0000013,cauline leaf,S|PO:0009009,embryo,S|PO:0000037,shoot apex,S|PO:0009046,flower,S|PO:0020091,male gametophyte,S|PO:0009006,shoot,S|PO:0020038,petiole,S|PO:0009032,petal,S|PO:0009029,stamen,S|PO:0020137,leaf apex,S|PO:0009031,sepal,S|P…	PF02458,Transferase family	IPR003480		-1.48439	5e-05	0.000717479
VIT_06s0009g03780	Diphthine synthase	AMINO ACID METABOLISM	vv10271Methionine_metabolism		GO:0003824 catalytic activity F:GO:0005488 binding F:GO:0006629 lipid metabolic process P:GO:0008152 metabolic process P:GO:0009058 biosynthetic process P:GO:0009987 cellular process P	PO:0000230,inflorescence meristem,S|PO:0008019,leaf lamina base,S|PO:0020100,hypocotyl,S|PO:0020030,cotyledon,S|PO:0009052,pedicel,S|PO:0000013,cauline leaf,S|PO:0009009,embryo,S|PO:0009046,flower,S|PO:0000037,shoot apex,S|PO:0020091,male gametophyte,S|PO:0009006,shoot,S|PO:0020038,petiole,S|PO:0009029,stamen,S|PO:0009032,petal,S|PO:0009031,sepal,S|PO:0009010,seed,S|PO:0020137,leaf apex,S|PO:0009…	0	IPR001509, IPR016040		-1.45841	5e-05	0.000717479
VIT_18s0001g09910	L-asparaginase	AMINO ACID METABOLISM	vv10252Alanine_and_aspartate_metabolism vv10910Nitrogen_metabolism		GO:0016787 hydrolase activity F	PO:0000230,inflorescence meristem,S|PO:0008019,leaf lamina base,S|PO:0000084,sperm cell,S|PO:0020100,hypocotyl,S|PO:0020030,cotyledon,S|PO:0009052,pedicel,S|PO:0000013,cauline leaf,S|PO:0009009,embryo,S|PO:0009046,flower,S|PO:0000037,shoot apex,S|PO:0020091,male gametophyte,S|PO:0009006,shoot,S|PO:0009001,fruit,S|PO:0020038,petiole,S|PO:0009029,stamen,S|PO:0009032,petal,S|PO:0006345,pollen tube,S…	PF01112,Asparaginase	IPR000246		-1.4549	5e-05	0.000717479
VIT_00s0211g00120	Glycine hydroxymethyltransferase	AMINO ACID METABOLISM	vv10260Glycine_serine_and_threonine_metabolism vv10460Cyanoamino_acid_metabolism vv10670One_carbon_pool_by_folate vv10680Methane_metabolism		GO:0005488 binding F:GO:0005739 mitochondrion C:GO:0008152 metabolic process P:GO:0009987 cellular process P:GO:0016740 transferase activity F	PO:0000230,inflorescence meristem,S|PO:0008019,leaf lamina base,S|PO:0020100,hypocotyl,S|PO:0000084,sperm cell,S|PO:0020030,cotyledon,S|PO:0000005,cultured cell,S|PO:0009052,pedicel,S|PO:0000013,cauline leaf,S|PO:0020148,shoot apical meristem,S|PO:0009009,embryo,S|PO:0000037,shoot apex,S|PO:0009046,flower,S|PO:0020091,male gametophyte,S|PO:0009006,shoot,S|PO:0009001,fruit,S|PO:0020038,petiole,S|P…	PF00464,Serine hydroxymethyltransferase	IPR001085, IPR015421		-1.44553	5e-05	0.000717479
VIT_15s0046g02300	Beta-cyanoalanine synthase	AMINO ACID METABOLISM	vv10272Cysteine_metabolism vv10450Selenoamino_acid_metabolism vv10920Sulfur_metabolism		GO:0003824 catalytic activity F:GO:0005488 binding F:GO:0009058 biosynthetic process P:GO:0009536 plastid C:GO:0009987 cellular process P:GO:0016740 transferase activity F	PO:0005052,callus,S|PO:0000230,inflorescence meristem,S|PO:0008019,leaf lamina base,S|PO:0000084,sperm cell,S|PO:0020100,hypocotyl,S|PO:0020030,cotyledon,S|PO:0000005,cultured cell,S|PO:0009052,pedicel,S|PO:0000013,cauline leaf,S|PO:0009009,embryo,S|PO:0000037,shoot apex,S|PO:0009046,flower,S|PO:0009001,fruit,S|PO:0020091,male gametophyte,S|PO:0009006,shoot,S|PO:0020038,petiole,S|PO:0009029,stame…	PF00291,Pyridoxal-phosphate dependent enzyme	IPR001216, IPR005856, IPR005859, IPR001926		-1.40578	5e-05	0.000717479
VIT_07s0095g00760	Methionyl-tRNA synthetase	AMINO ACID METABOLISM	vv10271Methionine_metabolism vv10450Selenoamino_acid_metabolism vv20970Aminoacyl-tRNA_biosynthesis		GO:0000166 nucleotide binding F:GO:0003723 RNA binding F:GO:0003824 catalytic activity F:GO:0005737 cytoplasm C:GO:0006139 nucleobase, nucleoside, nucleotide and nucleic acid metabolic process P:GO:0006412 translation P	PO:0000230,inflorescence meristem,S|PO:0008019,leaf lamina base,S|PO:0020100,hypocotyl,S|PO:0000084,sperm cell,S|PO:0020030,cotyledon,S|PO:0000005,cultured cell,S|PO:0009052,pedicel,S|PO:0000013,cauline leaf,S|PO:0009009,embryo,S|PO:0000037,shoot apex,S|PO:0009046,flower,S|PO:0020091,male gametophyte,S|PO:0009006,shoot,S|PO:0020038,petiole,S|PO:0009029,stamen,S|PO:0009032,petal,S|PO:0006345,polle…	PF09334,tRNA synthetases class I (M)|PF01588,Putative tRNA binding domain	IPR015413, IPR001412, IPR002304, IPR012340, IPR014729, IPR014758, IPR002547		-1.36952	5e-05	0.000717479
VIT_05s0020g04070	1,2-dihydroxy-3-keto-5-methylthiopentene dioxygenase 4	AMINO ACID METABOLISM	vv10271Methionine_metabolism		GO:0003824 catalytic activity F:GO:0005488 binding F:GO:0008152 metabolic process P:GO:0009058 biosynthetic process P:GO:0009987 cellular process P	PO:0000230,inflorescence meristem,S|PO:0008019,leaf lamina base,S|PO:0020100,hypocotyl,S|PO:0020030,cotyledon,S|PO:0000005,cultured cell,S|PO:0009052,pedicel,S|PO:0000013,cauline leaf,S|PO:0009009,embryo,S|PO:0000037,shoot apex,S|PO:0009046,flower,S|PO:0009006,shoot,S|PO:0020091,male gametophyte,S|PO:0020038,petiole,S|PO:0009029,stamen,S|PO:0009032,petal,S|PO:0006345,pollen tube,S|PO:0009031,sepa…	PF03079,ARD/ARD' family			-1.36466	5e-05	0.000717479
VIT_05s0020g02480	Glutamine synthetase	AMINO ACID METABOLISM	vv10251Glutamate_metabolism vv10550Peptidoglycan_biosynthesis vv10910Nitrogen_metabolism		GO:0000166 nucleotide binding F:GO:0003824 catalytic activity F:GO:0008152 metabolic process P:GO:0009058 biosynthetic process P:GO:0009536 plastid C:GO:0009987 cellular process P	PO:0000230,inflorescence meristem,S|PO:0008019,leaf lamina base,S|PO:0020100,hypocotyl,S|PO:0020030,cotyledon,S|PO:0000005,cultured cell,S|PO:0009052,pedicel,S|PO:0000013,cauline leaf,S|PO:0009009,embryo,S|PO:0000037,shoot apex,S|PO:0009046,flower,S|PO:0009001,fruit,S|PO:0020091,male gametophyte,S|PO:0009006,shoot,S|PO:0020038,petiole,S|PO:0009029,stamen,S|PO:0009032,petal,S|PO:0000293,guard cell…	PF03951,Glutamine synthetase, beta-Grasp domain|PF00120,Glutamine synthetase, catalytic domain	IPR008147, IPR014746, IPR008146		-1.3335	5e-05	0.000717479
VIT_02s0025g04550	Glucose-methanol-choline (GMC) oxidoreductase	AMINO ACID METABOLISM	vv10260Glycine_serine_and_threonine_metabolism		GO:0000166 nucleotide binding F:GO:0003824 catalytic activity F:GO:0008152 metabolic process P	PO:0000230,inflorescence meristem,S|PO:0008019,leaf lamina base,S|PO:0020100,hypocotyl,S|PO:0020030,cotyledon,S|PO:0009052,pedicel,S|PO:0000013,cauline leaf,S|PO:0009046,flower,S|PO:0009009,embryo,S|PO:0000037,shoot apex,S|PO:0020091,male gametophyte,S|PO:0009006,shoot,S|PO:0020038,petiole,S|PO:0009029,stamen,S|PO:0009032,petal,S|PO:0020137,leaf apex,S|PO:0009010,seed,S|PO:0009031,sepal,S|PO:0009…	PF00732,GMC oxidoreductase|PF05199,GMC oxidoreductase	IPR012132, IPR000172, IPR007867		-1.32057	0.00145	0.0120421
VIT_16s0100g00480	Dihydrodipicolinate reductase	AMINO ACID METABOLISM	vv10300Lysine_biosynthesis		GO:0003824 catalytic activity F:GO:0005488 binding F:GO:0005737 cytoplasm C:GO:0008152 metabolic process P:GO:0009058 biosynthetic process P:GO:0009987 cellular process P	PO:0000230,inflorescence meristem,S|PO:0008019,leaf lamina base,S|PO:0020100,hypocotyl,S|PO:0020030,cotyledon,S|PO:0009052,pedicel,S|PO:0000013,cauline leaf,S|PO:0009009,embryo,S|PO:0009046,flower,S|PO:0000037,shoot apex,S|PO:0009006,shoot,S|PO:0020038,petiole,S|PO:0009029,stamen,S|PO:0009032,petal,S|PO:0009010,seed,S|PO:0020137,leaf apex,S|PO:0009031,sepal,S|PO:0009030,carpel,S|PO:0009047,stem,S…	PF01113,Dihydrodipicolinate reductase, N-terminus|PF05173,Dihydrodipicolinate reductase, C-terminus	IPR000846, IPR011770, IPR016040		-1.3129	5e-05	0.000717479
VIT_10s0116g01540	Aminomethyltransferase	AMINO ACID METABOLISM	vv10260Glycine_serine_and_threonine_metabolism vv10670One_carbon_pool_by_folate vv10910Nitrogen_metabolism		-	PO:0000230,inflorescence meristem,S|PO:0008019,leaf lamina base,S|PO:0020100,hypocotyl,S|PO:0020030,cotyledon,S|PO:0000005,cultured cell,S|PO:0009052,pedicel,S|PO:0000013,cauline leaf,S|PO:0009009,embryo,S|PO:0000037,shoot apex,S|PO:0009046,flower,S|PO:0020091,male gametophyte,S|PO:0009006,shoot,S|PO:0009001,fruit,S|PO:0020038,petiole,S|PO:0009029,stamen,S|PO:0009032,petal,S|PO:0000293,guard cell…	PF01571,Aminomethyltransferase folate-binding domain|PF08669,Glycine cleavage T-protein C-terminal barrel domain	IPR013977, IPR006222, IPR006223		-1.26964	5e-05	0.000717479
VIT_17s0000g01910	Glutamine synthetase cytosolic isozyme 1	AMINO ACID METABOLISM	vv10251Glutamate_metabolism vv10550Peptidoglycan_biosynthesis vv10910Nitrogen_metabolism		GO:0000166 nucleotide binding F:GO:0003824 catalytic activity F:GO:0008152 metabolic process P:GO:0009058 biosynthetic process P:GO:0009536 plastid C:GO:0009987 cellular process P	PO:0000230,inflorescence meristem,S|PO:0008019,leaf lamina base,S|PO:0020100,hypocotyl,S|PO:0020030,cotyledon,S|PO:0000005,cultured cell,S|PO:0009052,pedicel,S|PO:0000013,cauline leaf,S|PO:0009009,embryo,S|PO:0000037,shoot apex,S|PO:0009046,flower,S|PO:0009006,shoot,S|PO:0020091,male gametophyte,S|PO:0020038,petiole,S|PO:0009032,petal,S|PO:0009029,stamen,S|PO:0006345,pollen tube,S|PO:0000293,guar…	PF03951,Glutamine synthetase, beta-Grasp domain|PF00120,Glutamine synthetase, catalytic domain	IPR008147, IPR014746, IPR008146	P51118	-1.22449	0.00245	0.0184281
VIT_19s0090g00910	Alanine racemase	AMINO ACID METABOLISM	vv10252Alanine_and_aspartate_metabolism		-	PO:0000230,inflorescence meristem,S|PO:0008019,leaf lamina base,S|PO:0020100,hypocotyl,S|PO:0000084,sperm cell,S|PO:0020030,cotyledon,S|PO:0009052,pedicel,S|PO:0000013,cauline leaf,S|PO:0009009,embryo,S|PO:0000037,shoot apex,S|PO:0009046,flower,S|PO:0020091,male gametophyte,S|PO:0009006,shoot,S|PO:0020038,petiole,S|PO:0009029,stamen,S|PO:0009032,petal,S|PO:0006345,pollen tube,S|PO:0009010,seed,S|…	PF01168,Alanine racemase, N-terminal domain	IPR001608, IPR011078		-1.18647	5e-05	0.000717479
VIT_09s0018g01870	D-3-phosphoglycerate dehydrogenase, chloroplast precursor (3-PGDH)	AMINO ACID METABOLISM	vv10260Glycine_serine_and_threonine_metabolism		GO:0000166 nucleotide binding F:GO:0003824 catalytic activity F:GO:0005488 binding F:GO:0008152 metabolic process P:GO:0009058 biosynthetic process P:GO:0009987 cellular process P	PO:0005052,callus,S|PO:0000230,inflorescence meristem,S|PO:0008019,leaf lamina base,S|PO:0020100,hypocotyl,S|PO:0000084,sperm cell,S|PO:0020030,cotyledon,S|PO:0000005,cultured cell,S|PO:0009052,pedicel,S|PO:0000013,cauline leaf,S|PO:0009009,embryo,S|PO:0000037,shoot apex,S|PO:0009046,flower,S|PO:0020091,male gametophyte,S|PO:0009006,shoot,S|PO:0020038,petiole,S|PO:0009029,stamen,S|PO:0009032,peta…	PF00389,D-isomer specific 2-hydroxyacid dehydrogenase, catalytic domain|PF02826,D-isomer specific 2-hydroxyacid dehydrogenase, NAD binding domain|PF01842,ACT domain	IPR002912, IPR006236, IPR006139, IPR006140, IPR015508, IPR016040		-1.17394	5e-05	0.000717479
VIT_10s0116g00970	Leucyl tRNA synthetase	AMINO ACID METABOLISM	vv10290Valine_leucine_and_isoleucine_biosynthesis vv20970Aminoacyl-tRNA_biosynthesis		-	PO:0000230,inflorescence meristem,S|PO:0008019,leaf lamina base,S|PO:0020100,hypocotyl,S|PO:0020030,cotyledon,S|PO:0009052,pedicel,S|PO:0000013,cauline leaf,S|PO:0009009,embryo,S|PO:0009046,flower,S|PO:0000037,shoot apex,S|PO:0020091,male gametophyte,S|PO:0009006,shoot,S|PO:0020038,petiole,S|PO:0009029,stamen,S|PO:0009032,petal,S|PO:0009031,sepal,S|PO:0009010,seed,S|PO:0020137,leaf apex,S|PO:0009…	PF00133,tRNA synthetases class I (I, L, M and V)|PF09334,tRNA synthetases class I (M)|PF08264,Anticodon-binding domain	IPR001412, IPR002300, IPR002302, IPR014729, IPR013155		-1.16298	5e-05	0.000717479
VIT_03s0038g03440	Alanyl-tRNA synthetase	AMINO ACID METABOLISM	vv10252Alanine_and_aspartate_metabolism vv20970Aminoacyl-tRNA_biosynthesis		GO:0000166 nucleotide binding F:GO:0003723 RNA binding F:GO:0003824 catalytic activity F:GO:0005488 binding F:GO:0005739 mitochondrion C:GO:0006139 nucleobase, nucleoside, nucleotide and nucleic acid metabolic process P:GO:0006412 translation P:GO:0009536 plastid C	PO:0000230,inflorescence meristem,S|PO:0008019,leaf lamina base,S|PO:0020100,hypocotyl,S|PO:0000084,sperm cell,S|PO:0020030,cotyledon,S|PO:0000005,cultured cell,S|PO:0009052,pedicel,S|PO:0000013,cauline leaf,S|PO:0009009,embryo,S|PO:0000037,shoot apex,S|PO:0009046,flower,S|PO:0020091,male gametophyte,S|PO:0009006,shoot,S|PO:0020038,petiole,S|PO:0009029,stamen,S|PO:0009032,petal,S|PO:0000293,guard…	PF01411,tRNA synthetases class II (A)|PF07973,Threonyl and Alanyl tRNA synthetase second additional domain|PF02272,DHHA1 domain	IPR002318, IPR003156, IPR012947		-1.15507	5e-05	0.000717479
VIT_00s0211g00080	Serine hydroxymethyltransferase 2	AMINO ACID METABOLISM	vv10260Glycine_serine_and_threonine_metabolism vv10670One_carbon_pool_by_folate vv10680Methane_metabolism		GO:0005488 binding F:GO:0008152 metabolic process P:GO:0009987 cellular process P:GO:0016740 transferase activity F	0	PF00464,Serine hydroxymethyltransferase			-1.15448	5e-05	0.000717479
VIT_05s0049g02140	Glutamyl-tRNA(Gln) amidotransferase B	AMINO ACID METABOLISM	vv10251Glutamate_metabolism vv10252Alanine_and_aspartate_metabolism		GO:0003824 catalytic activity F:GO:0006412 translation P:GO:0016740 transferase activity F	PO:0000230,inflorescence meristem,S|PO:0008019,leaf lamina base,S|PO:0020100,hypocotyl,S|PO:0020030,cotyledon,S|PO:0009052,pedicel,S|PO:0000013,cauline leaf,S|PO:0009009,embryo,S|PO:0009046,flower,S|PO:0000037,shoot apex,S|PO:0009006,shoot,S|PO:0020038,petiole,S|PO:0009029,stamen,S|PO:0009032,petal,S|PO:0009010,seed,S|PO:0020137,leaf apex,S|PO:0009031,sepal,S|PO:0009030,carpel,S|PO:0009047,stem,S…	PF02934,PET112 family, N terminal region|PF02637,GatB domain	IPR004413, IPR006107, IPR006075, IPR003789		-1.15425	5e-05	0.000717479
VIT_12s0055g00480	Amine oxidase	AMINO ACID METABOLISM	vv10220Urea_cycle_and_metabolism_of_amino_groups vv10340Histidine_metabolism vv10350Tyrosine_metabolism vv10360Phenylalanine_metabolism vv11002Auxin_biosynthesis		GO:0003824 catalytic activity F:GO:0008152 metabolic process P	PO:0000230,inflorescence meristem,S|PO:0008019,leaf lamina base,S|PO:0020100,hypocotyl,S|PO:0020030,cotyledon,S|PO:0009052,pedicel,S|PO:0000013,cauline leaf,S|PO:0009009,embryo,S|PO:0009046,flower,S|PO:0000037,shoot apex,S|PO:0020091,male gametophyte,S|PO:0009006,shoot,S|PO:0020038,petiole,S|PO:0009029,stamen,S|PO:0009032,petal,S|PO:0009031,sepal,S|PO:0009010,seed,S|PO:0020137,leaf apex,S|PO:0009…	PF01593,Flavin containing amine oxidoreductase	IPR002937		-1.11666	5e-05	0.000717479
VIT_10s0003g00900	Anthranilate N-hydroxycinnamoyl/benzoyltransferase	AMINO ACID METABOLISM	vv10400Phenylalanine_tyrosine_and_tryptophan_biosynthesis		-	PO:0000230,inflorescence meristem,S|PO:0008019,leaf lamina base,S|PO:0000084,sperm cell,S|PO:0020100,hypocotyl,S|PO:0020030,cotyledon,S|PO:0009052,pedicel,S|PO:0000013,cauline leaf,S|PO:0009009,embryo,S|PO:0009046,flower,S|PO:0000037,shoot apex,S|PO:0009001,fruit,S|PO:0020091,male gametophyte,S|PO:0009006,shoot,S|PO:0020038,petiole,S|PO:0009029,stamen,S|PO:0009032,petal,S|PO:0009031,sepal,S|PO:00…	PF02458,Transferase family	IPR003480		-1.11478	0.0003	0.0033462
VIT_02s0012g01800	Shikimate kinase	AMINO ACID METABOLISM	vv10400Phenylalanine_tyrosine_and_tryptophan_biosynthesis	GO:0016829:lyase activity:F|GO:0000287:magnesium ion binding:F|GO:0008152:metabolic process:P	GO:0000166 nucleotide binding F:GO:0016301 kinase activity F	PO:0000230,inflorescence meristem,S|PO:0008019,leaf lamina base,S|PO:0020100,hypocotyl,S|PO:0020030,cotyledon,S|PO:0009052,pedicel,S|PO:0000013,cauline leaf,S|PO:0009009,embryo,S|PO:0009046,flower,S|PO:0000037,shoot apex,S|PO:0009006,shoot,S|PO:0020038,petiole,S|PO:0009029,stamen,S|PO:0009032,petal,S|PO:0009010,seed,S|PO:0020137,leaf apex,S|PO:0009031,sepal,S|PO:0009030,carpel,S|PO:0009047,stem,S…	0	IPR017447, IPR007052		-1.10608	5e-05	0.000717479
VIT_19s0027g01790	Acetylornithine aminotransferase	AMINO ACID METABOLISM	vv10220Urea_cycle_and_metabolism_of_amino_groups	GO:0016021:integral to membrane:C|GO:0006810:transport:P|GO:0016020:membrane:C|GO:0009734:auxin mediated signaling pathway:P	GO:0005488 binding F:GO:0008152 metabolic process P:GO:0009987 cellular process P:GO:0016740 transferase activity F	PO:0000230,inflorescence meristem,S|PO:0008019,leaf lamina base,S|PO:0000084,sperm cell,S|PO:0020100,hypocotyl,S|PO:0020030,cotyledon,S|PO:0009052,pedicel,S|PO:0000013,cauline leaf,S|PO:0009009,embryo,S|PO:0009046,flower,S|PO:0000037,shoot apex,S|PO:0020091,male gametophyte,S|PO:0009006,shoot,S|PO:0020038,petiole,S|PO:0009029,stamen,S|PO:0009032,petal,S|PO:0006345,pollen tube,S|PO:0009031,sepal,S…	PF00202,Aminotransferase class-III	IPR005814, IPR004636, IPR015421, IPR015422		-1.0864	0.00035	0.00378335
VIT_05s0077g01470	Phytochelatin synthetase	AMINO ACID METABOLISM	vv10251Glutamate_metabolism	GO:0005975:carbohydrate metabolic process:P|GO:0008152:metabolic process:P|GO:0016787:hydrolase activity:F|GO:0003824:catalytic activity:F|GO:0016798:hydrolase activity, acting on glycosyl bonds:F|GO:0043169:cation binding:F|GO:0008422:beta-glucosidase activity:F|GO:0004553:hydrolase activity, hydrolyzing O-glycosyl compounds:F	GO:0005886 plasma membrane C:GO:0016020 membrane C:GO:0016787 hydrolase activity F:GO:0030246 carbohydrate binding F	PO:0005052,callus,S|PO:0000230,inflorescence meristem,S|PO:0008019,leaf lamina base,S|PO:0020100,hypocotyl,S|PO:0000084,sperm cell,S|PO:0020030,cotyledon,S|PO:0000005,cultured cell,S|PO:0009052,pedicel,S|PO:0000013,cauline leaf,S|PO:0009009,embryo,S|PO:0009046,flower,S|PO:0000037,shoot apex,S|PO:0009001,fruit,S|PO:0020091,male gametophyte,S|PO:0009006,shoot,S|PO:0020038,petiole,S|PO:0009029,stame…	PF04833,COBRA-like protein	IPR006918		-1.08502	0.0002	0.00238761
VIT_13s0067g02120	Arogenate dehydrogenase	AMINO ACID METABOLISM	vv10400Phenylalanine_tyrosine_and_tryptophan_biosynthesis	GO:0006952:defense response:P|GO:0009607:response to biotic stimulus:P	GO:0003824 catalytic activity F:GO:0005488 binding F:GO:0009058 biosynthetic process P:GO:0009987 cellular process P	PO:0000230,inflorescence meristem,S|PO:0008019,leaf lamina base,S|PO:0020100,hypocotyl,S|PO:0000084,sperm cell,S|PO:0020030,cotyledon,S|PO:0009052,pedicel,S|PO:0000013,cauline leaf,S|PO:0009009,embryo,S|PO:0000037,shoot apex,S|PO:0009046,flower,S|PO:0020091,male gametophyte,S|PO:0009006,shoot,S|PO:0020038,petiole,S|PO:0009029,stamen,S|PO:0009032,petal,S|PO:0006345,pollen tube,S|PO:0009010,seed,S|…	PF02153,Prephenate dehydrogenase	IPR003099		-1.05056	0.00165	0.0134044
VIT_03s0038g01330	Anthranilate N-benzoyltransferase protein 1	AMINO ACID METABOLISM	vv10400Phenylalanine_tyrosine_and_tryptophan_biosynthesis	GO:0005886:plasma membrane:C|GO:0046658:anchored to plasma membrane:C|GO:0031225:anchored to membrane:C|GO:0009505:plant-type cell wall:C|GO:0016020:membrane:C	GO:0016740 transferase activity F	PO:0009029,stamen,S|PO:0009032,petal,S|PO:0009010,seed,S|PO:0009031,sepal,S|PO:0020100,hypocotyl,S|PO:0009030,carpel,S|PO:0009052,pedicel,S|PO:0009009,embryo,S|PO:0009046,flower,S|PO:0009005,root,S|PO:0000037,shoot apex,S|PO:0008034,leaf whorl,S|PO:0009025,leaf,S|PO:0001081,F mature embryo stage,G|PO:0004507,D bilateral stage,G|PO:0001185,C globular stage,G|PO:0007616,4 anthesis,G|PO:0001078,E ex…	PF02458,Transferase family			-1.04897	0.0031	0.0222216
VIT_04s0008g01450	Cyclopropane-fatty-acyl-phospholipid synthase	AMINO ACID METABOLISM	vv10271Methionine_metabolism	0	GO:0006629 lipid metabolic process P:GO:0009058 biosynthetic process P:GO:0016740 transferase activity F	PO:0000005,cultured cell,S	PF02353,Cyclopropane-fatty-acyl-phospholipid synthase|PF08241,Methyltransferase domain|PF08242,Methyltransferase domain	IPR013216		-1.04277	5e-05	0.000717479
VIT_07s0005g04480	Tyrosine decarboxylase	AMINO ACID METABOLISM	vv10350Tyrosine_metabolism vv10950Alkaloid_biosynthesis_I	GO:0016491:oxidoreductase activity:F|GO:0031418:L-ascorbic acid binding:F|GO:0016705:oxidoreductase activity, acting on paired donors, with incorporation or reduction of molecular oxygen:F|GO:0008475:procollagen-lysine 5-dioxygenase activity:F|GO:0055114:oxidation reduction:P|GO:0005506:iron ion binding:F	GO:0003824 catalytic activity F:GO:0005488 binding F:GO:0008152 metabolic process P:GO:0009987 cellular process P	PO:0000230,inflorescence meristem,S|PO:0008019,leaf lamina base,S|PO:0020100,hypocotyl,S|PO:0020030,cotyledon,S|PO:0009052,pedicel,S|PO:0000013,cauline leaf,S|PO:0009009,embryo,S|PO:0009046,flower,S|PO:0000037,shoot apex,S|PO:0020091,male gametophyte,S|PO:0009006,shoot,S|PO:0020038,petiole,S|PO:0009029,stamen,S|PO:0009032,petal,S|PO:0009031,sepal,S|PO:0009010,seed,S|PO:0020137,leaf apex,S|PO:0009…	PF00282,Pyridoxal-dependent decarboxylase conserved domain	IPR010977, IPR002129, IPR015421, IPR015422		-1.00454	0.00025	0.0028745
VIT_00s0410g00040	Anthranilate N-benzoyltransferase protein 1	AMINO ACID METABOLISM	vv10400Phenylalanine_tyrosine_and_tryptophan_biosynthesis	GO:0016747;transferase activity, transferring acyl groups other than amino-acyl groups;F|GO:0016740;transferase activity;F	GO:0016740 transferase activity F					inf	0.00285	0.0207914
VIT_11s0016g04960	Aspartate-glutamate racemase	AMINO ACID METABOLISM	vv10252Alanine_and_aspartate_metabolism		GO:0003824 catalytic activity F:GO:0008152 metabolic process P:GO:0009987 cellular process P	PO:0000230,inflorescence meristem,S|PO:0008019,leaf lamina base,S|PO:0020100,hypocotyl,S|PO:0020030,cotyledon,S|PO:0009052,pedicel,S|PO:0000013,cauline leaf,S|PO:0009009,embryo,S|PO:0009046,flower,S|PO:0000037,shoot apex,S|PO:0020091,male gametophyte,S|PO:0009006,shoot,S|PO:0020038,petiole,S|PO:0009029,stamen,S|PO:0009032,petal,S|PO:0009031,sepal,S|PO:0009010,seed,S|PO:0020137,leaf apex,S|PO:0009…	0	IPR001920, IPR004380		3.57377	5e-05	0.000717479
VIT_02s0087g00370	Anthranilate N-hydroxycinnamoyl/benzoyltransferase	AMINO ACID METABOLISM	vv10400Phenylalanine_tyrosine_and_tryptophan_biosynthesis		GO:0016740 transferase activity F	PO:0000230,inflorescence meristem,S|PO:0009031,sepal,S|PO:0020137,leaf apex,S|PO:0009047,stem,S|PO:0000013,cauline leaf,S|PO:0009009,embryo,S|PO:0009046,flower,S|PO:0009005,root,S|PO:0001185,C globular stage,G|PO:0007616,4 anthesis,G|PO:0007611,petal differentiation and expansion stage,G	PF02458,Transferase family	IPR003480		3.28225	5e-05	0.000717479
VIT_01s0011g06460	Deoxymugineic acid synthase	AMINO ACID METABOLISM	vv10271Methionine_metabolism		GO:0003824 catalytic activity F:GO:0008152 metabolic process P	PO:0000230,inflorescence meristem,S|PO:0008019,leaf lamina base,S|PO:0020100,hypocotyl,S|PO:0020030,cotyledon,S|PO:0000005,cultured cell,S|PO:0009052,pedicel,S|PO:0000013,cauline leaf,S|PO:0009009,embryo,S|PO:0009046,flower,S|PO:0000037,shoot apex,S|PO:0020091,male gametophyte,S|PO:0009006,shoot,S|PO:0009029,stamen,S|PO:0020038,petiole,S|PO:0009032,petal,S|PO:0009010,seed,S|PO:0020137,leaf apex,S…	PF00248,Aldo/keto reductase family	IPR001395		3.00434	5e-05	0.000717479
VIT_08s0058g00930	Alanine--glyoxylate aminotransferase 2 3, mitochondrial	AMINO ACID METABOLISM	vv10252Alanine_and_aspartate_metabolism vv10260Glycine_serine_and_threonine_metabolism		GO:0005488 binding F:GO:0016740 transferase activity F	PO:0000230,inflorescence meristem,S|PO:0008019,leaf lamina base,S|PO:0020100,hypocotyl,S|PO:0000084,sperm cell,S|PO:0020030,cotyledon,S|PO:0000005,cultured cell,S|PO:0009052,pedicel,S|PO:0000013,cauline leaf,S|PO:0009009,embryo,S|PO:0009046,flower,S|PO:0000037,shoot apex,S|PO:0009006,shoot,S|PO:0009001,fruit,S|PO:0020091,male gametophyte,S|PO:0020038,petiole,S|PO:0009029,stamen,S|PO:0009032,petal…	PF00202,Aminotransferase class-III	IPR005814, IPR015421		2.80908	5e-05	0.000717479
VIT_05s0049g01980	3-isopropylmalate dehydratase large subunit 2	AMINO ACID METABOLISM	vv10290Valine_leucine_and_isoleucine_biosynthesis		GO:0003824 catalytic activity F:GO:0005488 binding F:GO:0009058 biosynthetic process P:GO:0009987 cellular process P	PO:0000230,inflorescence meristem,S|PO:0008019,leaf lamina base,S|PO:0020100,hypocotyl,S|PO:0000084,sperm cell,S|PO:0020030,cotyledon,S|PO:0000005,cultured cell,S|PO:0009052,pedicel,S|PO:0000013,cauline leaf,S|PO:0009009,embryo,S|PO:0000037,shoot apex,S|PO:0009046,flower,S|PO:0020091,male gametophyte,S|PO:0009006,shoot,S|PO:0020038,petiole,S|PO:0009029,stamen,S|PO:0009032,petal,S|PO:0006345,polle…	PF00330,Aconitase family (aconitate hydratase)	IPR015931, IPR001030, IPR015937, IPR015932, IPR015936		2.7983	5e-05	0.000717479
VIT_14s0030g01490	Cysteine synthase	AMINO ACID METABOLISM	vv10272Cysteine_metabolism vv10450Selenoamino_acid_metabolism vv10920Sulfur_metabolism		GO:0003824 catalytic activity F:GO:0005488 binding F:GO:0009058 biosynthetic process P:GO:0009536 plastid C:GO:0009987 cellular process P:GO:0016740 transferase activity F	PO:0000230,inflorescence meristem,S|PO:0008019,leaf lamina base,S|PO:0000084,sperm cell,S|PO:0020100,hypocotyl,S|PO:0020030,cotyledon,S|PO:0000282,trichome,S|PO:0000005,cultured cell,S|PO:0009052,pedicel,S|PO:0000013,cauline leaf,S|PO:0009009,embryo,S|PO:0000037,shoot apex,S|PO:0009046,flower,S|PO:0009001,fruit,S|PO:0020091,male gametophyte,S|PO:0009006,shoot,S|PO:0020038,petiole,S|PO:0009029,sta…	PF00291,Pyridoxal-phosphate dependent enzyme	IPR001216, IPR005856, IPR005859, IPR001926		2.78742	5e-05	0.000717479
VIT_14s0030g01520	Cysteine synthase [Vitis pseudoreticulata]	AMINO ACID METABOLISM	vv10272Cysteine_metabolism vv10450Selenoamino_acid_metabolism vv10920Sulfur_metabolism		GO:0003824 catalytic activity F:GO:0005488 binding F:GO:0009058 biosynthetic process P:GO:0009536 plastid C:GO:0009987 cellular process P:GO:0016740 transferase activity F	PO:0000230,inflorescence meristem,S|PO:0008019,leaf lamina base,S|PO:0000084,sperm cell,S|PO:0020100,hypocotyl,S|PO:0020030,cotyledon,S|PO:0000282,trichome,S|PO:0000005,cultured cell,S|PO:0009052,pedicel,S|PO:0000013,cauline leaf,S|PO:0009009,embryo,S|PO:0000037,shoot apex,S|PO:0009046,flower,S|PO:0009001,fruit,S|PO:0020091,male gametophyte,S|PO:0009006,shoot,S|PO:0020038,petiole,S|PO:0009029,sta…	PF00291,Pyridoxal-phosphate dependent enzyme	IPR001216, IPR001926		2.78381	5e-05	0.000717479
VIT_17s0000g08030	Spermidine synthase 2	AMINO ACID METABOLISM	vv10220Urea_cycle_and_metabolism_of_amino_groups vv10271Methionine_metabolism		GO:0009058 biosynthetic process P:GO:0009987 cellular process P:GO:0016740 transferase activity F	PO:0000230,inflorescence meristem,S|PO:0008019,leaf lamina base,S|PO:0020100,hypocotyl,S|PO:0000084,sperm cell,S|PO:0020030,cotyledon,S|PO:0000005,cultured cell,S|PO:0009052,pedicel,S|PO:0000013,cauline leaf,S|PO:0009009,embryo,S|PO:0000037,shoot apex,S|PO:0009046,flower,S|PO:0020091,male gametophyte,S|PO:0009006,shoot,S|PO:0020038,petiole,S|PO:0009029,stamen,S|PO:0009032,petal,S|PO:0006345,polle…	PF01564,Spermine/spermidine synthase	IPR001045		2.69736	0.0076	0.0446165
VIT_04s0008g05410	Serine hydrolase [Vitis vinifera]	AMINO ACID METABOLISM	vv10260Glycine_serine_and_threonine_metabolism		GO:0004872 receptor activity F:GO:0008152 metabolic process P:GO:0016787 hydrolase activity F	PO:0000230,inflorescence meristem,S|PO:0008019,leaf lamina base,S|PO:0000084,sperm cell,S|PO:0020100,hypocotyl,S|PO:0020030,cotyledon,S|PO:0009052,pedicel,S|PO:0000013,cauline leaf,S|PO:0000037,shoot apex,S|PO:0009046,flower,S|PO:0009009,embryo,S|PO:0009006,shoot,S|PO:0020091,male gametophyte,S|PO:0009032,petal,S|PO:0020038,petiole,S|PO:0009029,stamen,S|PO:0006345,pollen tube,S|PO:0000293,guard c…	PF07859,alpha/beta hydrolase fold	IPR013094, IPR002168		2.62402	0.0001	0.00132706
VIT_06s0004g00590	Lysine decarboxylase	AMINO ACID METABOLISM	vv10300Lysine_biosynthesis		GO:0003824 catalytic activity F:GO:0005634 nucleus C:GO:0005829 cytosol C:GO:0009058 biosynthetic process P:GO:0009987 cellular process P:GO:0016787 hydrolase activity F	PO:0000230,inflorescence meristem,S|PO:0008019,leaf lamina base,S|PO:0000084,sperm cell,S|PO:0020100,hypocotyl,S|PO:0020030,cotyledon,S|PO:0009052,pedicel,S|PO:0000013,cauline leaf,S|PO:0009009,embryo,S|PO:0009046,flower,S|PO:0000037,shoot apex,S|PO:0020091,male gametophyte,S|PO:0009006,shoot,S|PO:0020038,petiole,S|PO:0009029,stamen,S|PO:0009032,petal,S|PO:0009031,sepal,S|PO:0009010,seed,S|PO:002…	PF03641,Possible lysine decarboxylase	IPR005269		2.42864	5e-05	0.000717479
VIT_04s0044g01150	Aminotransferase, class V	AMINO ACID METABOLISM			GO:0005488 binding F:GO:0008152 metabolic process P:GO:0016740 transferase activity F	0	PF00266,Aminotransferase class-V	IPR000192, IPR015421		2.41569	5e-05	0.000717479
VIT_00s2558g00010	TRNA synthetase, class II (D, K and N), Nucleic acid-binding, OB-fold	AMINO ACID METABOLISM	vv10300Lysine_biosynthesis vv20970Aminoacyl-tRNA_biosynthesis		GO:0000166 nucleotide binding F:GO:0003676 nucleic acid binding F:GO:0003824 catalytic activity F:GO:0005737 cytoplasm C:GO:0006139 nucleobase, nucleoside, nucleotide and nucleic acid metabolic process P:GO:0006412 translation P	PO:0000230,inflorescence meristem,S|PO:0008019,leaf lamina base,S|PO:0020100,hypocotyl,S|PO:0000084,sperm cell,S|PO:0020030,cotyledon,S|PO:0000005,cultured cell,S|PO:0009052,pedicel,S|PO:0009009,embryo,S|PO:0000037,shoot apex,S|PO:0009046,flower,S|PO:0009006,shoot,S|PO:0020091,male gametophyte,S|PO:0020038,petiole,S|PO:0009029,stamen,S|PO:0009032,petal,S|PO:0006345,pollen tube,S|PO:0000293,guard …	0	IPR004364, IPR004522, IPR004365		2.28528	5e-05	0.000717479
VIT_08s0058g01000	Aspartate aminotransferase	AMINO ACID METABOLISM	vv10252Alanine_and_aspartate_metabolism vv10272Cysteine_metabolism vv10330Arginine_and_proline_metabolism vv10350Tyrosine_metabolism vv10360Phenylalanine_metabolism vv10400Phenylalanine_tyrosine_and_tryptophan_biosynthesis vv10710Carbon_fixation vv10950Alkaloid_biosynthesis_I		GO:0005488 binding F:GO:0008152 metabolic process P:GO:0009058 biosynthetic process P:GO:0009987 cellular process P:GO:0016740 transferase activity F	PO:0005052,callus,S|PO:0000230,inflorescence meristem,S|PO:0008019,leaf lamina base,S|PO:0000084,sperm cell,S|PO:0020100,hypocotyl,S|PO:0020030,cotyledon,S|PO:0000005,cultured cell,S|PO:0009052,pedicel,S|PO:0000013,cauline leaf,S|PO:0009009,embryo,S|PO:0000037,shoot apex,S|PO:0009046,flower,S|PO:0020091,male gametophyte,S|PO:0009006,shoot,S|PO:0009001,fruit,S|PO:0020038,petiole,S|PO:0009029,stame…	PF00155,Aminotransferase class I and II	IPR004839, IPR000796, IPR004838, IPR015421, IPR015422		2.22045	5e-05	0.000717479
VIT_14s0030g00670	Dehydroquinate dehydratase	AMINO ACID METABOLISM	vv10400Phenylalanine_tyrosine_and_tryptophan_biosynthesis		GO:0000166 nucleotide binding F:GO:0003824 catalytic activity F:GO:0005737 cytoplasm C:GO:0008152 metabolic process P:GO:0009058 biosynthetic process P:GO:0009987 cellular process P	PO:0000230,inflorescence meristem,S|PO:0008019,leaf lamina base,S|PO:0020100,hypocotyl,S|PO:0020030,cotyledon,S|PO:0009052,pedicel,S|PO:0000013,cauline leaf,S|PO:0009009,embryo,S|PO:0009046,flower,S|PO:0000037,shoot apex,S|PO:0020091,male gametophyte,S|PO:0009006,shoot,S|PO:0020038,petiole,S|PO:0009029,stamen,S|PO:0009032,petal,S|PO:0006345,pollen tube,S|PO:0020137,leaf apex,S|PO:0009010,seed,S|P…	PF01487,Type I 3-dehydroquinase|PF08501,Shikimate dehydrogenase substrate binding domain|PF01488,Shikimate / quinate 5-dehydrogenase	IPR013785, IPR001381, IPR011342, IPR013708, IPR006151		2.17518	0.0023	0.0175576
VIT_01s0127g00750	Polyamine oxidase precursor	AMINO ACID METABOLISM	vv11000Single_reactions		GO:0003824 catalytic activity F:GO:0008152 metabolic process P	PO:0009049,inflorescence,S|PO:0006345,pollen tube,S|PO:0020100,hypocotyl,S|PO:0000084,sperm cell,S|PO:0009031,sepal,S|PO:0009047,stem,S|PO:0009046,flower,S|PO:0000037,shoot apex,S|PO:0009005,root,S|PO:0008034,leaf whorl,S|PO:0009025,leaf,S|PO:0020091,male gametophyte,S|PO:0001017,M germinated pollen stage,G|PO:0007616,4 anthesis,G|PO:0007611,petal differentiation and expansion stage,G|PO:0001016,…	PF01593,Flavin containing amine oxidoreductase	IPR001613, IPR002937		2.13769	0.006	0.0372687
VIT_11s0052g01150	Nicotianamine synthase	AMINO ACID METABOLISM	vv10271Methionine_metabolism		GO:0009058 biosynthetic process P:GO:0009987 cellular process P:GO:0016740 transferase activity F	PO:0000230,inflorescence meristem,S|PO:0008019,leaf lamina base,S|PO:0020100,hypocotyl,S|PO:0020030,cotyledon,S|PO:0000013,cauline leaf,S|PO:0009046,flower,S|PO:0000037,shoot apex,S|PO:0009009,embryo,S|PO:0009006,shoot,S|PO:0020091,male gametophyte,S|PO:0020038,petiole,S|PO:0009029,stamen,S|PO:0009032,petal,S|PO:0006345,pollen tube,S|PO:0020137,leaf apex,S|PO:0009031,sepal,S|PO:0009030,carpel,S|P…	PF03059,Nicotianamine synthase protein	IPR004298		2.13346	0.00025	0.0028745
VIT_03s0038g01050	Phenylalanine-tRNA ligase	AMINO ACID METABOLISM	vv10400Phenylalanine_tyrosine_and_tryptophan_biosynthesis vv20970Aminoacyl-tRNA_biosynthesis		GO:0000166 nucleotide binding F:GO:0003723 RNA binding F:GO:0003824 catalytic activity F:GO:0005737 cytoplasm C:GO:0006139 nucleobase, nucleoside, nucleotide and nucleic acid metabolic process P:GO:0006412 translation P	0	PF10354,Domain of unknown function (DUF2431)	IPR002319		2.06538	5e-05	0.000717479
VIT_18s0001g04630	Aspartate aminotransferase	AMINO ACID METABOLISM	vv10252Alanine_and_aspartate_metabolism vv10272Cysteine_metabolism vv10330Arginine_and_proline_metabolism vv10350Tyrosine_metabolism vv10360Phenylalanine_metabolism vv10400Phenylalanine_tyrosine_and_tryptophan_biosynthesis vv10710Carbon_fixation vv10950Alkaloid_biosynthesis_I		GO:0005488 binding F:GO:0009058 biosynthetic process P:GO:0016740 transferase activity F	PO:0000230,inflorescence meristem,S|PO:0008019,leaf lamina base,S|PO:0020100,hypocotyl,S|PO:0000084,sperm cell,S|PO:0020030,cotyledon,S|PO:0009052,pedicel,S|PO:0000013,cauline leaf,S|PO:0009009,embryo,S|PO:0000037,shoot apex,S|PO:0009046,flower,S|PO:0020091,male gametophyte,S|PO:0009006,shoot,S|PO:0009001,fruit,S|PO:0009032,petal,S|PO:0020038,petiole,S|PO:0009029,stamen,S|PO:0006345,pollen tube,S…	PF00155,Aminotransferase class I and II	IPR004839, IPR015421, IPR015422		1.88872	5e-05	0.000717479
VIT_04s0044g01160	Aminotransferase, class V	AMINO ACID METABOLISM			GO:0005488 binding F:GO:0008152 metabolic process P:GO:0016740 transferase activity F	0	PF00266,Aminotransferase class-V	IPR000192, IPR015421		1.86691	0.00195	0.0154085
VIT_10s0003g01180	Ketol-acid reductoisomerase	AMINO ACID METABOLISM	vv10290Valine_leucine_and_isoleucine_biosynthesis vv10770Pantothenate_and_CoA_biosynthesis		-	PO:0000230,inflorescence meristem,S|PO:0008019,leaf lamina base,S|PO:0020100,hypocotyl,S|PO:0000084,sperm cell,S|PO:0020030,cotyledon,S|PO:0000005,cultured cell,S|PO:0009052,pedicel,S|PO:0000013,cauline leaf,S|PO:0009009,embryo,S|PO:0000037,shoot apex,S|PO:0009046,flower,S|PO:0020091,male gametophyte,S|PO:0009006,shoot,S|PO:0020038,petiole,S|PO:0009029,stamen,S|PO:0009032,petal,S|PO:0006345,polle…	PF07991,Acetohydroxy acid isomeroreductase, catalytic domain	IPR013023, IPR013328, IPR016040		1.86357	5e-05	0.000717479
VIT_13s0064g01380	Anthranilate phosphoribosyltransferase	AMINO ACID METABOLISM	vv10400Phenylalanine_tyrosine_and_tryptophan_biosynthesis		GO:0005515 protein binding F:GO:0016740 transferase activity F	PO:0005052,callus,S|PO:0000230,inflorescence meristem,S|PO:0008019,leaf lamina base,S|PO:0000084,sperm cell,S|PO:0020100,hypocotyl,S|PO:0020030,cotyledon,S|PO:0009052,pedicel,S|PO:0000013,cauline leaf,S|PO:0009009,embryo,S|PO:0000037,shoot apex,S|PO:0009046,flower,S|PO:0020091,male gametophyte,S|PO:0009006,shoot,S|PO:0020038,petiole,S|PO:0009029,stamen,S|PO:0009032,petal,S|PO:0020137,leaf apex,S|…	PF00168,C2 domain|PF08372,Plant phosphoribosyltransferase C-terminal	IPR000008, IPR013583		1.84259	5e-05	0.000717479
VIT_11s0037g00590	Anthranilate N-hydroxycinnamoyl/benzoyltransferase	AMINO ACID METABOLISM	vv10400Phenylalanine_tyrosine_and_tryptophan_biosynthesis		GO:0016740 transferase activity F	0	0	IPR003480		1.83963	5e-05	0.000717479
VIT_11s0016g03720	Aspartate aminotransferase, cytoplasmic (Transaminase A)	AMINO ACID METABOLISM	vv10252Alanine_and_aspartate_metabolism vv10272Cysteine_metabolism vv10330Arginine_and_proline_metabolism vv10350Tyrosine_metabolism vv10360Phenylalanine_metabolism vv10400Phenylalanine_tyrosine_and_tryptophan_biosynthesis vv10710Carbon_fixation vv10950Alkaloid_biosynthesis_I		GO:0005488 binding F:GO:0008152 metabolic process P:GO:0009058 biosynthetic process P:GO:0009987 cellular process P:GO:0016740 transferase activity F	PO:0005052,callus,S|PO:0000230,inflorescence meristem,S|PO:0008019,leaf lamina base,S|PO:0000084,sperm cell,S|PO:0020100,hypocotyl,S|PO:0020030,cotyledon,S|PO:0000005,cultured cell,S|PO:0009052,pedicel,S|PO:0000013,cauline leaf,S|PO:0009046,flower,S|PO:0000037,shoot apex,S|PO:0009009,embryo,S|PO:0009001,fruit,S|PO:0020091,male gametophyte,S|PO:0009006,shoot,S|PO:0020038,petiole,S|PO:0009029,stame…	PF00155,Aminotransferase class I and II	IPR004839, IPR000796, IPR004838, IPR015421		1.79507	5e-05	0.000717479
VIT_08s0007g06170	Anthranilate phosphoribosyltransferase	AMINO ACID METABOLISM	vv10400Phenylalanine_tyrosine_and_tryptophan_biosynthesis		GO:0005515 protein binding F:GO:0016740 transferase activity F	PO:0005052,callus,S|PO:0000230,inflorescence meristem,S|PO:0008019,leaf lamina base,S|PO:0000084,sperm cell,S|PO:0020100,hypocotyl,S|PO:0020030,cotyledon,S|PO:0009052,pedicel,S|PO:0000013,cauline leaf,S|PO:0009009,embryo,S|PO:0000037,shoot apex,S|PO:0009046,flower,S|PO:0020091,male gametophyte,S|PO:0009006,shoot,S|PO:0020038,petiole,S|PO:0009029,stamen,S|PO:0009032,petal,S|PO:0020137,leaf apex,S|…	PF00168,C2 domain|PF08372,Plant phosphoribosyltransferase C-terminal	IPR000008, IPR013583		1.75737	5e-05	0.000717479
VIT_01s0010g02010	Anionic peroxidase	AMINO ACID METABOLISM	vv10360Phenylalanine_metabolism vv10680Methane_metabolism		GO:0003824 catalytic activity F:GO:0005488 binding F:GO:0005576 extracellular region C:GO:0006950 response to stress P:GO:0008152 metabolic process P:GO:0009056 catabolic process P:GO:0009987 cellular process P	PO:0000230,inflorescence meristem,S|PO:0020100,hypocotyl,S|PO:0009052,pedicel,S|PO:0009046,flower,S|PO:0000037,shoot apex,S|PO:0009009,embryo,S|PO:0009006,shoot,S|PO:0009001,fruit,S|PO:0020091,male gametophyte,S|PO:0009032,petal,S|PO:0009029,stamen,S|PO:0020137,leaf apex,S|PO:0009031,sepal,S|PO:0009030,carpel,S|PO:0009047,stem,S|PO:0009005,root,S|PO:0008034,leaf whorl,S|PO:0009025,leaf,S|PO:00071…	PF00141,Peroxidase	IPR002016, IPR000823		1.75227	0.0006	0.00589788
VIT_11s0037g00580	Anthranilate N-hydroxycinnamoyl/benzoyltransferase	AMINO ACID METABOLISM	vv10400Phenylalanine_tyrosine_and_tryptophan_biosynthesis		GO:0016740 transferase activity F	PO:0000230,inflorescence meristem,S|PO:0008019,leaf lamina base,S|PO:0000084,sperm cell,S|PO:0020100,hypocotyl,S|PO:0020030,cotyledon,S|PO:0009052,pedicel,S|PO:0000013,cauline leaf,S|PO:0000037,shoot apex,S|PO:0009009,embryo,S|PO:0009046,flower,S|PO:0020091,male gametophyte,S|PO:0009006,shoot,S|PO:0009032,petal,S|PO:0009029,stamen,S|PO:0020038,petiole,S|PO:0006345,pollen tube,S|PO:0009071,tapetum…	PF02458,Transferase family	IPR003480		1.74765	5e-05	0.000717479
VIT_13s0047g00500	3-hydroxyisobutyryl-CoA hydrolase	AMINO ACID METABOLISM	vv10280Valine_leucine_and_isoleucine_degradation vv10410Beta-alanine_metabolism vv10640Propanoate_metabolism		GO:0003824 catalytic activity F:GO:0008152 metabolic process P:GO:0016787 hydrolase activity F	PO:0000230,inflorescence meristem,S|PO:0008019,leaf lamina base,S|PO:0020100,hypocotyl,S|PO:0020030,cotyledon,S|PO:0009052,pedicel,S|PO:0000013,cauline leaf,S|PO:0009009,embryo,S|PO:0009046,flower,S|PO:0000037,shoot apex,S|PO:0020091,male gametophyte,S|PO:0009006,shoot,S|PO:0020038,petiole,S|PO:0009032,petal,S|PO:0009029,stamen,S|PO:0009031,sepal,S|PO:0020137,leaf apex,S|PO:0009010,seed,S|PO:0009…	PF00378,Enoyl-CoA hydratase/isomerase family			1.71646	0.0055	0.0348151
VIT_06s0004g07750	TPA: class III peroxidase 40	AMINO ACID METABOLISM	vv10360Phenylalanine_metabolism vv10680Methane_metabolism		GO:0003824 catalytic activity F:GO:0005488 binding F:GO:0005576 extracellular region C:GO:0006950 response to stress P:GO:0008152 metabolic process P:GO:0009056 catabolic process P:GO:0009987 cellular process P	PO:0000230,inflorescence meristem,S|PO:0020100,hypocotyl,S|PO:0009062,gynoecium,S|PO:0009052,pedicel,S|PO:0000013,cauline leaf,S|PO:0009046,flower,S|PO:0000037,shoot apex,S|PO:0009009,embryo,S|PO:0009006,shoot,S|PO:0009001,fruit,S|PO:0020091,male gametophyte,S|PO:0009029,stamen,S|PO:0009032,petal,S|PO:0020137,leaf apex,S|PO:0009010,seed,S|PO:0009031,sepal,S|PO:0009030,carpel,S|PO:0009047,stem,S|P…	PF00141,Peroxidase	IPR002016, IPR000823		1.69817	0.0003	0.0033462
VIT_05s0020g03860	Homocysteine S-methyltransferase 3	AMINO ACID METABOLISM	vv10271Methionine_metabolism		GO:0005488 binding F:GO:0009058 biosynthetic process P:GO:0009987 cellular process P:GO:0016740 transferase activity F	PO:0000230,inflorescence meristem,S|PO:0008019,leaf lamina base,S|PO:0000084,sperm cell,S|PO:0020100,hypocotyl,S|PO:0020030,cotyledon,S|PO:0009052,pedicel,S|PO:0000013,cauline leaf,S|PO:0009009,embryo,S|PO:0000037,shoot apex,S|PO:0009046,flower,S|PO:0020091,male gametophyte,S|PO:0009006,shoot,S|PO:0020038,petiole,S|PO:0009032,petal,S|PO:0009029,stamen,S|PO:0006345,pollen tube,S|PO:0009010,seed,S|…	PF02574,Homocysteine S-methyltransferase	IPR003726		1.61678	5e-05	0.000717479
VIT_10s0003g01190	Ketol-acid reductoisomerase	AMINO ACID METABOLISM	vv10290Valine_leucine_and_isoleucine_biosynthesis vv10770Pantothenate_and_CoA_biosynthesis		-	0	PF01450,Acetohydroxy acid isomeroreductase, catalytic domain	IPR013023, IPR000506, IPR013328		1.59382	0.0002	0.00238761
VIT_14s0066g02170	Prolyl 4-hydroxylase	AMINO ACID METABOLISM	vv10330Arginine_and_proline_metabolismis		GO:0003824 catalytic activity F:GO:0005488 binding F:GO:0008152 metabolic process P	PO:0005052,callus,S|PO:0000230,inflorescence meristem,S|PO:0008019,leaf lamina base,S|PO:0020100,hypocotyl,S|PO:0000084,sperm cell,S|PO:0020030,cotyledon,S|PO:0000005,cultured cell,S|PO:0009052,pedicel,S|PO:0000013,cauline leaf,S|PO:0009009,embryo,S|PO:0000037,shoot apex,S|PO:0009046,flower,S|PO:0020091,male gametophyte,S|PO:0009006,shoot,S|PO:0020038,petiole,S|PO:0009029,stamen,S|PO:0009032,peta…	PF03171,2OG-Fe(II) oxygenase superfamily|PF01549,ShK domain-like	IPR005123, IPR006620, IPR003582		1.58768	5e-05	0.000717479
VIT_05s0020g03200	Spermine synthase	AMINO ACID METABOLISM	vv10220Urea_cycle_and_metabolism_of_amino_groups		GO:0009058 biosynthetic process P:GO:0009987 cellular process P:GO:0016740 transferase activity F	PO:0000230,inflorescence meristem,S|PO:0008019,leaf lamina base,S|PO:0020100,hypocotyl,S|PO:0000084,sperm cell,S|PO:0006074,procambium,S|PO:0020030,cotyledon,S|PO:0000005,cultured cell,S|PO:0009052,pedicel,S|PO:0000013,cauline leaf,S|PO:0009009,embryo,S|PO:0000037,shoot apex,S|PO:0009046,flower,S|PO:0020091,male gametophyte,S|PO:0009006,shoot,S|PO:0020038,petiole,S|PO:0009029,stamen,S|PO:0009032,…	PF01564,Spermine/spermidine synthase	IPR001045		1.58407	0.0034	0.0238564
VIT_14s0083g00460	Tryptophan synthase beta chain 2	AMINO ACID METABOLISM	vv10400Phenylalanine_tyrosine_and_tryptophan_biosynthesis		GO:0003824 catalytic activity F:GO:0005488 binding F:GO:0009058 biosynthetic process P:GO:0009987 cellular process P	PO:0000230,inflorescence meristem,S|PO:0008019,leaf lamina base,S|PO:0020100,hypocotyl,S|PO:0020030,cotyledon,S|PO:0009052,pedicel,S|PO:0000013,cauline leaf,S|PO:0009009,embryo,S|PO:0009046,flower,S|PO:0000037,shoot apex,S|PO:0009006,shoot,S|PO:0020038,petiole,S|PO:0009029,stamen,S|PO:0009032,petal,S|PO:0000293,guard cell,S|PO:0009031,sepal,S|PO:0009010,seed,S|PO:0020137,leaf apex,S|PO:0009047,st…	PF00291,Pyridoxal-phosphate dependent enzyme	IPR001926, IPR006653, IPR006316		1.46624	5e-05	0.000717479
VIT_00s2607g00010	Phosphoserine aminotransferase	AMINO ACID METABOLISM	vv10260Glycine_serine_and_threonine_metabolism vv10750Vitamin_B6_metabolism		GO:0005488 binding F:GO:0005737 cytoplasm C:GO:0009058 biosynthetic process P:GO:0009987 cellular process P:GO:0016740 transferase activity F	PO:0000230,inflorescence meristem,S|PO:0008019,leaf lamina base,S|PO:0020100,hypocotyl,S|PO:0020030,cotyledon,S|PO:0000005,cultured cell,S|PO:0009052,pedicel,S|PO:0000013,cauline leaf,S|PO:0009009,embryo,S|PO:0000037,shoot apex,S|PO:0009046,flower,S|PO:0020091,male gametophyte,S|PO:0009006,shoot,S|PO:0020038,petiole,S|PO:0009029,stamen,S|PO:0009032,petal,S|PO:0000293,guard cell,S|PO:0020137,leaf …	PF00266,Aminotransferase class-V			1.45428	5e-05	0.000717479
VIT_00s2579g00010	Phosphoserine aminotransferase	AMINO ACID METABOLISM	vv10260Glycine_serine_and_threonine_metabolism vv10750Vitamin_B6_metabolism		GO:0005488 binding F:GO:0005737 cytoplasm C:GO:0009058 biosynthetic process P:GO:0009987 cellular process P:GO:0016740 transferase activity F	PO:0000230,inflorescence meristem,S|PO:0008019,leaf lamina base,S|PO:0020100,hypocotyl,S|PO:0020030,cotyledon,S|PO:0000005,cultured cell,S|PO:0009052,pedicel,S|PO:0000013,cauline leaf,S|PO:0009009,embryo,S|PO:0000037,shoot apex,S|PO:0009046,flower,S|PO:0020091,male gametophyte,S|PO:0009006,shoot,S|PO:0020038,petiole,S|PO:0009029,stamen,S|PO:0009032,petal,S|PO:0000293,guard cell,S|PO:0020137,leaf …	PF00266,Aminotransferase class-V			1.43635	5e-05	0.000717479
VIT_11s0037g00570	Anthranilate N-benzoyltransferase	AMINO ACID METABOLISM	vv10400Phenylalanine_tyrosine_and_tryptophan_biosynthesis		GO:0016740 transferase activity F	PO:0000230,inflorescence meristem,S|PO:0008019,leaf lamina base,S|PO:0000084,sperm cell,S|PO:0020100,hypocotyl,S|PO:0020030,cotyledon,S|PO:0009052,pedicel,S|PO:0000013,cauline leaf,S|PO:0000037,shoot apex,S|PO:0009009,embryo,S|PO:0009046,flower,S|PO:0020091,male gametophyte,S|PO:0009006,shoot,S|PO:0009029,stamen,S|PO:0009032,petal,S|PO:0020038,petiole,S|PO:0006345,pollen tube,S|PO:0009071,tapetum…	PF02458,Transferase family	IPR003480		1.43421	5e-05	0.000717479
VIT_07s0141g00940	TRNA synthetase, class II (D, K and N), Nucleic acid-binding, OB-fold	AMINO ACID METABOLISM	vv10300Lysine_biosynthesis vv20970Aminoacyl-tRNA_biosynthesis		GO:0000166 nucleotide binding F:GO:0003824 catalytic activity F:GO:0005737 cytoplasm C:GO:0006139 nucleobase, nucleoside, nucleotide and nucleic acid metabolic process P:GO:0006412 translation P	0	0	IPR004364, IPR004522, IPR004365		1.41084	0.00445	0.0296458
VIT_18s0001g01730	Shikimate kinase	AMINO ACID METABOLISM	vv10400Phenylalanine_tyrosine_and_tryptophan_biosynthesis		GO:0000166 nucleotide binding F:GO:0005488 binding F:GO:0009058 biosynthetic process P:GO:0009536 plastid C:GO:0009987 cellular process P:GO:0016301 kinase activity F	PO:0000230,inflorescence meristem,S|PO:0008019,leaf lamina base,S|PO:0020100,hypocotyl,S|PO:0020030,cotyledon,S|PO:0009052,pedicel,S|PO:0000013,cauline leaf,S|PO:0009046,flower,S|PO:0000037,shoot apex,S|PO:0009009,embryo,S|PO:0009006,shoot,S|PO:0020091,male gametophyte,S|PO:0020038,petiole,S|PO:0009029,stamen,S|PO:0009032,petal,S|PO:0009010,seed,S|PO:0020137,leaf apex,S|PO:0009031,sepal,S|PO:0009…	PF01202,Shikimate kinase	IPR000623		1.31691	0.0003	0.0033462
VIT_13s0019g02360	Pyrroline-5-carboxylate synthetase	AMINO ACID METABOLISM	vv10220Urea_cycle_and_metabolism_of_amino_groups		GO:0000166 nucleotide binding F:GO:0003824 catalytic activity F:GO:0005737 cytoplasm C:GO:0008152 metabolic process P:GO:0009058 biosynthetic process P:GO:0009987 cellular process P:GO:0016301 kinase activity F	PO:0000230,inflorescence meristem,S|PO:0009067,filament,S|PO:0020041,stipule,S|PO:0000056,floral bud,S|PO:0008015,hypocotyl vascular system,S|PO:0000035,cotyledon vascular system,S|PO:0000037,shoot apex,S|PO:0009046,flower,S|PO:0020091,male gametophyte,S|PO:0009029,stamen,S|PO:0009032,petal,S|PO:0006345,pollen tube,S|PO:0000293,guard cell,S|PO:0009031,sepal,S|PO:0009066,anther,S|PO:0000017,leaf p…	PF00696,Amino acid kinase family	IPR016163, IPR016162, IPR001048, IPR000965, IPR001057, IPR005766, IPR005715	Q9XGC4	1.25245	5e-05	0.000717479
VIT_12s0059g00750	Prephenate dehydratase	AMINO ACID METABOLISM	vv10400Phenylalanine_tyrosine_and_tryptophan_biosynthesis		GO:0003824 catalytic activity F:GO:0005488 binding F:GO:0009058 biosynthetic process P:GO:0009536 plastid C:GO:0009987 cellular process P	PO:0000230,inflorescence meristem,S|PO:0008019,leaf lamina base,S|PO:0020100,hypocotyl,S|PO:0020030,cotyledon,S|PO:0009052,pedicel,S|PO:0000013,cauline leaf,S|PO:0009009,embryo,S|PO:0009046,flower,S|PO:0000037,shoot apex,S|PO:0009006,shoot,S|PO:0020038,petiole,S|PO:0009029,stamen,S|PO:0009032,petal,S|PO:0009010,seed,S|PO:0020137,leaf apex,S|PO:0009031,sepal,S|PO:0009030,carpel,S|PO:0009047,stem,S…	PF00800,Prephenate dehydratase	IPR002912, IPR001086		1.24008	5e-05	0.000717479
VIT_04s0079g00600	Glutamate decarboxylase 1	AMINO ACID METABOLISM	vv10251Glutamate_metabolism vv10252Alanine_and_aspartate_metabolism vv10410Beta-alanine_metabolism vv10650Butanoate_metabolism		GO:0003824 catalytic activity F:GO:0005488 binding F:GO:0008152 metabolic process P:GO:0009987 cellular process P	PO:0000230,inflorescence meristem,S|PO:0008019,leaf lamina base,S|PO:0020100,hypocotyl,S|PO:0020030,cotyledon,S|PO:0000005,cultured cell,S|PO:0009052,pedicel,S|PO:0000013,cauline leaf,S|PO:0009009,embryo,S|PO:0009046,flower,S|PO:0000037,shoot apex,S|PO:0020091,male gametophyte,S|PO:0009006,shoot,S|PO:0020038,petiole,S|PO:0009029,stamen,S|PO:0009032,petal,S|PO:0009031,sepal,S|PO:0009010,seed,S|PO:…	PF00282,Pyridoxal-dependent decarboxylase conserved domain	IPR010107, IPR002129, IPR015421		1.16354	5e-05	0.000717479
VIT_12s0028g01820	Aspartate transaminase, mitochondrial	AMINO ACID METABOLISM	vv10252Alanine_and_aspartate_metabolism vv10272Cysteine_metabolism vv10330Arginine_and_proline_metabolism vv10350Tyrosine_metabolism vv10360Phenylalanine_metabolism vv10400Phenylalanine_tyrosine_and_tryptophan_biosynthesis vv10710Carbon_fixation vv10950Alkaloid_biosynthesis_I		GO:0005488 binding F:GO:0008152 metabolic process P:GO:0009058 biosynthetic process P:GO:0009987 cellular process P:GO:0016740 transferase activity F	PO:0005052,callus,S|PO:0000230,inflorescence meristem,S|PO:0008019,leaf lamina base,S|PO:0000084,sperm cell,S|PO:0020100,hypocotyl,S|PO:0020030,cotyledon,S|PO:0000005,cultured cell,S|PO:0009052,pedicel,S|PO:0000013,cauline leaf,S|PO:0009009,embryo,S|PO:0000037,shoot apex,S|PO:0009046,flower,S|PO:0020091,male gametophyte,S|PO:0009006,shoot,S|PO:0009001,fruit,S|PO:0020038,petiole,S|PO:0009029,stame…	PF00155,Aminotransferase class I and II	IPR004839, IPR000796, IPR004838, IPR015421		1.14108	5e-05	0.000717479
VIT_01s0011g06600	Glutamate decarboxylase	AMINO ACID METABOLISM	vv10251Glutamate_metabolism vv10252Alanine_and_aspartate_metabolism vv10272Cysteine_metabolism vv10410Beta-alanine_metabolism vv10650Butanoate_metabolism		GO:0003824 catalytic activity F:GO:0005488 binding F:GO:0008152 metabolic process P:GO:0009987 cellular process P	PO:0000230,inflorescence meristem,S|PO:0008019,leaf lamina base,S|PO:0020100,hypocotyl,S|PO:0020030,cotyledon,S|PO:0000005,cultured cell,S|PO:0009052,pedicel,S|PO:0000013,cauline leaf,S|PO:0009009,embryo,S|PO:0009046,flower,S|PO:0000037,shoot apex,S|PO:0020091,male gametophyte,S|PO:0009006,shoot,S|PO:0020038,petiole,S|PO:0009029,stamen,S|PO:0009032,petal,S|PO:0009031,sepal,S|PO:0009010,seed,S|PO:…	PF00282,Pyridoxal-dependent decarboxylase conserved domain	IPR010107, IPR002129, IPR015421		1.13959	5e-05	0.000717479
VIT_01s0011g06610	Glutamate decarboxylase	AMINO ACID METABOLISM	vv10251Glutamate_metabolism vv10252Alanine_and_aspartate_metabolism vv10410Beta-alanine_metabolism vv10650Butanoate_metabolism		GO:0003824 catalytic activity F:GO:0005488 binding F:GO:0008152 metabolic process P:GO:0009987 cellular process P	PO:0000230,inflorescence meristem,S|PO:0008019,leaf lamina base,S|PO:0020100,hypocotyl,S|PO:0020030,cotyledon,S|PO:0000005,cultured cell,S|PO:0009052,pedicel,S|PO:0000013,cauline leaf,S|PO:0009009,embryo,S|PO:0009046,flower,S|PO:0000037,shoot apex,S|PO:0020091,male gametophyte,S|PO:0009006,shoot,S|PO:0020038,petiole,S|PO:0009029,stamen,S|PO:0009032,petal,S|PO:0009031,sepal,S|PO:0009010,seed,S|PO:…	PF00282,Pyridoxal-dependent decarboxylase conserved domain	IPR010107, IPR002129, IPR015421		1.11703	0.00175	0.0140861
VIT_01s0011g01990	Glycine decarboxylase	AMINO ACID METABOLISM	vv10260Glycine_serine_and_threonine_metabolism		GO:0005737 cytoplasm C:GO:0005739 mitochondrion C:GO:0009056 catabolic process P:GO:0009987 cellular process P	PO:0000230,inflorescence meristem,S|PO:0008019,leaf lamina base,S|PO:0020100,hypocotyl,S|PO:0020030,cotyledon,S|PO:0009052,pedicel,S|PO:0000013,cauline leaf,S|PO:0009009,embryo,S|PO:0009046,flower,S|PO:0000037,shoot apex,S|PO:0020091,male gametophyte,S|PO:0009006,shoot,S|PO:0009001,fruit,S|PO:0020038,petiole,S|PO:0009029,stamen,S|PO:0009032,petal,S|PO:0000293,guard cell,S|PO:0020137,leaf apex,S|P…	PF01597,Glycine cleavage H-protein	IPR003016, IPR002930, IPR017453		1.11516	0.0002	0.00238761
VIT_05s0062g01270	Cyclo-DOPA 5-O-glucosyltransferase	AMINO ACID METABOLISM	vv10350Tyrosine_metabolism		GO:0008152 metabolic process P:GO:0016740 transferase activity F	PO:0000230,inflorescence meristem,S|PO:0008019,leaf lamina base,S|PO:0020100,hypocotyl,S|PO:0020030,cotyledon,S|PO:0009052,pedicel,S|PO:0000013,cauline leaf,S|PO:0009009,embryo,S|PO:0000037,shoot apex,S|PO:0009046,flower,S|PO:0009006,shoot,S|PO:0020091,male gametophyte,S|PO:0009032,petal,S|PO:0020038,petiole,S|PO:0009029,stamen,S|PO:0006345,pollen tube,S|PO:0020137,leaf apex,S|PO:0009031,sepal,S|…	PF00201,UDP-glucoronosyl and UDP-glucosyl transferase	IPR002213		1.05858	5e-05	0.000717479
VIT_18s0001g00950	Prolyl 4-hydroxylase alpha-2 subunit precursor	AMINO ACID METABOLISM	vv10330Arginine_and_proline_metabolismis		GO:0003824 catalytic activity F:GO:0005488 binding F:GO:0008152 metabolic process P	PO:0005052,callus,S|PO:0000230,inflorescence meristem,S|PO:0008019,leaf lamina base,S|PO:0020100,hypocotyl,S|PO:0020030,cotyledon,S|PO:0009052,pedicel,S|PO:0000013,cauline leaf,S|PO:0009009,embryo,S|PO:0009046,flower,S|PO:0000037,shoot apex,S|PO:0020091,male gametophyte,S|PO:0009006,shoot,S|PO:0020038,petiole,S|PO:0009029,stamen,S|PO:0009032,petal,S|PO:0006345,pollen tube,S|PO:0020137,leaf apex,S…	PF03171,2OG-Fe(II) oxygenase superfamily	IPR005123, IPR006620		1.03877	5e-05	0.000717479
VIT_09s0002g03460	Taurine dioxygenase	AMINO ACID METABOLISM	vv10272Cysteine_metabolism		GO:0003824 catalytic activity F:GO:0008152 metabolic process P	PO:0000230,inflorescence meristem,S|PO:0008019,leaf lamina base,S|PO:0020100,hypocotyl,S|PO:0020030,cotyledon,S|PO:0009052,pedicel,S|PO:0000013,cauline leaf,S|PO:0009009,embryo,S|PO:0009046,flower,S|PO:0000037,shoot apex,S|PO:0009006,shoot,S|PO:0020038,petiole,S|PO:0009029,stamen,S|PO:0009032,petal,S|PO:0009010,seed,S|PO:0020137,leaf apex,S|PO:0009031,sepal,S|PO:0009030,carpel,S|PO:0009047,stem,S…	PF02668,Taurine catabolism dioxygenase TauD, TfdA family	IPR003819		1.0162	5e-05	0.000717479
CARBOHYDRATE METABOLISM
VIT_14s0060g00770	Glycosyl transferase family 8 protein	CARBOHYDRATE METABOLISM			GO:0016740 transferase activity F	PO:0000230,inflorescence meristem,S|PO:0008019,leaf lamina base,S|PO:0020100,hypocotyl,S|PO:0020030,cotyledon,S|PO:0009052,pedicel,S|PO:0000013,cauline leaf,S|PO:0009009,embryo,S|PO:0000037,shoot apex,S|PO:0009046,flower,S|PO:0020038,petiole,S|PO:0009029,stamen,S|PO:0009032,petal,S|PO:0009031,sepal,S|PO:0020137,leaf apex,S|PO:0009010,seed,S|PO:0009047,stem,S|PO:0009005,root,S|PO:0008034,leaf whor…	PF01501,Glycosyl transferase family 8	IPR002495		-2.83077	0.0028	0.020505
VIT_13s0019g03130	Glucosyltransferase-2	CARBOHYDRATE METABOLISM			GO:0008152 metabolic process P:GO:0016740 transferase activity F	0	0	IPR002213		-2.64731	0.0043	0.0288417
VIT_08s0007g00750	SRG1 (senescence-related gene 1)	CARBOHYDRATE METABOLISM			GO:0003824 catalytic activity F:GO:0005488 binding F:GO:0008152 metabolic process P	PO:0000230,inflorescence meristem,S|PO:0008019,leaf lamina base,S|PO:0020100,hypocotyl,S|PO:0020030,cotyledon,S|PO:0009052,pedicel,S|PO:0000013,cauline leaf,S|PO:0000037,shoot apex,S|PO:0009009,embryo,S|PO:0009046,flower,S|PO:0009006,shoot,S|PO:0020091,male gametophyte,S|PO:0009032,petal,S|PO:0020038,petiole,S|PO:0009029,stamen,S|PO:0020137,leaf apex,S|PO:0009010,seed,S|PO:0009031,sepal,S|PO:0009…	PF03171,2OG-Fe(II) oxygenase superfamily	IPR005123		-2.62574	5e-05	0.000717479
VIT_08s0007g04600	UGT73C2 (UDP-glucosyl transferase 73C2)	CARBOHYDRATE METABOLISM			GO:0008152 metabolic process P:GO:0016740 transferase activity F	PO:0009029,stamen,S|PO:0009046,flower,S|PO:0009025,leaf,S|PO:0007616,4 anthesis,G	0	IPR002213		-2.48225	5e-05	0.000717479
VIT_19s0015g01720	fructose-bisphosphate aldolase, cytoplasmic isozyme 1	CARBOHYDRATE METABOLISM	vv10010Glycolysis vv10030Pentose_phosphate vv10051Fructose_and_mannose_metabolism vv10710Carbon_fixation		GO:0003824 catalytic activity F:GO:0005975 carbohydrate metabolic process P:GO:0006091 generation of precursor metabolites and energy P:GO:0009056 catabolic process P:GO:0009536 plastid C	PO:0005052,callus,S|PO:0000230,inflorescence meristem,S|PO:0008019,leaf lamina base,S|PO:0020100,hypocotyl,S|PO:0020030,cotyledon,S|PO:0000282,trichome,S|PO:0000005,cultured cell,S|PO:0009052,pedicel,S|PO:0000013,cauline leaf,S|PO:0009009,embryo,S|PO:0000037,shoot apex,S|PO:0009046,flower,S|PO:0009001,fruit,S|PO:0020091,male gametophyte,S|PO:0009006,shoot,S|PO:0020038,petiole,S|PO:0009029,stamen,…	PF00274,Fructose-bisphosphate aldolase class-I	IPR000741, IPR013785		-2.42798	5e-05	0.000717479
VIT_14s0060g00810	Galactinol synthase	CARBOHYDRATE METABOLISM	vv10052Galactose_metabolism		GO:0016740 transferase activity F	PO:0000230,inflorescence meristem,S|PO:0008019,leaf lamina base,S|PO:0000084,sperm cell,S|PO:0020100,hypocotyl,S|PO:0020030,cotyledon,S|PO:0009052,pedicel,S|PO:0000013,cauline leaf,S|PO:0009009,embryo,S|PO:0000037,shoot apex,S|PO:0009046,flower,S|PO:0020038,petiole,S|PO:0009029,stamen,S|PO:0009032,petal,S|PO:0009031,sepal,S|PO:0020137,leaf apex,S|PO:0009010,seed,S|PO:0009047,stem,S|PO:0009005,roo…	PF01501,Glycosyl transferase family 8	IPR002495		-2.38313	5e-05	0.000717479
VIT_15s0048g01710	Alcohol dehydrogenase	CARBOHYDRATE METABOLISM	vv10010Glycolysis vv10071Fatty_acid_metabolism vv10350Tyrosine_metabolism		GO:0003824 catalytic activity F:GO:0005488 binding F:GO:0008152 metabolic process P	PO:0000230,inflorescence meristem,S|PO:0008019,leaf lamina base,S|PO:0020100,hypocotyl,S|PO:0020030,cotyledon,S|PO:0009052,pedicel,S|PO:0000013,cauline leaf,S|PO:0009009,embryo,S|PO:0009046,flower,S|PO:0000037,shoot apex,S|PO:0020091,male gametophyte,S|PO:0009006,shoot,S|PO:0020038,petiole,S|PO:0009029,stamen,S|PO:0009032,petal,S|PO:0000293,guard cell,S|PO:0009031,sepal,S|PO:0020137,leaf apex,S|P…	PF08240,Alcohol dehydrogenase GroES-like domain|PF00107,Zinc-binding dehydrogenase	IPR013154, IPR002085, IPR013149		-2.33814	5e-05	0.000717479
VIT_08s0032g00890	Alpha-L-arabinosidase	CARBOHYDRATE METABOLISM	vv10520Nucleotide_sugars_metabolism		GO:0005578 proteinaceous extracellular matrix C:GO:0005975 carbohydrate metabolic process P:GO:0016787 hydrolase activity F	PO:0000230,inflorescence meristem,S|PO:0008019,leaf lamina base,S|PO:0020100,hypocotyl,S|PO:0000084,sperm cell,S|PO:0020030,cotyledon,S|PO:0009052,pedicel,S|PO:0000013,cauline leaf,S|PO:0009009,embryo,S|PO:0000037,shoot apex,S|PO:0009046,flower,S|PO:0020091,male gametophyte,S|PO:0009001,fruit,S|PO:0009006,shoot,S|PO:0020038,petiole,S|PO:0009029,stamen,S|PO:0009032,petal,S|PO:0009031,sepal,S|PO:00…	PF00933,Glycosyl hydrolase family 3 N terminal domain|PF01915,Glycosyl hydrolase family 3 C terminal domain	IPR002772, IPR001764		-2.32824	5e-05	0.000717479
VIT_06s0004g03340	Ribose-5-phosphate isomerase	CARBOHYDRATE METABOLISM	vv10030Pentose_phosphate vv10710Carbon_fixation		GO:0003824 catalytic activity F:GO:0005975 carbohydrate metabolic process P:GO:0006139 nucleobase, nucleoside, nucleotide and nucleic acid metabolic process P:GO:0009056 catabolic process P	PO:0008019,leaf lamina base,S|PO:0020100,hypocotyl,S|PO:0000013,cauline leaf,S|PO:0009046,flower,S|PO:0020091,male gametophyte,S|PO:0009001,fruit,S|PO:0020038,petiole,S|PO:0009049,inflorescence,S|PO:0009029,stamen,S|PO:0009032,petal,S|PO:0009031,sepal,S|PO:0004723,sepal vascular system,S|PO:0000054,petal vascular system,S|PO:0009030,carpel,S|PO:0009005,root,S|PO:0009073,stigma,S|PO:0020125,elonga…	PF06026,Ribose 5-phosphate isomerase A (phosphoriboisomerase A)	IPR004788		-2.12393	5e-05	0.000717479
VIT_12s0034g00140	UDP-glucose glucosyltransferase	CARBOHYDRATE METABOLISM	vv10500Starch_and_sucrose_metabolism		GO:0008152 metabolic process P:GO:0016740 transferase activity F	PO:0000230,inflorescence meristem,S|PO:0008019,leaf lamina base,S|PO:0020100,hypocotyl,S|PO:0020030,cotyledon,S|PO:0000005,cultured cell,S|PO:0009052,pedicel,S|PO:0000013,cauline leaf,S|PO:0009009,embryo,S|PO:0009046,flower,S|PO:0000037,shoot apex,S|PO:0020091,male gametophyte,S|PO:0009006,shoot,S|PO:0020038,petiole,S|PO:0009029,stamen,S|PO:0009032,petal,S|PO:0009031,sepal,S|PO:0009010,seed,S|PO:…	PF00201,UDP-glucoronosyl and UDP-glucosyl transferase	IPR002213		-2.11052	5e-05	0.000717479
VIT_12s0055g00030	UDP-glucose glucosyltransferase	CARBOHYDRATE METABOLISM	vv10500Starch_and_sucrose_metabolism		GO:0008152 metabolic process P:GO:0016740 transferase activity F	PO:0000230,inflorescence meristem,S|PO:0008019,leaf lamina base,S|PO:0020100,hypocotyl,S|PO:0020030,cotyledon,S|PO:0000005,cultured cell,S|PO:0009052,pedicel,S|PO:0000013,cauline leaf,S|PO:0009009,embryo,S|PO:0009046,flower,S|PO:0000037,shoot apex,S|PO:0020091,male gametophyte,S|PO:0009006,shoot,S|PO:0020038,petiole,S|PO:0009029,stamen,S|PO:0009032,petal,S|PO:0009031,sepal,S|PO:0009010,seed,S|PO:…	PF00201,UDP-glucoronosyl and UDP-glucosyl transferase	IPR002213		-2.10241	0.00465	0.0307087
VIT_05s0077g00840	Galactinol-raffinose galactosyltransferase	CARBOHYDRATE METABOLISM	vv10052Galactose_metabolism		GO:0005975 carbohydrate metabolic process P:GO:0016740 transferase activity F	PO:0000230,inflorescence meristem,S|PO:0008019,leaf lamina base,S|PO:0020100,hypocotyl,S|PO:0000084,sperm cell,S|PO:0020030,cotyledon,S|PO:0000005,cultured cell,S|PO:0009052,pedicel,S|PO:0000013,cauline leaf,S|PO:0000037,shoot apex,S|PO:0009009,embryo,S|PO:0009046,flower,S|PO:0020091,male gametophyte,S|PO:0009006,shoot,S|PO:0020038,petiole,S|PO:0009032,petal,S|PO:0009029,stamen,S|PO:0006345,polle…	PF05691,Raffinose synthase or seed inhibition protein Sip1	IPR008811		-2.10115	0.00385	0.0263908
VIT_11s0118g00030	Exostosin family protein	CARBOHYDRATE METABOLISM	vv11030Glycan_structures-biosynthesis1		GO:0005794 Golgi apparatus C:GO:0009987 cellular process P:GO:0016020 membrane C:GO:0016043 cellular component organization P:GO:0016740 transferase activity F	PO:0000230,inflorescence meristem,S|PO:0008019,leaf lamina base,S|PO:0020100,hypocotyl,S|PO:0020030,cotyledon,S|PO:0000013,cauline leaf,S|PO:0000037,shoot apex,S|PO:0009009,embryo,S|PO:0009046,flower,S|PO:0020091,male gametophyte,S|PO:0009006,shoot,S|PO:0020038,petiole,S|PO:0009029,stamen,S|PO:0009032,petal,S|PO:0009031,sepal,S|PO:0020137,leaf apex,S|PO:0009030,carpel,S|PO:0006340,adult leaf,S|PO…	PF03016,Exostosin family	IPR004263		-2.09222	5e-05	0.000717479
VIT_16s0100g00290	L-idonate dehydrogenase	CARBOHYDRATE METABOLISM	vv10051Fructose_and_mannose_metabolism		GO:0003824 catalytic activity F:GO:0005488 binding F:GO:0008152 metabolic process P	PO:0000230,inflorescence meristem,S|PO:0008019,leaf lamina base,S|PO:0020100,hypocotyl,S|PO:0020030,cotyledon,S|PO:0000005,cultured cell,S|PO:0009052,pedicel,S|PO:0000013,cauline leaf,S|PO:0009009,embryo,S|PO:0000037,shoot apex,S|PO:0009046,flower,S|PO:0020091,male gametophyte,S|PO:0009006,shoot,S|PO:0020038,petiole,S|PO:0009029,stamen,S|PO:0009032,petal,S|PO:0006345,pollen tube,S|PO:0009010,seed…	PF08240,Alcohol dehydrogenase GroES-like domain|PF00107,Zinc-binding dehydrogenase	IPR002085, IPR002328		-2.09196	5e-05	0.000717479
VIT_15s0021g00470	Beta-phosphoglucomutase	CARBOHYDRATE METABOLISM	vv10010Glycolysis		GO:0008152 metabolic process P:GO:0016787 hydrolase activity F	PO:0000230,inflorescence meristem,S|PO:0008019,leaf lamina base,S|PO:0020100,hypocotyl,S|PO:0000084,sperm cell,S|PO:0020030,cotyledon,S|PO:0000005,cultured cell,S|PO:0009052,pedicel,S|PO:0000013,cauline leaf,S|PO:0009009,embryo,S|PO:0000037,shoot apex,S|PO:0009046,flower,S|PO:0020091,male gametophyte,S|PO:0009006,shoot,S|PO:0020038,petiole,S|PO:0009029,stamen,S|PO:0009032,petal,S|PO:0006345,polle…	PF00702,haloacid dehalogenase-like hydrolase	IPR005834, IPR006402		-1.99614	5e-05	0.000717479
VIT_14s0060g00760	Galactinol synthase	CARBOHYDRATE METABOLISM	vv10052Galactose_metabolism		GO:0016740 transferase activity F	PO:0000230,inflorescence meristem,S|PO:0008019,leaf lamina base,S|PO:0000084,sperm cell,S|PO:0020100,hypocotyl,S|PO:0020030,cotyledon,S|PO:0009052,pedicel,S|PO:0000013,cauline leaf,S|PO:0009009,embryo,S|PO:0000037,shoot apex,S|PO:0009046,flower,S|PO:0020038,petiole,S|PO:0009029,stamen,S|PO:0009032,petal,S|PO:0009031,sepal,S|PO:0020137,leaf apex,S|PO:0009010,seed,S|PO:0009047,stem,S|PO:0009005,roo…	PF01501,Glycosyl transferase family 8	IPR002495		-1.99465	5e-05	0.000717479
VIT_08s0007g07470	Galactose mutarotase	CARBOHYDRATE METABOLISM	vv10010Glycolysis		GO:0003824 catalytic activity F:GO:0005975 carbohydrate metabolic process P:GO:0030246 carbohydrate binding F	PO:0000230,inflorescence meristem,S|PO:0008019,leaf lamina base,S|PO:0020100,hypocotyl,S|PO:0000084,sperm cell,S|PO:0020030,cotyledon,S|PO:0009052,pedicel,S|PO:0000013,cauline leaf,S|PO:0009009,embryo,S|PO:0000037,shoot apex,S|PO:0009046,flower,S|PO:0009006,shoot,S|PO:0020038,petiole,S|PO:0009029,stamen,S|PO:0009032,petal,S|PO:0009031,sepal,S|PO:0009010,seed,S|PO:0020137,leaf apex,S|PO:0009030,ca…	0			-1.98566	5e-05	0.000717479
VIT_00s0375g00030	Alpha-galactosidase	CARBOHYDRATE METABOLISM	vv10052Galactose_metabolism vv10561Glycerolipid_metabolism		GO:0005488 binding F:GO:0005975 carbohydrate metabolic process P:GO:0016787 hydrolase activity F	PO:0000230,inflorescence meristem,S|PO:0008019,leaf lamina base,S|PO:0020100,hypocotyl,S|PO:0000084,sperm cell,S|PO:0020030,cotyledon,S|PO:0009052,pedicel,S|PO:0000013,cauline leaf,S|PO:0009009,embryo,S|PO:0000037,shoot apex,S|PO:0009046,flower,S|PO:0020091,male gametophyte,S|PO:0009006,shoot,S|PO:0020038,petiole,S|PO:0009029,stamen,S|PO:0009032,petal,S|PO:0006345,pollen tube,S|PO:0009010,seed,S|…	PF02065,Melibiase	IPR013785, IPR013780, IPR002241, IPR000111		-1.9644	5e-05	0.000717479
VIT_17s0000g08200	Phosphoglycerate/bisphosphoglycerate mutase	CARBOHYDRATE METABOLISM	vv10010Glycolysis		-	PO:0000230,inflorescence meristem,S|PO:0008019,leaf lamina base,S|PO:0020100,hypocotyl,S|PO:0020030,cotyledon,S|PO:0009052,pedicel,S|PO:0000013,cauline leaf,S|PO:0009009,embryo,S|PO:0009046,flower,S|PO:0000037,shoot apex,S|PO:0009006,shoot,S|PO:0020038,petiole,S|PO:0009029,stamen,S|PO:0009032,petal,S|PO:0009010,seed,S|PO:0020137,leaf apex,S|PO:0009031,sepal,S|PO:0009030,carpel,S|PO:0009047,stem,S…	PF00300,Phosphoglycerate mutase family	IPR013078		-1.93728	5e-05	0.000717479
VIT_05s0020g02310	Pyruvate,orthophosphate dikinase	CARBOHYDRATE METABOLISM	vv10620Pyruvate_metabolism vv10720Reductive_carboxylate_cycle vv50108Accessory_factors_involved_in_transport		GO:0000166 nucleotide binding F:GO:0005488 binding F:GO:0008152 metabolic process P:GO:0009536 plastid C:GO:0009987 cellular process P:GO:0015979 photosynthesis P:GO:0016301 kinase activity F:GO:0016740 transferase activity F	PO:0000230,inflorescence meristem,S|PO:0008019,leaf lamina base,S|PO:0020100,hypocotyl,S|PO:0020030,cotyledon,S|PO:0000005,cultured cell,S|PO:0000013,cauline leaf,S|PO:0009046,flower,S|PO:0009009,embryo,S|PO:0020091,male gametophyte,S|PO:0009006,shoot,S|PO:0020038,petiole,S|PO:0009029,stamen,S|PO:0009032,petal,S|PO:0006345,pollen tube,S|PO:0009031,sepal,S|PO:0009010,seed,S|PO:0020137,leaf apex,S|…	PF01326,Pyruvate phosphate dikinase, PEP/pyruvate binding domain|PF00391,PEP-utilising enzyme, mobile domain|PF02896,PEP-utilising enzyme, TIM barrel domain	IPR013815, IPR013816, IPR008279, IPR000121, IPR002192, IPR010121, IPR015813		-1.86398	5e-05	0.000717479
VIT_03s0017g01370	UDP-glycosyltransferase 85A8	CARBOHYDRATE METABOLISM			GO:0008152 metabolic process P:GO:0016740 transferase activity F	PO:0008019,leaf lamina base,S|PO:0000084,sperm cell,S|PO:0020100,hypocotyl,S|PO:0020030,cotyledon,S|PO:0009052,pedicel,S|PO:0000013,cauline leaf,S|PO:0009009,embryo,S|PO:0000037,shoot apex,S|PO:0009046,flower,S|PO:0020091,male gametophyte,S|PO:0009006,shoot,S|PO:0009032,petal,S|PO:0020038,petiole,S|PO:0009029,stamen,S|PO:0009031,sepal,S|PO:0020137,leaf apex,S|PO:0009010,seed,S|PO:0009030,carpel,S…	PF00201,UDP-glucoronosyl and UDP-glucosyl transferase	IPR002213		-1.85696	5e-05	0.000717479
VIT_15s0046g01210	Arbutin synthase	CARBOHYDRATE METABOLISM	vv10500Starch_and_sucrose_metabolism		GO:0008152 metabolic process P:GO:0016740 transferase activity F	PO:0000230,inflorescence meristem,S|PO:0008019,leaf lamina base,S|PO:0000084,sperm cell,S|PO:0020100,hypocotyl,S|PO:0020030,cotyledon,S|PO:0009052,pedicel,S|PO:0000013,cauline leaf,S|PO:0009009,embryo,S|PO:0000037,shoot apex,S|PO:0009046,flower,S|PO:0009001,fruit,S|PO:0020091,male gametophyte,S|PO:0009006,shoot,S|PO:0009032,petal,S|PO:0020038,petiole,S|PO:0009029,stamen,S|PO:0006345,pollen tube,S…	PF00201,UDP-glucoronosyl and UDP-glucosyl transferase	IPR002213		-1.80083	5e-05	0.000717479
VIT_06s0004g06900	Pyruvate decarboxylase isozyme 1	CARBOHYDRATE METABOLISM	vv10010Glycolysis		GO:0003824 catalytic activity F:GO:0005488 binding F:GO:0016740 transferase activity F	PO:0000230,inflorescence meristem,S|PO:0008019,leaf lamina base,S|PO:0020100,hypocotyl,S|PO:0000084,sperm cell,S|PO:0020030,cotyledon,S|PO:0000005,cultured cell,S|PO:0009052,pedicel,S|PO:0000013,cauline leaf,S|PO:0000037,shoot apex,S|PO:0009009,embryo,S|PO:0009046,flower,S|PO:0020091,male gametophyte,S|PO:0009006,shoot,S|PO:0020038,petiole,S|PO:0009032,petal,S|PO:0009029,stamen,S|PO:0000293,guard…	PF02776,Thiamine pyrophosphate enzyme, N-terminal TPP binding domain|PF00205,Thiamine pyrophosphate enzyme, central domain|PF02775,Thiamine pyrophosphate enzyme, C-terminal TPP binding domain	IPR012110, IPR012001, IPR011766, IPR012000		-1.78861	0.0027	0.0199162
VIT_14s0060g00790	Galactinol synthase	CARBOHYDRATE METABOLISM	vv10052Galactose_metabolism		GO:0016740 transferase activity F	PO:0000230,inflorescence meristem,S|PO:0008019,leaf lamina base,S|PO:0000084,sperm cell,S|PO:0020100,hypocotyl,S|PO:0020030,cotyledon,S|PO:0009052,pedicel,S|PO:0000013,cauline leaf,S|PO:0009009,embryo,S|PO:0000037,shoot apex,S|PO:0009046,flower,S|PO:0020038,petiole,S|PO:0009029,stamen,S|PO:0009032,petal,S|PO:0009031,sepal,S|PO:0020137,leaf apex,S|PO:0009010,seed,S|PO:0009047,stem,S|PO:0009005,roo…	PF01501,Glycosyl transferase family 8	IPR002495	Q9SPE1	-1.78635	0.00015	0.00187118
VIT_06s0061g01340	Phosphoglycerate mutase	CARBOHYDRATE METABOLISM	vv10010Glycolysis		GO:0003824 catalytic activity F:GO:0008152 metabolic process P	PO:0000230,inflorescence meristem,S|PO:0008019,leaf lamina base,S|PO:0020100,hypocotyl,S|PO:0020030,cotyledon,S|PO:0009052,pedicel,S|PO:0000013,cauline leaf,S|PO:0009009,embryo,S|PO:0009046,flower,S|PO:0000037,shoot apex,S|PO:0020091,male gametophyte,S|PO:0009006,shoot,S|PO:0020038,petiole,S|PO:0009029,stamen,S|PO:0009032,petal,S|PO:0009031,sepal,S|PO:0009010,seed,S|PO:0020137,leaf apex,S|PO:0009…	PF00300,Phosphoglycerate mutase family	IPR001345, IPR013078		-1.73935	5e-05	0.000717479
VIT_03s0088g01190	Malate dehydrogenase, glyoxysomal precursor	CARBOHYDRATE METABOLISM	vv10020Citrate_cycle vv10620Pyruvate_metabolism vv10630Glyoxylate_and_dicarboxylate_metabolism vv10710Carbon_fixation vv10720Reductive_carboxylate_cycle		GO:0003824 catalytic activity F:GO:0005488 binding F:GO:0005739 mitochondrion C:GO:0005777 peroxisome C:GO:0005975 carbohydrate metabolic process P:GO:0006091 generation of precursor metabolites and energy P:GO:0008152 metabolic process P:GO:0009056 catabolic process P:GO:0009987 cellular process P	PO:0000230,inflorescence meristem,S|PO:0008019,leaf lamina base,S|PO:0020100,hypocotyl,S|PO:0020030,cotyledon,S|PO:0009052,pedicel,S|PO:0000013,cauline leaf,S|PO:0009009,embryo,S|PO:0009046,flower,S|PO:0000037,shoot apex,S|PO:0009001,fruit,S|PO:0020091,male gametophyte,S|PO:0009006,shoot,S|PO:0020038,petiole,S|PO:0009029,stamen,S|PO:0009032,petal,S|PO:0000293,guard cell,S|PO:0009031,sepal,S|PO:00…	PF00056,lactate/malate dehydrogenase, NAD binding domain|PF02866,lactate/malate dehydrogenase, alpha/beta C-terminal domain	IPR001557, IPR001236, IPR015955, IPR001252, IPR010097, IPR016040	Q6Y0E9	-1.72917	5e-05	0.000717479
VIT_02s0025g01240	UDP-glucuronosyl/UDP-glucosyltransferase	CARBOHYDRATE METABOLISM	vv10040Pentose_glucuronate_interconversion vv10500Starch_and_sucrose_metabolism		GO:0008152 metabolic process P:GO:0016740 transferase activity F	PO:0000230,inflorescence meristem,S|PO:0008019,leaf lamina base,S|PO:0000084,sperm cell,S|PO:0020100,hypocotyl,S|PO:0020030,cotyledon,S|PO:0009052,pedicel,S|PO:0000013,cauline leaf,S|PO:0009009,embryo,S|PO:0000037,shoot apex,S|PO:0009046,flower,S|PO:0020091,male gametophyte,S|PO:0009006,shoot,S|PO:0009032,petal,S|PO:0020038,petiole,S|PO:0009029,stamen,S|PO:0006345,pollen tube,S|PO:0009010,seed,S|…	PF00201,UDP-glucoronosyl and UDP-glucosyl transferase	IPR002213		-1.6983	5e-05	0.000717479
VIT_12s0028g01100	Aldo/keto reductase	CARBOHYDRATE METABOLISM	vv10040Pentose_glucuronate_interconversion vv10051Fructose_and_mannose_metabolism vv10052Galactose_metabolism vv10561Glycerolipid_metabolism vv10620Pyruvate_metabolism		GO:0003824 catalytic activity F:GO:0008152 metabolic process P	PO:0000230,inflorescence meristem,S|PO:0008019,leaf lamina base,S|PO:0020100,hypocotyl,S|PO:0020030,cotyledon,S|PO:0009052,pedicel,S|PO:0000013,cauline leaf,S|PO:0009009,embryo,S|PO:0009046,flower,S|PO:0000037,shoot apex,S|PO:0020091,male gametophyte,S|PO:0009006,shoot,S|PO:0020038,petiole,S|PO:0009029,stamen,S|PO:0009032,petal,S|PO:0000293,guard cell,S|PO:0009031,sepal,S|PO:0020137,leaf apex,S|P…	PF00248,Aldo/keto reductase family	IPR001395		-1.69719	5e-05	0.000717479
VIT_16s0022g00660	Trehalose-6-phosphate phosphatase	CARBOHYDRATE METABOLISM	vv10500Starch_and_sucrose_metabolism		GO:0005975 carbohydrate metabolic process P:GO:0009058 biosynthetic process P:GO:0009987 cellular process P:GO:0016787 hydrolase activity F	PO:0000230,inflorescence meristem,S|PO:0008019,leaf lamina base,S|PO:0020100,hypocotyl,S|PO:0000084,sperm cell,S|PO:0020030,cotyledon,S|PO:0009052,pedicel,S|PO:0000013,cauline leaf,S|PO:0009009,embryo,S|PO:0000037,shoot apex,S|PO:0009046,flower,S|PO:0009006,shoot,S|PO:0020091,male gametophyte,S|PO:0020038,petiole,S|PO:0009029,stamen,S|PO:0009032,petal,S|PO:0006345,pollen tube,S|PO:0020137,leaf ap…	PF02358,Trehalose-phosphatase	IPR006379, IPR003337		-1.68221	5e-05	0.000717479
VIT_08s0007g07480	Aldose 1-epimerase	CARBOHYDRATE METABOLISM	vv10010Glycolysis		GO:0003824 catalytic activity F:GO:0005975 carbohydrate metabolic process P:GO:0030246 carbohydrate binding F	PO:0000230,inflorescence meristem,S|PO:0008019,leaf lamina base,S|PO:0020100,hypocotyl,S|PO:0020030,cotyledon,S|PO:0009052,pedicel,S|PO:0000013,cauline leaf,S|PO:0009009,embryo,S|PO:0009046,flower,S|PO:0000037,shoot apex,S|PO:0009006,shoot,S|PO:0020038,petiole,S|PO:0009029,stamen,S|PO:0009032,petal,S|PO:0009010,seed,S|PO:0020137,leaf apex,S|PO:0009031,sepal,S|PO:0009030,carpel,S|PO:0009047,stem,S…	0			-1.66896	5e-05	0.000717479
VIT_15s0048g02600	Starch synthase	CARBOHYDRATE METABOLISM	vv10500Starch_and_sucrose_metabolism		GO:0005975 carbohydrate metabolic process P:GO:0006091 generation of precursor metabolites and energy P:GO:0009058 biosynthetic process P:GO:0009536 plastid C:GO:0009987 cellular process P:GO:0016740 transferase activity F	PO:0000230,inflorescence meristem,S|PO:0008019,leaf lamina base,S|PO:0000084,sperm cell,S|PO:0020100,hypocotyl,S|PO:0020030,cotyledon,S|PO:0009052,pedicel,S|PO:0000013,cauline leaf,S|PO:0009009,embryo,S|PO:0009046,flower,S|PO:0000037,shoot apex,S|PO:0009001,fruit,S|PO:0020091,male gametophyte,S|PO:0009006,shoot,S|PO:0020038,petiole,S|PO:0009029,stamen,S|PO:0009032,petal,S|PO:0000293,guard cell,S|…	PF08323,Starch synthase catalytic domain|PF00534,Glycosyl transferases group 1	IPR011835		-1.65727	5e-05	0.000717479
VIT_14s0066g02350	Galactinol synthase	CARBOHYDRATE METABOLISM	vv10052Galactose_metabolism		GO:0005794 Golgi apparatus C:GO:0009987 cellular process P:GO:0016020 membrane C:GO:0016043 cellular component organization P:GO:0016740 transferase activity F	PO:0000230,inflorescence meristem,S|PO:0008019,leaf lamina base,S|PO:0020100,hypocotyl,S|PO:0020030,cotyledon,S|PO:0009052,pedicel,S|PO:0000013,cauline leaf,S|PO:0009009,embryo,S|PO:0009046,flower,S|PO:0000037,shoot apex,S|PO:0020091,male gametophyte,S|PO:0009006,shoot,S|PO:0020038,petiole,S|PO:0009029,stamen,S|PO:0009032,petal,S|PO:0006345,pollen tube,S|PO:0020137,leaf apex,S|PO:0009010,seed,S|P…	PF01501,Glycosyl transferase family 8			-1.65636	5e-05	0.000717479
VIT_17s0000g04760	UDP-glycosyltransferase 89B2	CARBOHYDRATE METABOLISM	vv10040Pentose_glucuronate_interconversion vv10500Starch_and_sucrose_metabolism		GO:0008152 metabolic process P:GO:0016740 transferase activity F	PO:0000230,inflorescence meristem,S|PO:0008019,leaf lamina base,S|PO:0000056,floral bud,S|PO:0020100,hypocotyl,S|PO:0020030,cotyledon,S|PO:0009052,pedicel,S|PO:0000013,cauline leaf,S|PO:0009009,embryo,S|PO:0009046,flower,S|PO:0000037,shoot apex,S|PO:0020091,male gametophyte,S|PO:0009006,shoot,S|PO:0020038,petiole,S|PO:0009029,stamen,S|PO:0009032,petal,S|PO:0009010,seed,S|PO:0020137,leaf apex,S|PO…	PF00201,UDP-glucoronosyl and UDP-glucosyl transferase	IPR002213		-1.6455	5e-05	0.000717479
VIT_10s0092g00110	Ribose-5-phosphate isomerase	CARBOHYDRATE METABOLISM	vv10030Pentose_phosphate vv10710Carbon_fixation		-	0	0	IPR004788		-1.62828	5e-05	0.000717479
VIT_12s0059g02670	Beta-amylase	CARBOHYDRATE METABOLISM	vv10500Starch_and_sucrose_metabolism		GO:0005488 binding F:GO:0005975 carbohydrate metabolic process P:GO:0009056 catabolic process P:GO:0016787 hydrolase activity F	PO:0000230,inflorescence meristem,S|PO:0008019,leaf lamina base,S|PO:0020100,hypocotyl,S|PO:0000084,sperm cell,S|PO:0020030,cotyledon,S|PO:0000005,cultured cell,S|PO:0009052,pedicel,S|PO:0000013,cauline leaf,S|PO:0009009,embryo,S|PO:0000037,shoot apex,S|PO:0009046,flower,S|PO:0020091,male gametophyte,S|PO:0009006,shoot,S|PO:0009032,petal,S|PO:0009029,stamen,S|PO:0020038,petiole,S|PO:0006345,polle…	PF01373,Glycosyl hydrolase family 14	IPR001554, IPR001371, IPR013781		-1.60543	5e-05	0.000717479
VIT_17s0000g04750	UDP-glycosyltransferase 89B2	CARBOHYDRATE METABOLISM	vv10040Pentose_glucuronate_interconversion vv10500Starch_and_sucrose_metabolism		GO:0008152 metabolic process P:GO:0016740 transferase activity F	PO:0000230,inflorescence meristem,S|PO:0008019,leaf lamina base,S|PO:0000056,floral bud,S|PO:0020100,hypocotyl,S|PO:0020030,cotyledon,S|PO:0009052,pedicel,S|PO:0000013,cauline leaf,S|PO:0009009,embryo,S|PO:0009046,flower,S|PO:0000037,shoot apex,S|PO:0020091,male gametophyte,S|PO:0009006,shoot,S|PO:0020038,petiole,S|PO:0009029,stamen,S|PO:0009032,petal,S|PO:0009010,seed,S|PO:0020137,leaf apex,S|PO…	PF00201,UDP-glucoronosyl and UDP-glucosyl transferase	IPR002213		-1.58839	5e-05	0.000717479
VIT_18s0072g00770	fructose-1,6-bisphosphatase, cytosolic	CARBOHYDRATE METABOLISM	vv10010Glycolysis vv10030Pentose_phosphate vv10051Fructose_and_mannose_metabolism vv10710Carbon_fixation		GO:0005488 binding F:GO:0005975 carbohydrate metabolic process P:GO:0009058 biosynthetic process P:GO:0009536 plastid C:GO:0015979 photosynthesis P:GO:0016787 hydrolase activity F	PO:0000230,inflorescence meristem,S|PO:0008019,leaf lamina base,S|PO:0020100,hypocotyl,S|PO:0000084,sperm cell,S|PO:0020030,cotyledon,S|PO:0009052,pedicel,S|PO:0000013,cauline leaf,S|PO:0009009,embryo,S|PO:0000037,shoot apex,S|PO:0009046,flower,S|PO:0020091,male gametophyte,S|PO:0009006,shoot,S|PO:0020038,petiole,S|PO:0009029,stamen,S|PO:0009032,petal,S|PO:0006345,pollen tube,S|PO:0000293,guard c…	PF00316,Fructose-1-6-bisphosphatase	IPR000146		-1.5864	5e-05	0.000717479
VIT_05s0077g01300	Aldo-keto reductase	CARBOHYDRATE METABOLISM	vv10040Pentose_glucuronate_interconversion vv10051Fructose_and_mannose_metabolism vv10052Galactose_metabolism vv10561Glycerolipid_metabolism vv10620Pyruvate_metabolism		GO:0003824 catalytic activity F:GO:0005488 binding F:GO:0008152 metabolic process P:GO:0009987 cellular process P	PO:0000230,inflorescence meristem,S|PO:0008019,leaf lamina base,S|PO:0020100,hypocotyl,S|PO:0020030,cotyledon,S|PO:0000036,leaf vascular system,S|PO:0009052,pedicel,S|PO:0000013,cauline leaf,S|PO:0009009,embryo,S|PO:0000037,shoot apex,S|PO:0009046,flower,S|PO:0020091,male gametophyte,S|PO:0009006,shoot,S|PO:0020038,petiole,S|PO:0009029,stamen,S|PO:0009032,petal,S|PO:0006345,pollen tube,S|PO:00002…	0			-1.5772	5e-05	0.000717479
VIT_01s0011g05210	Phosphoglucomutase	CARBOHYDRATE METABOLISM	vv10010Glycolysis vv10030Pentose_phosphate vv10052Galactose_metabolism vv10500Starch_and_sucrose_metabolism		GO:0003824 catalytic activity F:GO:0005975 carbohydrate metabolic process P	PO:0000230,inflorescence meristem,S|PO:0008019,leaf lamina base,S|PO:0020100,hypocotyl,S|PO:0020030,cotyledon,S|PO:0009052,pedicel,S|PO:0000013,cauline leaf,S|PO:0009046,flower,S|PO:0000037,shoot apex,S|PO:0009009,embryo,S|PO:0020091,male gametophyte,S|PO:0009006,shoot,S|PO:0020038,petiole,S|PO:0009029,stamen,S|PO:0009032,petal,S|PO:0000293,guard cell,S|PO:0009010,seed,S|PO:0020137,leaf apex,S|PO…	PF02878,Phosphoglucomutase/phosphomannomutase, alpha/beta/alpha domain I|PF02879,Phosphoglucomutase/phosphomannomutase, alpha/beta/alpha domain II	IPR016055, IPR005845, IPR005846		-1.57203	5e-05	0.000717479
VIT_04s0023g03010	fructose-bisphosphate aldolase, chloroplast precursor	CARBOHYDRATE METABOLISM	vv10010Glycolysis vv10030Pentose_phosphate vv10051Fructose_and_mannose_metabolism vv10710Carbon_fixation		GO:0003824 catalytic activity F:GO:0005975 carbohydrate metabolic process P:GO:0006091 generation of precursor metabolites and energy P:GO:0009056 catabolic process P:GO:0009536 plastid C	PO:0000230,inflorescence meristem,S|PO:0008019,leaf lamina base,S|PO:0000084,sperm cell,S|PO:0020100,hypocotyl,S|PO:0020030,cotyledon,S|PO:0000005,cultured cell,S|PO:0009052,pedicel,S|PO:0000013,cauline leaf,S|PO:0009009,embryo,S|PO:0000037,shoot apex,S|PO:0009046,flower,S|PO:0009001,fruit,S|PO:0020091,male gametophyte,S|PO:0009006,shoot,S|PO:0020038,petiole,S|PO:0009029,stamen,S|PO:0009032,petal…	PF00274,Fructose-bisphosphate aldolase class-I	IPR000741, IPR013785		-1.56382	0.00045	0.0046589
VIT_12s0028g01670	Trehalose-phosphatase	CARBOHYDRATE METABOLISM	vv10500Starch_and_sucrose_metabolism		GO:0005975 carbohydrate metabolic process P:GO:0009058 biosynthetic process P:GO:0009987 cellular process P:GO:0016740 transferase activity F:GO:0016787 hydrolase activity F	PO:0000230,inflorescence meristem,S|PO:0008019,leaf lamina base,S|PO:0020100,hypocotyl,S|PO:0000084,sperm cell,S|PO:0020030,cotyledon,S|PO:0009052,pedicel,S|PO:0000013,cauline leaf,S|PO:0009009,embryo,S|PO:0000037,shoot apex,S|PO:0009046,flower,S|PO:0020091,male gametophyte,S|PO:0009006,shoot,S|PO:0020038,petiole,S|PO:0009029,stamen,S|PO:0009032,petal,S|PO:0006345,pollen tube,S|PO:0000293,guard c…	PF00982,Glycosyltransferase family 20|PF02358,Trehalose-phosphatase	IPR001830, IPR006379, IPR003337		-1.54424	5e-05	0.000717479
VIT_02s0025g00180	Bisphosphoglycerate mutase	CARBOHYDRATE METABOLISM	vv10010Glycolysis		GO:0003824 catalytic activity F:GO:0008152 metabolic process P	PO:0000230,inflorescence meristem,S|PO:0008019,leaf lamina base,S|PO:0000084,sperm cell,S|PO:0020100,hypocotyl,S|PO:0020030,cotyledon,S|PO:0009052,pedicel,S|PO:0000013,cauline leaf,S|PO:0009009,embryo,S|PO:0009046,flower,S|PO:0000037,shoot apex,S|PO:0020091,male gametophyte,S|PO:0009006,shoot,S|PO:0020038,petiole,S|PO:0009029,stamen,S|PO:0009032,petal,S|PO:0009031,sepal,S|PO:0009010,seed,S|PO:002…	PF00300,Phosphoglycerate mutase family	IPR001345, IPR013078		-1.48844	5e-05	0.000717479
VIT_08s0007g01590	fructose 1,6-bisphosphatase	CARBOHYDRATE METABOLISM	vv10010Glycolysis vv10030Pentose_phosphate vv10051Fructose_and_mannose_metabolism vv10710Carbon_fixation		GO:0005488 binding F:GO:0005975 carbohydrate metabolic process P:GO:0009058 biosynthetic process P:GO:0009536 plastid C:GO:0015979 photosynthesis P:GO:0016787 hydrolase activity F	PO:0000230,inflorescence meristem,S|PO:0008019,leaf lamina base,S|PO:0020100,hypocotyl,S|PO:0000084,sperm cell,S|PO:0020030,cotyledon,S|PO:0009052,pedicel,S|PO:0000013,cauline leaf,S|PO:0009009,embryo,S|PO:0000037,shoot apex,S|PO:0009046,flower,S|PO:0020091,male gametophyte,S|PO:0009006,shoot,S|PO:0020038,petiole,S|PO:0009029,stamen,S|PO:0009032,petal,S|PO:0006345,pollen tube,S|PO:0000293,guard c…	PF00316,Fructose-1-6-bisphosphatase	IPR000146		-1.44099	5e-05	0.000717479
VIT_02s0154g00110	Trehalose-6-phosphate phosphatase (AtTPPA)	CARBOHYDRATE METABOLISM	vv10500Starch_and_sucrose_metabolism		GO:0005975 carbohydrate metabolic process P:GO:0009058 biosynthetic process P:GO:0009987 cellular process P:GO:0016787 hydrolase activity F:GO:0019538 protein metabolic process P	PO:0000230,inflorescence meristem,S|PO:0008019,leaf lamina base,S|PO:0020100,hypocotyl,S|PO:0000084,sperm cell,S|PO:0020030,cotyledon,S|PO:0009052,pedicel,S|PO:0000013,cauline leaf,S|PO:0009009,embryo,S|PO:0000037,shoot apex,S|PO:0009046,flower,S|PO:0009006,shoot,S|PO:0020091,male gametophyte,S|PO:0020038,petiole,S|PO:0009029,stamen,S|PO:0009032,petal,S|PO:0006345,pollen tube,S|PO:0020137,leaf ap…	PF02358,Trehalose-phosphatase	IPR006379, IPR000169, IPR003337		-1.43463	0.001	0.00895905
VIT_01s0011g00730	Alpha-1,4-glucan phosphorylase type H	CARBOHYDRATE METABOLISM	vv10500Starch_and_sucrose_metabolism		GO:0005488 binding F:GO:0005975 carbohydrate metabolic process P:GO:0009536 plastid C:GO:0016740 transferase activity F	PO:0000230,inflorescence meristem,S|PO:0008019,leaf lamina base,S|PO:0020100,hypocotyl,S|PO:0020030,cotyledon,S|PO:0000005,cultured cell,S|PO:0009052,pedicel,S|PO:0000013,cauline leaf,S|PO:0009009,embryo,S|PO:0009046,flower,S|PO:0000037,shoot apex,S|PO:0020091,male gametophyte,S|PO:0009006,shoot,S|PO:0020038,petiole,S|PO:0009029,stamen,S|PO:0009032,petal,S|PO:0000293,guard cell,S|PO:0009031,sepal…	PF00343,Carbohydrate phosphorylase	IPR011833, IPR000811		-1.42523	5e-05	0.000717479
VIT_00s0265g00010	Phosphoglycerate mutase	CARBOHYDRATE METABOLISM	vv10010Glycolysis		GO:0003824 catalytic activity F:GO:0008152 metabolic process P	PO:0000230,inflorescence meristem,S|PO:0008019,leaf lamina base,S|PO:0020100,hypocotyl,S|PO:0020030,cotyledon,S|PO:0009052,pedicel,S|PO:0000013,cauline leaf,S|PO:0009009,embryo,S|PO:0009046,flower,S|PO:0000037,shoot apex,S|PO:0020091,male gametophyte,S|PO:0009006,shoot,S|PO:0020038,petiole,S|PO:0009029,stamen,S|PO:0009032,petal,S|PO:0009031,sepal,S|PO:0009010,seed,S|PO:0020137,leaf apex,S|PO:0009…	PF00300,Phosphoglycerate mutase family	IPR013078		-1.42388	5e-05	0.000717479
VIT_05s0020g02880	ADP-glucose pyrophosphorylase	CARBOHYDRATE METABOLISM	vv10500Starch_and_sucrose_metabolism		GO:0000166 nucleotide binding F:GO:0005975 carbohydrate metabolic process P:GO:0006091 generation of precursor metabolites and energy P:GO:0009058 biosynthetic process P:GO:0009536 plastid C:GO:0009987 cellular process P:GO:0016740 transferase activity F	PO:0000230,inflorescence meristem,S|PO:0008019,leaf lamina base,S|PO:0020100,hypocotyl,S|PO:0000084,sperm cell,S|PO:0020030,cotyledon,S|PO:0009052,pedicel,S|PO:0000013,cauline leaf,S|PO:0009009,embryo,S|PO:0000071,companion cell,S|PO:0000037,shoot apex,S|PO:0009046,flower,S|PO:0020091,male gametophyte,S|PO:0009006,shoot,S|PO:0009001,fruit,S|PO:0009032,petal,S|PO:0009029,stamen,S|PO:0009049,inflor…	PF00483,Nucleotidyl transferase	IPR005836, IPR011831, IPR001451, IPR005835		-1.42184	5e-05	0.000717479
VIT_06s0004g06920	fructose-6-phosphate-2-kinase	CARBOHYDRATE METABOLISM	vv10051Fructose_and_mannose_metabolism		GO:0000166 nucleotide binding F:GO:0005975 carbohydrate metabolic process P:GO:0009987 cellular process P:GO:0016301 kinase activity F:GO:0016787 hydrolase activity F:GO:0030246 carbohydrate binding F	PO:0000230,inflorescence meristem,S|PO:0008019,leaf lamina base,S|PO:0020100,hypocotyl,S|PO:0020030,cotyledon,S|PO:0000005,cultured cell,S|PO:0009052,pedicel,S|PO:0000013,cauline leaf,S|PO:0009009,embryo,S|PO:0000037,shoot apex,S|PO:0009046,flower,S|PO:0020091,male gametophyte,S|PO:0009006,shoot,S|PO:0020038,petiole,S|PO:0009029,stamen,S|PO:0009032,petal,S|PO:0006345,pollen tube,S|PO:0009010,seed…	PF01591,6-phosphofructo-2-kinase|PF00300,Phosphoglycerate mutase family	IPR003094, IPR013079, IPR016260, IPR002044, IPR013783, IPR001345, IPR013078		-1.41479	5e-05	0.000717479
VIT_10s0092g00090	Ribose-5-phosphate isomerase	CARBOHYDRATE METABOLISM	vv10030Pentose_phosphate vv10710Carbon_fixation		-	PO:0000230,inflorescence meristem,S|PO:0008019,leaf lamina base,S|PO:0020100,hypocotyl,S|PO:0000084,sperm cell,S|PO:0020030,cotyledon,S|PO:0009052,pedicel,S|PO:0000013,cauline leaf,S|PO:0009009,embryo,S|PO:0000037,shoot apex,S|PO:0009046,flower,S|PO:0020091,male gametophyte,S|PO:0009006,shoot,S|PO:0020038,petiole,S|PO:0009029,stamen,S|PO:0009032,petal,S|PO:0006345,pollen tube,S|PO:0009010,seed,S|…	PF06026,Ribose 5-phosphate isomerase A (phosphoriboisomerase A)	IPR004788		-1.39971	5e-05	0.000717479
VIT_08s0007g05100	Glycosyl hydrolase family 31 protein	CARBOHYDRATE METABOLISM			GO:0005975 carbohydrate metabolic process P:GO:0016787 hydrolase activity F:GO:0030246 carbohydrate binding F	0	PF01055,Glycosyl hydrolases family 31	IPR000322		-1.38565	5e-05	0.000717479
VIT_00s0371g00100	Mannitol dehydrogenase	CARBOHYDRATE METABOLISM	vv10051Fructose_and_mannose_metabolism		GO:0003824 catalytic activity F:GO:0005488 binding F:GO:0008152 metabolic process P:GO:0009058 biosynthetic process P:GO:0009987 cellular process P:GO:0019748 secondary metabolic process P	PO:0000230,inflorescence meristem,S|PO:0008019,leaf lamina base,S|PO:0020100,hypocotyl,S|PO:0000084,sperm cell,S|PO:0020030,cotyledon,S|PO:0009052,pedicel,S|PO:0000013,cauline leaf,S|PO:0009009,embryo,S|PO:0009046,flower,S|PO:0000037,shoot apex,S|PO:0009001,fruit,S|PO:0020091,male gametophyte,S|PO:0009006,shoot,S|PO:0009032,petal,S|PO:0020038,petiole,S|PO:0009029,stamen,S|PO:0006345,pollen tube,S…	PF08240,Alcohol dehydrogenase GroES-like domain|PF00107,Zinc-binding dehydrogenase	IPR013154, IPR002085, IPR013149, IPR002328		-1.38425	0.0008	0.00746773
VIT_12s0055g00020	UDP-glucose glucosyltransferase	CARBOHYDRATE METABOLISM	vv10500Starch_and_sucrose_metabolism		GO:0008152 metabolic process P:GO:0016740 transferase activity F	PO:0000230,inflorescence meristem,S|PO:0008019,leaf lamina base,S|PO:0020100,hypocotyl,S|PO:0020030,cotyledon,S|PO:0000005,cultured cell,S|PO:0009052,pedicel,S|PO:0000013,cauline leaf,S|PO:0009009,embryo,S|PO:0009046,flower,S|PO:0000037,shoot apex,S|PO:0020091,male gametophyte,S|PO:0009006,shoot,S|PO:0020038,petiole,S|PO:0009029,stamen,S|PO:0009032,petal,S|PO:0009031,sepal,S|PO:0009010,seed,S|PO:…	PF00201,UDP-glucoronosyl and UDP-glucosyl transferase	IPR002213		-1.37294	5e-05	0.000717479
VIT_18s0001g06360	Alcohol dehydrogenase	CARBOHYDRATE METABOLISM	vv10010Glycolysis vv10071Fatty_acid_metabolism vv10350Tyrosine_metabolism		GO:0003824 catalytic activity F:GO:0005488 binding F:GO:0005737 cytoplasm C:GO:0008152 metabolic process P	PO:0000230,inflorescence meristem,S|PO:0008019,leaf lamina base,S|PO:0020100,hypocotyl,S|PO:0020030,cotyledon,S|PO:0009052,pedicel,S|PO:0000013,cauline leaf,S|PO:0009009,embryo,S|PO:0009046,flower,S|PO:0000037,shoot apex,S|PO:0009006,shoot,S|PO:0020038,petiole,S|PO:0009029,stamen,S|PO:0009032,petal,S|PO:0000293,guard cell,S|PO:0009031,sepal,S|PO:0009010,seed,S|PO:0020137,leaf apex,S|PO:0009030,ca…	PF08240,Alcohol dehydrogenase GroES-like domain|PF00107,Zinc-binding dehydrogenase	IPR013154, IPR002085, IPR013149, IPR002328		-1.36742	0.0016	0.0130639
VIT_18s0122g00960	Glyceraldehyde-3-phosphate dehydrogenase B, chloroplast precursor	CARBOHYDRATE METABOLISM	vv10010Glycolysis		GO:0000166 nucleotide binding F:GO:0003824 catalytic activity F:GO:0005975 carbohydrate metabolic process P:GO:0006091 generation of precursor metabolites and energy P:GO:0008152 metabolic process P:GO:0009056 catabolic process P:GO:0009058 biosynthetic process P:GO:0009536 plastid C:GO:0015979 photosynthesis P	PO:0000230,inflorescence meristem,S|PO:0008019,leaf lamina base,S|PO:0020100,hypocotyl,S|PO:0020030,cotyledon,S|PO:0000005,cultured cell,S|PO:0009052,pedicel,S|PO:0000013,cauline leaf,S|PO:0009009,embryo,S|PO:0000037,shoot apex,S|PO:0009046,flower,S|PO:0009001,fruit,S|PO:0020091,male gametophyte,S|PO:0009006,shoot,S|PO:0020038,petiole,S|PO:0009029,stamen,S|PO:0009032,petal,S|PO:0000293,guard cell…	PF00044,Glyceraldehyde 3-phosphate dehydrogenase, NAD binding domain|PF02800,Glyceraldehyde 3-phosphate dehydrogenase, C-terminal domain	IPR000173, IPR006424, IPR003823		-1.35293	0.00045	0.0046589
VIT_01s0011g01790	Galactose-binding like	CARBOHYDRATE METABOLISM			GO:0004872 receptor activity F:GO:0006950 response to stress P:GO:0007165 signal transduction P:GO:0016020 membrane C:GO:0030246 carbohydrate binding F	PO:0000230,inflorescence meristem,S|PO:0008019,leaf lamina base,S|PO:0020100,hypocotyl,S|PO:0020030,cotyledon,S|PO:0009052,pedicel,S|PO:0000013,cauline leaf,S|PO:0009009,embryo,S|PO:0009046,flower,S|PO:0000037,shoot apex,S|PO:0020091,male gametophyte,S|PO:0009006,shoot,S|PO:0020038,petiole,S|PO:0009029,stamen,S|PO:0009032,petal,S|PO:0009010,seed,S|PO:0020137,leaf apex,S|PO:0009031,sepal,S|PO:0009…	0			-1.3462	0.0001	0.00132706
VIT_08s0007g01570	fructose 1,6-bisphosphatase	CARBOHYDRATE METABOLISM	vv10010Glycolysis vv10030Pentose_phosphate vv10051Fructose_and_mannose_metabolism vv10710Carbon_fixation		GO:0005488 binding F:GO:0005975 carbohydrate metabolic process P:GO:0009058 biosynthetic process P:GO:0009536 plastid C:GO:0015979 photosynthesis P:GO:0016787 hydrolase activity F	PO:0000230,inflorescence meristem,S|PO:0008019,leaf lamina base,S|PO:0020100,hypocotyl,S|PO:0000084,sperm cell,S|PO:0020030,cotyledon,S|PO:0009052,pedicel,S|PO:0000013,cauline leaf,S|PO:0009009,embryo,S|PO:0000037,shoot apex,S|PO:0009046,flower,S|PO:0020091,male gametophyte,S|PO:0009006,shoot,S|PO:0020038,petiole,S|PO:0009029,stamen,S|PO:0009032,petal,S|PO:0006345,pollen tube,S|PO:0000293,guard c…	PF00316,Fructose-1-6-bisphosphatase	IPR000146		-1.3433	5e-05	0.000717479
VIT_19s0085g00380	Phosphoglycerate kinase	CARBOHYDRATE METABOLISM	vv10010Glycolysis vv10710Carbon_fixation		GO:0000166 nucleotide binding F:GO:0003824 catalytic activity F:GO:0005975 carbohydrate metabolic process P:GO:0006091 generation of precursor metabolites and energy P:GO:0008152 metabolic process P:GO:0009056 catabolic process P:GO:0009536 plastid C:GO:0016301 kinase activity F	PO:0000230,inflorescence meristem,S|PO:0008019,leaf lamina base,S|PO:0020100,hypocotyl,S|PO:0000084,sperm cell,S|PO:0020030,cotyledon,S|PO:0000282,trichome,S|PO:0000005,cultured cell,S|PO:0009052,pedicel,S|PO:0000013,cauline leaf,S|PO:0009009,embryo,S|PO:0000037,shoot apex,S|PO:0009046,flower,S|PO:0020091,male gametophyte,S|PO:0009006,shoot,S|PO:0009001,fruit,S|PO:0009032,petal,S|PO:0020038,petio…	PF00162,Phosphoglycerate kinase	IPR016160, IPR001576, IPR015901, IPR015911, IPR015824		-1.34225	5e-05	0.000717479
VIT_12s0055g00180	UDP-glucose glucosyltransferase	CARBOHYDRATE METABOLISM	vv10500Starch_and_sucrose_metabolism		GO:0008152 metabolic process P:GO:0016740 transferase activity F	PO:0000230,inflorescence meristem,S|PO:0008019,leaf lamina base,S|PO:0020100,hypocotyl,S|PO:0020030,cotyledon,S|PO:0000005,cultured cell,S|PO:0009052,pedicel,S|PO:0000013,cauline leaf,S|PO:0009009,embryo,S|PO:0009046,flower,S|PO:0000037,shoot apex,S|PO:0020091,male gametophyte,S|PO:0009006,shoot,S|PO:0020038,petiole,S|PO:0009029,stamen,S|PO:0009032,petal,S|PO:0009031,sepal,S|PO:0009010,seed,S|PO:…	PF00201,UDP-glucoronosyl and UDP-glucosyl transferase	IPR002213		-1.33398	0.0005	0.00507891
VIT_00s0340g00040	Beta-hexosaminidase beta chain precursor	CARBOHYDRATE METABOLISM	vv10511N-Glycan_degradation vv10530Aminosugars_metabolism		GO:0005488 binding F:GO:0005975 carbohydrate metabolic process P:GO:0016787 hydrolase activity F	0	PF00728,Glycosyl hydrolase family 20, catalytic domain	IPR001540, IPR015883, IPR013781		-1.32657	5e-05	0.000717479
VIT_00s0233g00030	Trehalose-6-phosphate phosphatase	CARBOHYDRATE METABOLISM	vv10500Starch_and_sucrose_metabolism		GO:0005975 carbohydrate metabolic process P:GO:0009058 biosynthetic process P:GO:0009987 cellular process P:GO:0016787 hydrolase activity F:GO:0019538 protein metabolic process P	PO:0000230,inflorescence meristem,S|PO:0008019,leaf lamina base,S|PO:0020100,hypocotyl,S|PO:0000084,sperm cell,S|PO:0020030,cotyledon,S|PO:0009052,pedicel,S|PO:0000013,cauline leaf,S|PO:0009009,embryo,S|PO:0000037,shoot apex,S|PO:0009046,flower,S|PO:0009006,shoot,S|PO:0020091,male gametophyte,S|PO:0020038,petiole,S|PO:0009029,stamen,S|PO:0009032,petal,S|PO:0006345,pollen tube,S|PO:0020137,leaf ap…	PF02358,Trehalose-phosphatase	IPR013785, IPR001585, IPR003337		-1.31694	0.00415	0.0280686
VIT_14s0068g00680	Glyceraldehyde-3-phosphate dehydrogenase A, chloroplast precursor	CARBOHYDRATE METABOLISM	vv10010Glycolysis		GO:0000166 nucleotide binding F:GO:0003824 catalytic activity F:GO:0005975 carbohydrate metabolic process P:GO:0006091 generation of precursor metabolites and energy P:GO:0008152 metabolic process P:GO:0009056 catabolic process P:GO:0009058 biosynthetic process P:GO:0009536 plastid C:GO:0015979 photosynthesis P	PO:0000230,inflorescence meristem,S|PO:0008019,leaf lamina base,S|PO:0020100,hypocotyl,S|PO:0020030,cotyledon,S|PO:0000005,cultured cell,S|PO:0009052,pedicel,S|PO:0000013,cauline leaf,S|PO:0009009,embryo,S|PO:0000037,shoot apex,S|PO:0009046,flower,S|PO:0009001,fruit,S|PO:0020091,male gametophyte,S|PO:0009006,shoot,S|PO:0020038,petiole,S|PO:0009029,stamen,S|PO:0009032,petal,S|PO:0000293,guard cell…	PF00044,Glyceraldehyde 3-phosphate dehydrogenase, NAD binding domain|PF02800,Glyceraldehyde 3-phosphate dehydrogenase, C-terminal domain	IPR000173, IPR006424		-1.31376	0.001	0.00895905
VIT_18s0001g14910	Mannitol dehydrogenase	CARBOHYDRATE METABOLISM	vv10051Fructose_and_mannose_metabolism		GO:0003824 catalytic activity F:GO:0005488 binding F:GO:0008152 metabolic process P:GO:0009058 biosynthetic process P:GO:0009987 cellular process P:GO:0019748 secondary metabolic process P	PO:0000230,inflorescence meristem,S|PO:0008019,leaf lamina base,S|PO:0020100,hypocotyl,S|PO:0000084,sperm cell,S|PO:0020030,cotyledon,S|PO:0009052,pedicel,S|PO:0000013,cauline leaf,S|PO:0009046,flower,S|PO:0000037,shoot apex,S|PO:0009009,embryo,S|PO:0009001,fruit,S|PO:0009006,shoot,S|PO:0020091,male gametophyte,S|PO:0020038,petiole,S|PO:0009029,stamen,S|PO:0009032,petal,S|PO:0006345,pollen tube,S…	PF08240,Alcohol dehydrogenase GroES-like domain|PF00107,Zinc-binding dehydrogenase	IPR013154, IPR002085, IPR013149, IPR002328		-1.29829	0.00145	0.0120421
VIT_00s0220g00180	Glycosyl hydrolase family 20 protein	CARBOHYDRATE METABOLISM			GO:0005488 binding F:GO:0005975 carbohydrate metabolic process P:GO:0016787 hydrolase activity F	PO:0000230,inflorescence meristem,S|PO:0008019,leaf lamina base,S|PO:0020100,hypocotyl,S|PO:0020030,cotyledon,S|PO:0009052,pedicel,S|PO:0000013,cauline leaf,S|PO:0009009,embryo,S|PO:0009046,flower,S|PO:0000037,shoot apex,S|PO:0020091,male gametophyte,S|PO:0009006,shoot,S|PO:0009001,fruit,S|PO:0020038,petiole,S|PO:0009029,stamen,S|PO:0009032,petal,S|PO:0000293,guard cell,S|PO:0020137,leaf apex,S|P…	PF02838,Glycosyl hydrolase family 20, domain 2	IPR001540, IPR015882		-1.2979	5e-05	0.000717479
VIT_14s0066g02530	Fumarate reductase/succinate dehydrogenase flavoprotein	CARBOHYDRATE METABOLISM	vv10020Citrate_cycle vv10190Oxidative_phosphorylation vv10650Butanoate_metabolism vv10720Reductive_carboxylate_cycle		-	PO:0000230,inflorescence meristem,S|PO:0008019,leaf lamina base,S|PO:0020100,hypocotyl,S|PO:0020030,cotyledon,S|PO:0009052,pedicel,S|PO:0000013,cauline leaf,S|PO:0009009,embryo,S|PO:0009046,flower,S|PO:0000037,shoot apex,S|PO:0020091,male gametophyte,S|PO:0009006,shoot,S|PO:0020038,petiole,S|PO:0009029,stamen,S|PO:0009032,petal,S|PO:0009031,sepal,S|PO:0009010,seed,S|PO:0020137,leaf apex,S|PO:0009…	PF03486,HI0933-like protein	IPR004792		-1.29641	5e-05	0.000717479
VIT_16s0039g01580	Carbohydrate kinase	CARBOHYDRATE METABOLISM	vv10030Pentose_phosphate		GO:0005975 carbohydrate metabolic process P:GO:0009987 cellular process P:GO:0016301 kinase activity F	PO:0000230,inflorescence meristem,S|PO:0008019,leaf lamina base,S|PO:0020100,hypocotyl,S|PO:0020030,cotyledon,S|PO:0009052,pedicel,S|PO:0000013,cauline leaf,S|PO:0009009,embryo,S|PO:0009046,flower,S|PO:0000037,shoot apex,S|PO:0020091,male gametophyte,S|PO:0009006,shoot,S|PO:0020038,petiole,S|PO:0009029,stamen,S|PO:0009032,petal,S|PO:0006345,pollen tube,S|PO:0020137,leaf apex,S|PO:0009010,seed,S|P…	PF00294,pfkB family carbohydrate kinase	IPR011611, IPR002173		-1.28467	5e-05	0.000717479
VIT_14s0030g01900	Ribose-5-phosphate isomerase	CARBOHYDRATE METABOLISM	vv10030Pentose_phosphate vv10710Carbon_fixation		GO:0003824 catalytic activity F:GO:0005975 carbohydrate metabolic process P:GO:0006139 nucleobase, nucleoside, nucleotide and nucleic acid metabolic process P:GO:0009056 catabolic process P	PO:0008019,leaf lamina base,S|PO:0020100,hypocotyl,S|PO:0000013,cauline leaf,S|PO:0009046,flower,S|PO:0020091,male gametophyte,S|PO:0009001,fruit,S|PO:0020038,petiole,S|PO:0009049,inflorescence,S|PO:0009029,stamen,S|PO:0009032,petal,S|PO:0009031,sepal,S|PO:0004723,sepal vascular system,S|PO:0000054,petal vascular system,S|PO:0009030,carpel,S|PO:0009005,root,S|PO:0009073,stigma,S|PO:0020125,elonga…	PF06026,Ribose 5-phosphate isomerase A (phosphoriboisomerase A)	IPR004788		-1.264	5e-05	0.000717479
VIT_17s0000g06450	Ribulose-phosphate 3-epimerase, chloroplast precursor	CARBOHYDRATE METABOLISM	vv10030Pentose_phosphate vv10040Pentose_glucuronate_interconversion vv10710Carbon_fixation		GO:0003824 catalytic activity F:GO:0005975 carbohydrate metabolic process P	PO:0000230,inflorescence meristem,S|PO:0008019,leaf lamina base,S|PO:0000084,sperm cell,S|PO:0020100,hypocotyl,S|PO:0020030,cotyledon,S|PO:0009052,pedicel,S|PO:0000013,cauline leaf,S|PO:0009009,embryo,S|PO:0009046,flower,S|PO:0000037,shoot apex,S|PO:0020091,male gametophyte,S|PO:0009006,shoot,S|PO:0020038,petiole,S|PO:0009029,stamen,S|PO:0009032,petal,S|PO:0006345,pollen tube,S|PO:0009031,sepal,S…	PF00834,Ribulose-phosphate 3 epimerase family	IPR013785, IPR000056		-1.26393	5e-05	0.000717479
VIT_03s0063g01510	Trehalose-phosphatase	CARBOHYDRATE METABOLISM	vv10500Starch_and_sucrose_metabolism		GO:0005975 carbohydrate metabolic process P:GO:0009058 biosynthetic process P:GO:0009987 cellular process P:GO:0016740 transferase activity F:GO:0016787 hydrolase activity F	PO:0000230,inflorescence meristem,S|PO:0008019,leaf lamina base,S|PO:0020100,hypocotyl,S|PO:0000084,sperm cell,S|PO:0020030,cotyledon,S|PO:0009052,pedicel,S|PO:0000013,cauline leaf,S|PO:0009009,embryo,S|PO:0000037,shoot apex,S|PO:0009046,flower,S|PO:0020091,male gametophyte,S|PO:0009006,shoot,S|PO:0020038,petiole,S|PO:0009029,stamen,S|PO:0009032,petal,S|PO:0006345,pollen tube,S|PO:0000293,guard c…	PF00982,Glycosyltransferase family 20	IPR001830, IPR003337		-1.26384	0.00835	0.0480041
VIT_05s0049g01130	Aldo/keto reductase	CARBOHYDRATE METABOLISM	vv10040Pentose_glucuronate_interconversion vv10051Fructose_and_mannose_metabolism vv10052Galactose_metabolism vv10561Glycerolipid_metabolism vv10620Pyruvate_metabolism		GO:0003824 catalytic activity F:GO:0008152 metabolic process P	PO:0000230,inflorescence meristem,S|PO:0008019,leaf lamina base,S|PO:0020100,hypocotyl,S|PO:0000084,sperm cell,S|PO:0020030,cotyledon,S|PO:0009052,pedicel,S|PO:0000013,cauline leaf,S|PO:0009009,embryo,S|PO:0000037,shoot apex,S|PO:0009046,flower,S|PO:0020091,male gametophyte,S|PO:0009006,shoot,S|PO:0009001,fruit,S|PO:0020038,petiole,S|PO:0009029,stamen,S|PO:0009032,petal,S|PO:0020137,leaf apex,S|P…	PF00248,Aldo/keto reductase family	IPR001395		-1.23759	5e-05	0.000717479
VIT_03s0038g00380	Xylulose kinase	CARBOHYDRATE METABOLISM	vv10040Pentose_glucuronate_interconversion		GO:0005975 carbohydrate metabolic process P:GO:0016301 kinase activity F:GO:0016740 transferase activity F	PO:0020038,petiole,S|PO:0009029,stamen,S|PO:0009032,petal,S|PO:0008019,leaf lamina base,S|PO:0009031,sepal,S|PO:0020030,cotyledon,S|PO:0009047,stem,S|PO:0000013,cauline leaf,S|PO:0008034,leaf whorl,S|PO:0009025,leaf,S|PO:0009006,shoot,S|PO:0007103,LP.10 ten leaves visible,G|PO:0007115,LP.04 four leaves visible,G|PO:0007098,LP.02 two leaves visible,G|PO:0007616,4 anthesis,G|PO:0007064,LP.12 twelve…	PF00370,FGGY family of carbohydrate kinases, N-terminal domain	IPR000577		-1.23621	5e-05	0.000717479
VIT_04s0023g03040	Lactoylglutathione lyase	CARBOHYDRATE METABOLISM	vv10620Pyruvate_metabolism		GO:0003824 catalytic activity F	PO:0008019,leaf lamina base,S|PO:0000084,sperm cell,S|PO:0009052,pedicel,S|PO:0000013,cauline leaf,S|PO:0000037,shoot apex,S|PO:0009009,embryo,S|PO:0009046,flower,S|PO:0009006,shoot,S|PO:0020091,male gametophyte,S|PO:0009029,stamen,S|PO:0009032,petal,S|PO:0020038,petiole,S|PO:0006345,pollen tube,S|PO:0009031,sepal,S|PO:0009010,seed,S|PO:0009030,carpel,S|PO:0009047,stem,S|PO:0009005,root,S|PO:0008…	PF00903,Glyoxalase/Bleomycin resistance protein/Dioxygenase superfamily	IPR004360		-1.23354	0.0001	0.00132706
VIT_15s0046g01430	Aldose 1-epimerase	CARBOHYDRATE METABOLISM	vv10010Glycolysis		GO:0003824 catalytic activity F:GO:0005975 carbohydrate metabolic process P:GO:0030246 carbohydrate binding F	PO:0000230,inflorescence meristem,S|PO:0008019,leaf lamina base,S|PO:0000084,sperm cell,S|PO:0020100,hypocotyl,S|PO:0020030,cotyledon,S|PO:0000005,cultured cell,S|PO:0009052,pedicel,S|PO:0000013,cauline leaf,S|PO:0009009,embryo,S|PO:0009046,flower,S|PO:0000037,shoot apex,S|PO:0020091,male gametophyte,S|PO:0009006,shoot,S|PO:0020038,petiole,S|PO:0009029,stamen,S|PO:0009032,petal,S|PO:0006345,polle…	PF01263,Aldose 1-epimerase	IPR008183, IPR014718		-1.22933	5e-05	0.000717479
VIT_19s0014g00300	Alpha,alpha-trehalose-phosphate synthase	CARBOHYDRATE METABOLISM	vv10500Starch_and_sucrose_metabolism		GO:0005975 carbohydrate metabolic process P:GO:0009058 biosynthetic process P:GO:0009987 cellular process P:GO:0016740 transferase activity F:GO:0016787 hydrolase activity F	PO:0000230,inflorescence meristem,S|PO:0008019,leaf lamina base,S|PO:0020100,hypocotyl,S|PO:0000084,sperm cell,S|PO:0020030,cotyledon,S|PO:0009052,pedicel,S|PO:0000013,cauline leaf,S|PO:0009009,embryo,S|PO:0009046,flower,S|PO:0000037,shoot apex,S|PO:0020091,male gametophyte,S|PO:0009006,shoot,S|PO:0020038,petiole,S|PO:0009029,stamen,S|PO:0009032,petal,S|PO:0006345,pollen tube,S|PO:0000293,guard c…	PF00982,Glycosyltransferase family 20|PF02358,Trehalose-phosphatase	IPR001830, IPR012766, IPR003337		-1.21966	5e-05	0.000717479
VIT_03s0091g00810	Beta-1,4-xylosidase	CARBOHYDRATE METABOLISM	vv10500Starch_and_sucrose_metabolism vv10520Nucleotide_sugars_metabolism		-	0	0			-1.18935	5e-05	0.000717479
VIT_05s0029g01140	Sucrose-phosphate synthase	CARBOHYDRATE METABOLISM	vv10500Starch_and_sucrose_metabolism		GO:0005975 carbohydrate metabolic process P:GO:0009058 biosynthetic process P:GO:0009987 cellular process P:GO:0016740 transferase activity F	PO:0000230,inflorescence meristem,S|PO:0008019,leaf lamina base,S|PO:0020100,hypocotyl,S|PO:0000084,sperm cell,S|PO:0020030,cotyledon,S|PO:0000005,cultured cell,S|PO:0009052,pedicel,S|PO:0000013,cauline leaf,S|PO:0000037,shoot apex,S|PO:0009046,flower,S|PO:0009009,embryo,S|PO:0020091,male gametophyte,S|PO:0009006,shoot,S|PO:0020038,petiole,S|PO:0009032,petal,S|PO:0009029,stamen,S|PO:0006345,polle…	PF00534,Glycosyl transferases group 1	IPR001296, IPR006380, IPR012819		-1.18342	5e-05	0.000717479
VIT_01s0011g01800	Inositol monophosphatase family protein	CARBOHYDRATE METABOLISM	vv10562Inositol_phosphate_metabolism vv34070Phosphatidylinositol_signaling_system		GO:0016787 hydrolase activity F	PO:0000230,inflorescence meristem,S|PO:0008019,leaf lamina base,S|PO:0000084,sperm cell,S|PO:0020100,hypocotyl,S|PO:0020030,cotyledon,S|PO:0000005,cultured cell,S|PO:0009052,pedicel,S|PO:0000013,cauline leaf,S|PO:0009009,embryo,S|PO:0009046,flower,S|PO:0000037,shoot apex,S|PO:0020091,male gametophyte,S|PO:0009006,shoot,S|PO:0020038,petiole,S|PO:0009029,stamen,S|PO:0009032,petal,S|PO:0000293,guard…	PF00459,Inositol monophosphatase family	IPR000760		-1.15203	5e-05	0.000717479
VIT_16s0098g01180	Aldo/keto reductase	CARBOHYDRATE METABOLISM	vv10040Pentose_glucuronate_interconversion vv10051Fructose_and_mannose_metabolism vv10052Galactose_metabolism vv10561Glycerolipid_metabolism vv10620Pyruvate_metabolism		GO:0003824 catalytic activity F:GO:0008152 metabolic process P	PO:0000230,inflorescence meristem,S|PO:0008019,leaf lamina base,S|PO:0020100,hypocotyl,S|PO:0020030,cotyledon,S|PO:0009052,pedicel,S|PO:0000013,cauline leaf,S|PO:0009009,embryo,S|PO:0009046,flower,S|PO:0000037,shoot apex,S|PO:0020091,male gametophyte,S|PO:0009006,shoot,S|PO:0020038,petiole,S|PO:0009029,stamen,S|PO:0009032,petal,S|PO:0000293,guard cell,S|PO:0009031,sepal,S|PO:0020137,leaf apex,S|P…	PF00248,Aldo/keto reductase family	IPR001395		-1.14955	5e-05	0.000717479
VIT_06s0080g00030	Aldo/keto reductase	CARBOHYDRATE METABOLISM	vv10040Pentose_glucuronate_interconversion vv10051Fructose_and_mannose_metabolism vv10052Galactose_metabolism vv10561Glycerolipid_metabolism vv10620Pyruvate_metabolism		GO:0003824 catalytic activity F:GO:0008152 metabolic process P	PO:0000230,inflorescence meristem,S|PO:0008019,leaf lamina base,S|PO:0020100,hypocotyl,S|PO:0000084,sperm cell,S|PO:0020030,cotyledon,S|PO:0009052,pedicel,S|PO:0000013,cauline leaf,S|PO:0009009,embryo,S|PO:0000037,shoot apex,S|PO:0009046,flower,S|PO:0020091,male gametophyte,S|PO:0009006,shoot,S|PO:0009001,fruit,S|PO:0020038,petiole,S|PO:0009029,stamen,S|PO:0009032,petal,S|PO:0020137,leaf apex,S|P…	PF00248,Aldo/keto reductase family	IPR001395		-1.13023	5e-05	0.000717479
VIT_04s0008g05730	Sucrose-phosphate synthase	CARBOHYDRATE METABOLISM	vv10500Starch_and_sucrose_metabolism		GO:0003824 catalytic activity F:GO:0005975 carbohydrate metabolic process P:GO:0008152 metabolic process P:GO:0009058 biosynthetic process P:GO:0009987 cellular process P:GO:0016740 transferase activity F	PO:0000230,inflorescence meristem,S|PO:0008019,leaf lamina base,S|PO:0020100,hypocotyl,S|PO:0000084,sperm cell,S|PO:0020030,cotyledon,S|PO:0000005,cultured cell,S|PO:0009052,pedicel,S|PO:0000013,cauline leaf,S|PO:0000037,shoot apex,S|PO:0009046,flower,S|PO:0009009,embryo,S|PO:0020091,male gametophyte,S|PO:0009006,shoot,S|PO:0020038,petiole,S|PO:0009032,petal,S|PO:0009029,stamen,S|PO:0006345,polle…	PF00534,Glycosyl transferases group 1	IPR001296, IPR011304, IPR006380		-1.1244	0.00875	0.0497724
VIT_17s0000g08920	Ribitol dehydrogenase	CARBOHYDRATE METABOLISM	vv10040Pentose_glucuronate_interconversion		GO:0003824 catalytic activity F:GO:0005488 binding F:GO:0008152 metabolic process P	PO:0000230,inflorescence meristem,S|PO:0008019,leaf lamina base,S|PO:0000084,sperm cell,S|PO:0020100,hypocotyl,S|PO:0020030,cotyledon,S|PO:0009052,pedicel,S|PO:0000013,cauline leaf,S|PO:0009046,flower,S|PO:0000037,shoot apex,S|PO:0009009,embryo,S|PO:0020091,male gametophyte,S|PO:0009006,shoot,S|PO:0009029,stamen,S|PO:0020038,petiole,S|PO:0009032,petal,S|PO:0009010,seed,S|PO:0020137,leaf apex,S|PO…	PF00106,short chain dehydrogenase	IPR002198, IPR002347, IPR016040		-1.10937	0.00015	0.00187118
VIT_03s0017g01990	UDP-glucose glucosyltransferase	CARBOHYDRATE METABOLISM	vv10500Starch_and_sucrose_metabolism		GO:0008152 metabolic process P:GO:0016740 transferase activity F	PO:0000230,inflorescence meristem,S|PO:0008019,leaf lamina base,S|PO:0020100,hypocotyl,S|PO:0020030,cotyledon,S|PO:0000005,cultured cell,S|PO:0009052,pedicel,S|PO:0000013,cauline leaf,S|PO:0009009,embryo,S|PO:0009046,flower,S|PO:0000037,shoot apex,S|PO:0020091,male gametophyte,S|PO:0009006,shoot,S|PO:0020038,petiole,S|PO:0009029,stamen,S|PO:0009032,petal,S|PO:0009031,sepal,S|PO:0009010,seed,S|PO:…	PF00201,UDP-glucoronosyl and UDP-glucosyl transferase	IPR002213		-1.10675	5e-05	0.000717479
VIT_01s0137g00810	Acetylglucosaminyltransferase	CARBOHYDRATE METABOLISM	vv11030Glycan_structures-biosynthesis1		GO:0005975 carbohydrate metabolic process P:GO:0006464 protein modification process P:GO:0009058 biosynthetic process P:GO:0016020 membrane C:GO:0016740 transferase activity F	PO:0000230,inflorescence meristem,S|PO:0008019,leaf lamina base,S|PO:0020100,hypocotyl,S|PO:0000084,sperm cell,S|PO:0020030,cotyledon,S|PO:0009052,pedicel,S|PO:0000013,cauline leaf,S|PO:0009009,embryo,S|PO:0000037,shoot apex,S|PO:0009046,flower,S|PO:0020091,male gametophyte,S|PO:0009006,shoot,S|PO:0020038,petiole,S|PO:0009029,stamen,S|PO:0009032,petal,S|PO:0006345,pollen tube,S|PO:0020137,leaf ap…	PF04724,Glycosyltransferase family 17	IPR006813		-1.10212	5e-05	0.000717479
VIT_12s0055g00070	UDP-glycosyltransferase 71A13	CARBOHYDRATE METABOLISM			GO:0008152 metabolic process P:GO:0016740 transferase activity F	PO:0000230,inflorescence meristem,S|PO:0008019,leaf lamina base,S|PO:0020100,hypocotyl,S|PO:0020030,cotyledon,S|PO:0009052,pedicel,S|PO:0000013,cauline leaf,S|PO:0009009,embryo,S|PO:0009046,flower,S|PO:0000037,shoot apex,S|PO:0020091,male gametophyte,S|PO:0009006,shoot,S|PO:0020038,petiole,S|PO:0009029,stamen,S|PO:0009032,petal,S|PO:0009031,sepal,S|PO:0009010,seed,S|PO:0020137,leaf apex,S|PO:0009…	0	IPR002213		-1.09266	0.0007	0.00670512
VIT_08s0040g00210	L-2-hydroxyglutarate dehydrogenase	CARBOHYDRATE METABOLISM	vv10020Citrate_cycle		GO:0003824 catalytic activity F	PO:0000230,inflorescence meristem,S|PO:0008019,leaf lamina base,S|PO:0020100,hypocotyl,S|PO:0020030,cotyledon,S|PO:0009052,pedicel,S|PO:0000013,cauline leaf,S|PO:0009009,embryo,S|PO:0009046,flower,S|PO:0000037,shoot apex,S|PO:0020091,male gametophyte,S|PO:0009006,shoot,S|PO:0020038,petiole,S|PO:0009029,stamen,S|PO:0009032,petal,S|PO:0009031,sepal,S|PO:0009010,seed,S|PO:0020137,leaf apex,S|PO:0009…	PF01266,FAD dependent oxidoreductase	IPR006076		-1.06799	0.00075	0.00709241
VIT_00s0406g00010	Beta-hexosaminidase beta chain precursor	CARBOHYDRATE METABOLISM	vv10511N-Glycan_degradation vv10530Aminosugars_metabolism		GO:0005488 binding F:GO:0005975 carbohydrate metabolic process P:GO:0016787 hydrolase activity F	0	0			-1.06593	0.00575	0.0360499
VIT_10s0092g00240	Alpha-glucosidase 1 (AGLU1)	CARBOHYDRATE METABOLISM	vv10052Galactose_metabolism vv10500Starch_and_sucrose_metabolism		-	PO:0000230,inflorescence meristem,S|PO:0008019,leaf lamina base,S|PO:0000084,sperm cell,S|PO:0020100,hypocotyl,S|PO:0020030,cotyledon,S|PO:0009052,pedicel,S|PO:0000013,cauline leaf,S|PO:0009009,embryo,S|PO:0009046,flower,S|PO:0000037,shoot apex,S|PO:0020091,male gametophyte,S|PO:0009006,shoot,S|PO:0009001,fruit,S|PO:0020038,petiole,S|PO:0009029,stamen,S|PO:0009032,petal,S|PO:0000293,guard cell,S|…	PF01055,Glycosyl hydrolases family 31	IPR000322		-1.05978	5e-05	0.000717479
VIT_05s0077g00510	Beta-fructofuranosidase	CARBOHYDRATE METABOLISM	vv10052Galactose_metabolism vv10500Starch_and_sucrose_metabolism		GO:0008152 metabolic process P:GO:0016787 hydrolase activity F	PO:0000230,inflorescence meristem,S|PO:0008019,leaf lamina base,S|PO:0020100,hypocotyl,S|PO:0000084,sperm cell,S|PO:0020030,cotyledon,S|PO:0000005,cultured cell,S|PO:0009052,pedicel,S|PO:0000013,cauline leaf,S|PO:0009009,embryo,S|PO:0000037,shoot apex,S|PO:0009046,flower,S|PO:0020091,male gametophyte,S|PO:0009006,shoot,S|PO:0020038,petiole,S|PO:0009029,stamen,S|PO:0009032,petal,S|PO:0006345,polle…	PF04853,Plant neutral invertase	IPR006937	A9IVX2	-1.05769	0.00025	0.0028745
VIT_10s0003g02880	Starch synthase protein	CARBOHYDRATE METABOLISM	vv10500Starch_and_sucrose_metabolism		-	PO:0000230,inflorescence meristem,S|PO:0008019,leaf lamina base,S|PO:0000084,sperm cell,S|PO:0020100,hypocotyl,S|PO:0020030,cotyledon,S|PO:0009052,pedicel,S|PO:0000013,cauline leaf,S|PO:0009009,embryo,S|PO:0009046,flower,S|PO:0000037,shoot apex,S|PO:0020091,male gametophyte,S|PO:0009006,shoot,S|PO:0009001,fruit,S|PO:0020038,petiole,S|PO:0009029,stamen,S|PO:0009032,petal,S|PO:0006345,pollen tube,S…	PF08323,Starch synthase catalytic domain			-1.04649	5e-05	0.000717479
VIT_08s0007g01640	Fructokinase	CARBOHYDRATE METABOLISM	vv10051Fructose_and_mannose_metabolism vv10500Starch_and_sucrose_metabolism		GO:0000166 nucleotide binding F:GO:0005975 carbohydrate metabolic process P:GO:0009987 cellular process P:GO:0016301 kinase activity F	PO:0005052,callus,S|PO:0000230,inflorescence meristem,S|PO:0008019,leaf lamina base,S|PO:0020100,hypocotyl,S|PO:0020030,cotyledon,S|PO:0000005,cultured cell,S|PO:0009052,pedicel,S|PO:0000013,cauline leaf,S|PO:0000037,shoot apex,S|PO:0009046,flower,S|PO:0009009,embryo,S|PO:0020091,male gametophyte,S|PO:0009001,fruit,S|PO:0009006,shoot,S|PO:0020038,petiole,S|PO:0009029,stamen,S|PO:0009032,petal,S|P…	PF04832,SOUL heme-binding protein|PF00294,pfkB family carbohydrate kinase	IPR011611, IPR002173		-1.03151	5e-05	0.000717479
VIT_05s0020g01910	1,4-alpha-D-glucan maltohydrolase	CARBOHYDRATE METABOLISM	vv10500Starch_and_sucrose_metabolism		GO:0005488 binding F:GO:0005975 carbohydrate metabolic process P:GO:0009056 catabolic process P:GO:0016787 hydrolase activity F	PO:0000230,inflorescence meristem,S|PO:0008019,leaf lamina base,S|PO:0020100,hypocotyl,S|PO:0000084,sperm cell,S|PO:0020030,cotyledon,S|PO:0000005,cultured cell,S|PO:0009052,pedicel,S|PO:0000013,cauline leaf,S|PO:0009009,embryo,S|PO:0000037,shoot apex,S|PO:0009046,flower,S|PO:0020091,male gametophyte,S|PO:0009006,shoot,S|PO:0009032,petal,S|PO:0009029,stamen,S|PO:0020038,petiole,S|PO:0006345,polle…	PF01373,Glycosyl hydrolase family 14	IPR001554, IPR013781		-1.02338	0.0012	0.0103406
VIT_08s0007g07600	Pyruvate kinase, cytosolic isozyme	CARBOHYDRATE METABOLISM	vv10010Glycolysis vv10230Purine_metabolism vv10620Pyruvate_metabolism vv10710Carbon_fixation		GO:0000166 nucleotide binding F:GO:0005488 binding F:GO:0005975 carbohydrate metabolic process P:GO:0006091 generation of precursor metabolites and energy P:GO:0009056 catabolic process P:GO:0016301 kinase activity F	PO:0000230,inflorescence meristem,S|PO:0008019,leaf lamina base,S|PO:0020100,hypocotyl,S|PO:0000084,sperm cell,S|PO:0020030,cotyledon,S|PO:0000005,cultured cell,S|PO:0009052,pedicel,S|PO:0000013,cauline leaf,S|PO:0009009,embryo,S|PO:0000037,shoot apex,S|PO:0009046,flower,S|PO:0020091,male gametophyte,S|PO:0009006,shoot,S|PO:0020038,petiole,S|PO:0009029,stamen,S|PO:0009032,petal,S|PO:0009031,sepal…	PF00224,Pyruvate kinase, barrel domain|PF02887,Pyruvate kinase, alpha/beta domain	IPR001697, IPR015813, IPR015794, IPR015793		-1.02338	0.0002	0.00238761
VIT_07s0031g02630	Aldehyde dehydrogenase	CARBOHYDRATE METABOLISM	vv10010Glycolysis vv10071Fatty_acid_metabolism vv10220Urea_cycle_and_metabolism_of_amino_groups vv10280Valine_leucine_and_isoleucine_degradation vv10340Histidine_metabolism vv10410Beta-alanine_metabolism vv10561Glycerolipid_metabolism vv10620Pyruvate_metabolism		GO:0003824 catalytic activity F:GO:0008152 metabolic process P:GO:0009987 cellular process P	PO:0005052,callus,S|PO:0000230,inflorescence meristem,S|PO:0008019,leaf lamina base,S|PO:0000084,sperm cell,S|PO:0020100,hypocotyl,S|PO:0020030,cotyledon,S|PO:0000005,cultured cell,S|PO:0009052,pedicel,S|PO:0000013,cauline leaf,S|PO:0009009,embryo,S|PO:0000037,shoot apex,S|PO:0009046,flower,S|PO:0020091,male gametophyte,S|PO:0009006,shoot,S|PO:0020038,petiole,S|PO:0009029,stamen,S|PO:0009032,peta…	PF00171,Aldehyde dehydrogenase family	IPR016162, IPR012394, IPR015590		-1.01775	0.0003	0.0033462
VIT_05s0020g00400	Galactosyltransferase family protein	CARBOHYDRATE METABOLISM			GO:0005794 Golgi apparatus C:GO:0005975 carbohydrate metabolic process P:GO:0006464 protein modification process P:GO:0009058 biosynthetic process P:GO:0016020 membrane C:GO:0016740 transferase activity F:GO:0030246 carbohydrate binding F	PO:0000230,inflorescence meristem,S|PO:0008019,leaf lamina base,S|PO:0020100,hypocotyl,S|PO:0020030,cotyledon,S|PO:0009052,pedicel,S|PO:0000013,cauline leaf,S|PO:0009009,embryo,S|PO:0009046,flower,S|PO:0000037,shoot apex,S|PO:0020091,male gametophyte,S|PO:0009006,shoot,S|PO:0020038,petiole,S|PO:0009029,stamen,S|PO:0009032,petal,S|PO:0006345,pollen tube,S|PO:0020137,leaf apex,S|PO:0009010,seed,S|P…	PF00337,Galactoside-binding lectin|PF01762,Galactosyltransferase	IPR013320, IPR001079, IPR002659		-1.01626	0.001	0.00895905
VIT_17s0000g08010	Trehalose 6-phosphate synthase	CARBOHYDRATE METABOLISM	vv10500Starch_and_sucrose_metabolism		GO:0005975 carbohydrate metabolic process P:GO:0009058 biosynthetic process P:GO:0009987 cellular process P:GO:0016740 transferase activity F:GO:0016787 hydrolase activity F	PO:0000230,inflorescence meristem,S|PO:0008019,leaf lamina base,S|PO:0020100,hypocotyl,S|PO:0000084,sperm cell,S|PO:0020030,cotyledon,S|PO:0009052,pedicel,S|PO:0000013,cauline leaf,S|PO:0009009,embryo,S|PO:0000037,shoot apex,S|PO:0009046,flower,S|PO:0020091,male gametophyte,S|PO:0009006,shoot,S|PO:0020038,petiole,S|PO:0009029,stamen,S|PO:0009032,petal,S|PO:0006345,pollen tube,S|PO:0000293,guard c…	PF00982,Glycosyltransferase family 20|PF02358,Trehalose-phosphatase	IPR001830, IPR006379, IPR003337		-1.01099	0.00015	0.00187118
VIT_16s0013g01690	Glycosylasparaginase	CARBOHYDRATE METABOLISM	vv10511N-Glycan_degradation		GO:0016787 hydrolase activity F	0	0	IPR000246		inf	0.00015	0.00187118
VIT_18s0075g00330	Sucrose-phosphate synthase	CARBOHYDRATE METABOLISM	vv10500Starch_and_sucrose_metabolism		-	0	0			inf	0.0034	0.0238564
VIT_09s0002g02940	Myo-inositol oxygenase 1	CARBOHYDRATE METABOLISM	vv10562Inositol_phosphate_metabolism		GO:0003824 catalytic activity F:GO:0005488 binding F:GO:0005737 cytoplasm C:GO:0005975 carbohydrate metabolic process P:GO:0008152 metabolic process P:GO:0009056 catabolic process P:GO:0009058 biosynthetic process P:GO:0009653 anatomical structure morphogenesis P:GO:0009987 cellular process P	PO:0009070,microsporangium,S|PO:0000230,inflorescence meristem,S|PO:0009067,filament,S|PO:0020021,integument,S|PO:0000084,sperm cell,S|PO:0020100,hypocotyl,S|PO:0009052,pedicel,S|PO:0000013,cauline leaf,S|PO:0009009,embryo,S|PO:0000037,shoot apex,S|PO:0009046,flower,S|PO:0020091,male gametophyte,S|PO:0009001,fruit,S|PO:0020038,petiole,S|PO:0009029,stamen,S|PO:0009032,petal,S|PO:0006345,pollen tub…	PF05153,Family of unknown function (DUF706)	IPR007828	A1Y2Z4	4.41075	5e-05	0.000717479
VIT_03s0038g04570	ADP-glucose pyrophosphorylase large subunit 1	CARBOHYDRATE METABOLISM	vv10500Starch_and_sucrose_metabolism		GO:0000166 nucleotide binding F:GO:0005975 carbohydrate metabolic process P:GO:0006091 generation of precursor metabolites and energy P:GO:0009058 biosynthetic process P:GO:0009536 plastid C:GO:0009987 cellular process P:GO:0016740 transferase activity F	PO:0000230,inflorescence meristem,S|PO:0008019,leaf lamina base,S|PO:0020100,hypocotyl,S|PO:0000084,sperm cell,S|PO:0020030,cotyledon,S|PO:0009052,pedicel,S|PO:0000013,cauline leaf,S|PO:0009009,embryo,S|PO:0000071,companion cell,S|PO:0000037,shoot apex,S|PO:0009046,flower,S|PO:0020091,male gametophyte,S|PO:0009006,shoot,S|PO:0009001,fruit,S|PO:0009032,petal,S|PO:0009029,stamen,S|PO:0009049,inflor…	PF00483,Nucleotidyl transferase	IPR005836, IPR011831, IPR005835		4.39103	5e-05	0.000717479
VIT_00s2527g00010	Beta-fructosidase (BFRUCT3)	CARBOHYDRATE METABOLISM	vv10052Galactose_metabolism vv10500Starch_and_sucrose_metabolism		GO:0005975 carbohydrate metabolic process P:GO:0016787 hydrolase activity F	PO:0009029,stamen,S|PO:0008019,leaf lamina base,S|PO:0020100,hypocotyl,S|PO:0009031,sepal,S|PO:0020030,cotyledon,S|PO:0009047,stem,S|PO:0000013,cauline leaf,S|PO:0009005,root,S|PO:0008034,leaf whorl,S|PO:0009025,leaf,S|PO:0007115,LP.04 four leaves visible,G|PO:0007098,LP.02 two leaves visible,G|PO:0007103,LP.10 ten leaves visible,G|PO:0007095,LP.08 eight leaves visible,G|PO:0007616,4 anthesis,G|P…	PF00251,Glycosyl hydrolases family 32 N terminal			3.07057	5e-05	0.000717479
VIT_05s0077g00430	Galactinol synthase	CARBOHYDRATE METABOLISM	vv10052Galactose_metabolism		GO:0016740 transferase activity F	PO:0000230,inflorescence meristem,S|PO:0008019,leaf lamina base,S|PO:0000084,sperm cell,S|PO:0020100,hypocotyl,S|PO:0020030,cotyledon,S|PO:0009052,pedicel,S|PO:0000013,cauline leaf,S|PO:0009009,embryo,S|PO:0000037,shoot apex,S|PO:0009046,flower,S|PO:0020038,petiole,S|PO:0009029,stamen,S|PO:0009032,petal,S|PO:0009031,sepal,S|PO:0020137,leaf apex,S|PO:0009010,seed,S|PO:0009047,stem,S|PO:0009005,roo…	PF01501,Glycosyl transferase family 8	IPR002495		3.00008	5e-05	0.000717479
VIT_16s0022g01770	Phosphopyruvate hydratase.	CARBOHYDRATE METABOLISM	vv10010Glycolysis		GO:0003824 catalytic activity F:GO:0005488 binding F:GO:0005623 cell C:GO:0005829 cytosol C:GO:0005975 carbohydrate metabolic process P:GO:0006091 generation of precursor metabolites and energy P:GO:0009056 catabolic process P	PO:0000230,inflorescence meristem,S|PO:0008019,leaf lamina base,S|PO:0000003,whole plant,S|PO:0020100,hypocotyl,S|PO:0000084,sperm cell,S|PO:0020030,cotyledon,S|PO:0000282,trichome,S|PO:0000005,cultured cell,S|PO:0009052,pedicel,S|PO:0000013,cauline leaf,S|PO:0009009,embryo,S|PO:0000037,shoot apex,S|PO:0009046,flower,S|PO:0009001,fruit,S|PO:0020091,male gametophyte,S|PO:0009006,shoot,S|PO:0020038…	PF03952,Enolase, N-terminal domain|PF00113,Enolase, C-terminal TIM barrel domain	IPR000941		2.5029	5e-05	0.000717479
VIT_11s0016g05010	Lactoylglutathione lyase	CARBOHYDRATE METABOLISM	vv10620Pyruvate_metabolism		GO:0003824 catalytic activity F	PO:0008019,leaf lamina base,S|PO:0000084,sperm cell,S|PO:0009052,pedicel,S|PO:0000013,cauline leaf,S|PO:0000037,shoot apex,S|PO:0009009,embryo,S|PO:0009046,flower,S|PO:0009006,shoot,S|PO:0020091,male gametophyte,S|PO:0009029,stamen,S|PO:0009032,petal,S|PO:0020038,petiole,S|PO:0006345,pollen tube,S|PO:0009031,sepal,S|PO:0009010,seed,S|PO:0009030,carpel,S|PO:0009047,stem,S|PO:0009005,root,S|PO:0008…	PF00903,Glyoxalase/Bleomycin resistance protein/Dioxygenase superfamily	IPR004360		2.44252	0.002	0.0157267
VIT_02s0154g00090	Vacuolar invertase 2, GIN2	CARBOHYDRATE METABOLISM	vv10052Galactose_metabolism vv10500Starch_and_sucrose_metabolism		GO:0005773 vacuole C:GO:0005975 carbohydrate metabolic process P:GO:0016740 transferase activity F:GO:0016787 hydrolase activity F	PO:0000230,inflorescence meristem,S|PO:0008019,leaf lamina base,S|PO:0020100,hypocotyl,S|PO:0000084,sperm cell,S|PO:0020030,cotyledon,S|PO:0009052,pedicel,S|PO:0000013,cauline leaf,S|PO:0009009,embryo,S|PO:0000037,shoot apex,S|PO:0009046,flower,S|PO:0020091,male gametophyte,S|PO:0009006,shoot,S|PO:0020038,petiole,S|PO:0009029,stamen,S|PO:0009032,petal,S|PO:0006345,pollen tube,S|PO:0000293,guard c…	PF00251,Glycosyl hydrolases family 32 N terminal|PF08244,Glycosyl hydrolases family 32 C terminal	IPR001362		2.43388	5e-05	0.000717479
VIT_04s0044g01120	Alcohol dehydrogenase 2 [Vitis vinifera]	CARBOHYDRATE METABOLISM	vv10010Glycolysis vv10071Fatty_acid_metabolism vv10350Tyrosine_metabolism		GO:0003824 catalytic activity F:GO:0005488 binding F:GO:0005737 cytoplasm C:GO:0008152 metabolic process P	PO:0005052,callus,S|PO:0000230,inflorescence meristem,S|PO:0008019,leaf lamina base,S|PO:0020100,hypocotyl,S|PO:0020030,cotyledon,S|PO:0000005,cultured cell,S|PO:0009052,pedicel,S|PO:0000013,cauline leaf,S|PO:0009009,embryo,S|PO:0000037,shoot apex,S|PO:0009046,flower,S|PO:0020091,male gametophyte,S|PO:0009006,shoot,S|PO:0020038,petiole,S|PO:0009029,stamen,S|PO:0009032,petal,S|PO:0000293,guard cel…	PF08240,Alcohol dehydrogenase GroES-like domain|PF00107,Zinc-binding dehydrogenase	IPR013154, IPR002085, IPR013149, IPR002328		2.43007	5e-05	0.000717479
VIT_04s0044g01130	Alcohol dehydrogenase 2 [Vitis vinifera]	CARBOHYDRATE METABOLISM	vv10010Glycolysis vv10071Fatty_acid_metabolism vv10350Tyrosine_metabolism		GO:0003824 catalytic activity F:GO:0005488 binding F:GO:0005737 cytoplasm C:GO:0008152 metabolic process P	PO:0005052,callus,S|PO:0000230,inflorescence meristem,S|PO:0008019,leaf lamina base,S|PO:0020100,hypocotyl,S|PO:0020030,cotyledon,S|PO:0000005,cultured cell,S|PO:0009052,pedicel,S|PO:0000013,cauline leaf,S|PO:0009009,embryo,S|PO:0000037,shoot apex,S|PO:0009046,flower,S|PO:0020091,male gametophyte,S|PO:0009006,shoot,S|PO:0020038,petiole,S|PO:0009029,stamen,S|PO:0009032,petal,S|PO:0000293,guard cel…	PF08240,Alcohol dehydrogenase GroES-like domain|PF00107,Zinc-binding dehydrogenase	IPR013154, IPR002085, IPR013149, IPR002328	Q9M6B4	2.3916	5e-05	0.000717479
VIT_01s0010g02460	Glyceraldehyde-3-phosphate dehydrogenase, cytosolic 3	CARBOHYDRATE METABOLISM	vv10010Glycolysis		GO:0000166 nucleotide binding F:GO:0003824 catalytic activity F:GO:0005737 cytoplasm C:GO:0005975 carbohydrate metabolic process P:GO:0006091 generation of precursor metabolites and energy P:GO:0008152 metabolic process P:GO:0009056 catabolic process P	PO:0000230,inflorescence meristem,S|PO:0008019,leaf lamina base,S|PO:0020100,hypocotyl,S|PO:0020030,cotyledon,S|PO:0000005,cultured cell,S|PO:0009052,pedicel,S|PO:0000013,cauline leaf,S|PO:0009009,embryo,S|PO:0000037,shoot apex,S|PO:0009046,flower,S|PO:0020091,male gametophyte,S|PO:0009006,shoot,S|PO:0009001,fruit,S|PO:0020038,petiole,S|PO:0009029,stamen,S|PO:0009032,petal,S|PO:0006345,pollen tub…	PF00044,Glyceraldehyde 3-phosphate dehydrogenase, NAD binding domain|PF02800,Glyceraldehyde 3-phosphate dehydrogenase, C-terminal domain	IPR000173, IPR006424		2.37311	5e-05	0.000717479
VIT_06s0061g00100	Glucan endo-1,3-beta-glucosidase, acidic isoform precursor	CARBOHYDRATE METABOLISM	vv10500Starch_and_sucrose_metabolism		GO:0005488 binding F:GO:0005576 extracellular region C:GO:0005773 vacuole C:GO:0005975 carbohydrate metabolic process P:GO:0006950 response to stress P:GO:0016787 hydrolase activity F	PO:0000230,inflorescence meristem,S|PO:0008019,leaf lamina base,S|PO:0020100,hypocotyl,S|PO:0000084,sperm cell,S|PO:0020030,cotyledon,S|PO:0000005,cultured cell,S|PO:0000013,cauline leaf,S|PO:0009046,flower,S|PO:0000037,shoot apex,S|PO:0020091,male gametophyte,S|PO:0009006,shoot,S|PO:0009001,fruit,S|PO:0009029,stamen,S|PO:0009032,petal,S|PO:0020038,petiole,S|PO:0009031,sepal,S|PO:0020137,leaf ape…	PF00332,Glycosyl hydrolases family 17	IPR000490, IPR013781	Q69D51	2.34286	5e-05	0.000717479
VIT_14s0108g01560	Alpha-1,4 glucan phosphorylase, L isozyme, chloroplast precursor	CARBOHYDRATE METABOLISM	vv10500Starch_and_sucrose_metabolism		GO:0005488 binding F:GO:0005975 carbohydrate metabolic process P:GO:0009536 plastid C:GO:0016740 transferase activity F	PO:0000230,inflorescence meristem,S|PO:0008019,leaf lamina base,S|PO:0020100,hypocotyl,S|PO:0020030,cotyledon,S|PO:0000005,cultured cell,S|PO:0009052,pedicel,S|PO:0000013,cauline leaf,S|PO:0009009,embryo,S|PO:0009046,flower,S|PO:0000037,shoot apex,S|PO:0020091,male gametophyte,S|PO:0009006,shoot,S|PO:0020038,petiole,S|PO:0009029,stamen,S|PO:0009032,petal,S|PO:0000293,guard cell,S|PO:0009031,sepal…	PF00343,Carbohydrate phosphorylase	IPR011833, IPR000811		2.2037	5e-05	0.000717479
VIT_17s0000g03280	Alcohol dehydrogenase 7	CARBOHYDRATE METABOLISM	vv10010Glycolysis vv10071Fatty_acid_metabolism vv10350Tyrosine_metabolism		GO:0006810 transport P:GO:0008289 lipid binding F:GO:0016787 hydrolase activity F	PO:0000230,inflorescence meristem,S|PO:0008019,leaf lamina base,S|PO:0000084,sperm cell,S|PO:0020100,hypocotyl,S|PO:0020030,cotyledon,S|PO:0009052,pedicel,S|PO:0000013,cauline leaf,S|PO:0009009,embryo,S|PO:0009046,flower,S|PO:0000037,shoot apex,S|PO:0020091,male gametophyte,S|PO:0009006,shoot,S|PO:0020038,petiole,S|PO:0009029,stamen,S|PO:0009032,petal,S|PO:0006345,pollen tube,S|PO:0009031,sepal,S…	PF00234,Protease inhibitor/seed storage/LTP family			2.14797	5e-05	0.000717479
VIT_06s0061g00120	Beta-1,3-glucanase [Vitis riparia]	CARBOHYDRATE METABOLISM			GO:0005488 binding F:GO:0005576 extracellular region C:GO:0005773 vacuole C:GO:0005975 carbohydrate metabolic process P:GO:0006950 response to stress P:GO:0016787 hydrolase activity F	PO:0000230,inflorescence meristem,S|PO:0008019,leaf lamina base,S|PO:0020100,hypocotyl,S|PO:0020030,cotyledon,S|PO:0000005,cultured cell,S|PO:0009052,pedicel,S|PO:0000013,cauline leaf,S|PO:0009009,embryo,S|PO:0009046,flower,S|PO:0000037,shoot apex,S|PO:0020091,male gametophyte,S|PO:0009006,shoot,S|PO:0009001,fruit,S|PO:0009032,petal,S|PO:0020038,petiole,S|PO:0009029,stamen,S|PO:0009010,seed,S|PO:…	PF00332,Glycosyl hydrolases family 17	IPR000490, IPR013781		2.14585	5e-05	0.000717479
VIT_07s0191g00250	Exo-1,3-beta-glucanase	CARBOHYDRATE METABOLISM	vv10500Starch_and_sucrose_metabolism		GO:0005488 binding F:GO:0005975 carbohydrate metabolic process P:GO:0016787 hydrolase activity F	0	PF00150,Cellulase (glycosyl hydrolase family 5)	IPR001547, IPR013781		2.07345	0.00085	0.00785648
VIT_18s0001g12390	Glucan endo-1,3-beta-glucosidase 7 precursor	CARBOHYDRATE METABOLISM	vv10500Starch_and_sucrose_metabolism		GO:0005488 binding F:GO:0005975 carbohydrate metabolic process P:GO:0016787 hydrolase activity F	PO:0000230,inflorescence meristem,S|PO:0008019,leaf lamina base,S|PO:0020100,hypocotyl,S|PO:0020030,cotyledon,S|PO:0009052,pedicel,S|PO:0000013,cauline leaf,S|PO:0009009,embryo,S|PO:0000037,shoot apex,S|PO:0009046,flower,S|PO:0020091,male gametophyte,S|PO:0009006,shoot,S|PO:0020038,petiole,S|PO:0009029,stamen,S|PO:0009032,petal,S|PO:0009031,sepal,S|PO:0020137,leaf apex,S|PO:0009010,seed,S|PO:0009…	PF00332,Glycosyl hydrolases family 17|PF07983,X8 domain	IPR000490, IPR013781, IPR012946		2.0646	5e-05	0.000717479
VIT_18s0001g05990	UDP-glycosyltransferase 85A1	CARBOHYDRATE METABOLISM			GO:0008152 metabolic process P:GO:0016740 transferase activity F	PO:0008019,leaf lamina base,S|PO:0000084,sperm cell,S|PO:0020100,hypocotyl,S|PO:0020030,cotyledon,S|PO:0009052,pedicel,S|PO:0000013,cauline leaf,S|PO:0009009,embryo,S|PO:0000037,shoot apex,S|PO:0009046,flower,S|PO:0020091,male gametophyte,S|PO:0009006,shoot,S|PO:0009032,petal,S|PO:0020038,petiole,S|PO:0009029,stamen,S|PO:0009031,sepal,S|PO:0020137,leaf apex,S|PO:0009010,seed,S|PO:0009030,carpel,S…	PF00201,UDP-glucoronosyl and UDP-glucosyl transferase	IPR002213		2.04002	5e-05	0.000717479
VIT_01s0011g00760	Beta-glucosidase	CARBOHYDRATE METABOLISM	vv10902Monoterpenoid_biosynthesis vv40006Cell_wall vv10460Cyanoamino_acid_metabolism vv10500Starch_and_sucrose_metabolism		GO:0005488 binding F:GO:0005975 carbohydrate metabolic process P:GO:0016787 hydrolase activity F	PO:0000230,inflorescence meristem,S|PO:0008019,leaf lamina base,S|PO:0020100,hypocotyl,S|PO:0020030,cotyledon,S|PO:0009052,pedicel,S|PO:0000013,cauline leaf,S|PO:0009009,embryo,S|PO:0009046,flower,S|PO:0000037,shoot apex,S|PO:0020091,male gametophyte,S|PO:0009006,shoot,S|PO:0020038,petiole,S|PO:0009029,stamen,S|PO:0009032,petal,S|PO:0006345,pollen tube,S|PO:0020137,leaf apex,S|PO:0009010,seed,S|P…	PF00232,Glycosyl hydrolase family 1	IPR001360, IPR013781	Q93X78	2.0055	0.00135	0.0113583
VIT_18s0001g06060	UDP-glycosyltransferase 85A1	CARBOHYDRATE METABOLISM			GO:0008152 metabolic process P:GO:0016740 transferase activity F	PO:0008019,leaf lamina base,S|PO:0000084,sperm cell,S|PO:0020100,hypocotyl,S|PO:0020030,cotyledon,S|PO:0009052,pedicel,S|PO:0000013,cauline leaf,S|PO:0009009,embryo,S|PO:0000037,shoot apex,S|PO:0009046,flower,S|PO:0020091,male gametophyte,S|PO:0009006,shoot,S|PO:0009032,petal,S|PO:0020038,petiole,S|PO:0009029,stamen,S|PO:0009031,sepal,S|PO:0020137,leaf apex,S|PO:0009010,seed,S|PO:0009030,carpel,S…	PF00201,UDP-glucoronosyl and UDP-glucosyl transferase	IPR002213		1.99263	5e-05	0.000717479
VIT_16s0098g01560	Glucan endo-1,3-beta-D-glucosidase	CARBOHYDRATE METABOLISM	vv10500Starch_and_sucrose_metabolism		GO:0005488 binding F:GO:0005975 carbohydrate metabolic process P:GO:0006950 response to stress P:GO:0016020 membrane C:GO:0016787 hydrolase activity F	PO:0000230,inflorescence meristem,S|PO:0008019,leaf lamina base,S|PO:0020100,hypocotyl,S|PO:0000084,sperm cell,S|PO:0020030,cotyledon,S|PO:0009052,pedicel,S|PO:0000013,cauline leaf,S|PO:0009009,embryo,S|PO:0000037,shoot apex,S|PO:0009046,flower,S|PO:0020091,male gametophyte,S|PO:0009006,shoot,S|PO:0020038,petiole,S|PO:0009029,stamen,S|PO:0009032,petal,S|PO:0006345,pollen tube,S|PO:0009010,seed,S|…	PF00332,Glycosyl hydrolases family 17|PF07983,X8 domain	IPR000490, IPR013781, IPR012946		1.97275	5e-05	0.000717479
VIT_11s0016g00220	Glycosyl hydrolase family 17 protein	CARBOHYDRATE METABOLISM			GO:0005488 binding F:GO:0005886 plasma membrane C:GO:0005975 carbohydrate metabolic process P:GO:0006950 response to stress P:GO:0016020 membrane C:GO:0016787 hydrolase activity F	PO:0005052,callus,S|PO:0000230,inflorescence meristem,S|PO:0008019,leaf lamina base,S|PO:0020100,hypocotyl,S|PO:0020030,cotyledon,S|PO:0000005,cultured cell,S|PO:0009052,pedicel,S|PO:0000013,cauline leaf,S|PO:0009009,embryo,S|PO:0000037,shoot apex,S|PO:0009046,flower,S|PO:0009006,shoot,S|PO:0020091,male gametophyte,S|PO:0009032,petal,S|PO:0020038,petiole,S|PO:0009029,stamen,S|PO:0006345,pollen tu…	PF00332,Glycosyl hydrolases family 17|PF07983,X8 domain	IPR000490, IPR013781, IPR012946		1.94342	5e-05	0.000717479
VIT_19s0090g01070	Glucan endo-1,3-beta-glucosidase 7 precursor	CARBOHYDRATE METABOLISM	vv10500Starch_and_sucrose_metabolism		GO:0005488 binding F:GO:0005975 carbohydrate metabolic process P:GO:0006950 response to stress P:GO:0016787 hydrolase activity F	PO:0000230,inflorescence meristem,S|PO:0008019,leaf lamina base,S|PO:0000084,sperm cell,S|PO:0020100,hypocotyl,S|PO:0020030,cotyledon,S|PO:0000005,cultured cell,S|PO:0009052,pedicel,S|PO:0000013,cauline leaf,S|PO:0009009,embryo,S|PO:0009046,flower,S|PO:0000037,shoot apex,S|PO:0020091,male gametophyte,S|PO:0009006,shoot,S|PO:0020038,petiole,S|PO:0009029,stamen,S|PO:0009032,petal,S|PO:0006345,polle…	PF00332,Glycosyl hydrolases family 17|PF07983,X8 domain	IPR000490, IPR013781, IPR012946		1.93415	5e-05	0.000717479
VIT_03s0063g00430	Alpha-amylase / 1,4-alpha-D-glucan glucanohydrolase	CARBOHYDRATE METABOLISM	vv10500Starch_and_sucrose_metabolism		GO:0003824 catalytic activity F:GO:0005488 binding F:GO:0005975 carbohydrate metabolic process P	0	0	IPR006047, IPR013781		1.92388	0.00305	0.0219707
VIT_06s0061g00280	2-phosphoglycerate kinase	CARBOHYDRATE METABOLISM	vv10010Glycolysis		GO:0005975 carbohydrate metabolic process P:GO:0009058 biosynthetic process P:GO:0009987 cellular process P	PO:0000230,inflorescence meristem,S|PO:0008019,leaf lamina base,S|PO:0020100,hypocotyl,S|PO:0000084,sperm cell,S|PO:0000005,cultured cell,S|PO:0009052,pedicel,S|PO:0000037,shoot apex,S|PO:0009046,flower,S|PO:0009009,embryo,S|PO:0020091,male gametophyte,S|PO:0009006,shoot,S|PO:0009032,petal,S|PO:0006345,pollen tube,S|PO:0009010,seed,S|PO:0009031,sepal,S|PO:0009030,carpel,S|PO:0009005,root,S|PO:000…	0			1.91544	5e-05	0.000717479
VIT_14s0060g00440	Glucan endo-1,3-beta-glucosidase-related	CARBOHYDRATE METABOLISM	vv10500Starch_and_sucrose_metabolism		GO:0005488 binding F:GO:0005975 carbohydrate metabolic process P:GO:0016787 hydrolase activity F	PO:0000230,inflorescence meristem,S|PO:0020100,hypocotyl,S|PO:0009052,pedicel,S|PO:0000013,cauline leaf,S|PO:0009046,flower,S|PO:0000037,shoot apex,S|PO:0009009,embryo,S|PO:0009006,shoot,S|PO:0020091,male gametophyte,S|PO:0020038,petiole,S|PO:0009029,stamen,S|PO:0009032,petal,S|PO:0009010,seed,S|PO:0020137,leaf apex,S|PO:0009031,sepal,S|PO:0009030,carpel,S|PO:0009005,root,S|PO:0008034,leaf whorl,…	PF07983,X8 domain	IPR013781, IPR012946		1.90861	5e-05	0.000717479
VIT_18s0122g00980	Glucan endo-1,3-beta-glucosidase 7 precursor	CARBOHYDRATE METABOLISM	vv10500Starch_and_sucrose_metabolism		GO:0005488 binding F:GO:0005618 cell wall C:GO:0005886 plasma membrane C:GO:0005975 carbohydrate metabolic process P:GO:0006950 response to stress P:GO:0016787 hydrolase activity F	PO:0000230,inflorescence meristem,S|PO:0008019,leaf lamina base,S|PO:0020100,hypocotyl,S|PO:0000084,sperm cell,S|PO:0020030,cotyledon,S|PO:0000005,cultured cell,S|PO:0009052,pedicel,S|PO:0000013,cauline leaf,S|PO:0009009,embryo,S|PO:0009046,flower,S|PO:0000037,shoot apex,S|PO:0009006,shoot,S|PO:0020091,male gametophyte,S|PO:0020038,petiole,S|PO:0009029,stamen,S|PO:0009032,petal,S|PO:0006345,polle…	PF00332,Glycosyl hydrolases family 17|PF07983,X8 domain	IPR000490, IPR013781, IPR012946		1.86058	5e-05	0.000717479
VIT_14s0060g01330	Lipoamide dehydrogenase	CARBOHYDRATE METABOLISM	vv10010Glycolysis vv10020Citrate_cycle vv10252Alanine_and_aspartate_metabolism vv10260Glycine_serine_and_threonine_metabolism vv10280Valine_leucine_and_isoleucine_degradation vv10620Pyruvate_metabolism		GO:0000166 nucleotide binding F:GO:0003824 catalytic activity F:GO:0005737 cytoplasm C:GO:0008152 metabolic process P:GO:0019725 cellular homeostasis P	PO:0000230,inflorescence meristem,S|PO:0008019,leaf lamina base,S|PO:0020100,hypocotyl,S|PO:0000084,sperm cell,S|PO:0020030,cotyledon,S|PO:0000005,cultured cell,S|PO:0009052,pedicel,S|PO:0000013,cauline leaf,S|PO:0009009,embryo,S|PO:0000037,shoot apex,S|PO:0009046,flower,S|PO:0020091,male gametophyte,S|PO:0009006,shoot,S|PO:0009001,fruit,S|PO:0009032,petal,S|PO:0020038,petiole,S|PO:0009029,stamen…	PF07992,Pyridine nucleotide-disulphide oxidoreductase|PF00070,Pyridine nucleotide-disulphide oxidoreductase|PF02852,Pyridine nucleotide-disulphide oxidoreductase, dimerisation domain	IPR013027, IPR000815, IPR006258, IPR001100, IPR004099, IPR012999, IPR001327		1.82279	5e-05	0.000717479
VIT_18s0001g12830	1,4-beta-mannan endohydrolase	CARBOHYDRATE METABOLISM	vv10051Fructose_and_mannose_metabolism		GO:0005488 binding F:GO:0005576 extracellular region C:GO:0005975 carbohydrate metabolic process P:GO:0016787 hydrolase activity F	PO:0000230,inflorescence meristem,S|PO:0008019,leaf lamina base,S|PO:0020100,hypocotyl,S|PO:0009052,pedicel,S|PO:0000013,cauline leaf,S|PO:0000037,shoot apex,S|PO:0009009,embryo,S|PO:0009046,flower,S|PO:0009006,shoot,S|PO:0020091,male gametophyte,S|PO:0020038,petiole,S|PO:0009029,stamen,S|PO:0009032,petal,S|PO:0009010,seed,S|PO:0020137,leaf apex,S|PO:0009031,sepal,S|PO:0009030,carpel,S|PO:0009047…	0	IPR001547, IPR013781		1.82056	5e-05	0.000717479
VIT_03s0038g00150	Beta-D-galactosidase	CARBOHYDRATE METABOLISM	vv10052Galactose_metabolism vv10511N-Glycan_degradation vv10600Sphingolipid_metabolism		GO:0005488 binding F:GO:0005576 extracellular region C:GO:0005975 carbohydrate metabolic process P:GO:0016787 hydrolase activity F:GO:0030246 carbohydrate binding F	PO:0000230,inflorescence meristem,S|PO:0008019,leaf lamina base,S|PO:0020100,hypocotyl,S|PO:0020030,cotyledon,S|PO:0009052,pedicel,S|PO:0000013,cauline leaf,S|PO:0009009,embryo,S|PO:0009046,flower,S|PO:0000037,shoot apex,S|PO:0009001,fruit,S|PO:0020091,male gametophyte,S|PO:0009006,shoot,S|PO:0020038,petiole,S|PO:0009029,stamen,S|PO:0009032,petal,S|PO:0009031,sepal,S|PO:0009010,seed,S|PO:0020137,…	PF01301,Glycosyl hydrolases family 35|PF02140,Galactose binding lectin domain	IPR001944, IPR013781, IPR000922		1.79335	5e-05	0.000717479
VIT_08s0007g08310	Alkaline alpha galactosidase	CARBOHYDRATE METABOLISM	vv10052Galactose_metabolism vv10561Glycerolipid_metabolism		GO:0005975 carbohydrate metabolic process P:GO:0016740 transferase activity F:GO:0016787 hydrolase activity F	PO:0000230,inflorescence meristem,S|PO:0008019,leaf lamina base,S|PO:0020100,hypocotyl,S|PO:0000084,sperm cell,S|PO:0020030,cotyledon,S|PO:0009052,pedicel,S|PO:0000013,cauline leaf,S|PO:0009009,embryo,S|PO:0000037,shoot apex,S|PO:0009046,flower,S|PO:0009006,shoot,S|PO:0020091,male gametophyte,S|PO:0009032,petal,S|PO:0020038,petiole,S|PO:0009029,stamen,S|PO:0006345,pollen tube,S|PO:0009010,seed,S|…	PF05691,Raffinose synthase or seed inhibition protein Sip1	IPR008811	B9UD35	1.78736	5e-05	0.000717479
VIT_17s0000g04540	Enolase	CARBOHYDRATE METABOLISM	vv10010Glycolysis		GO:0003824 catalytic activity F:GO:0005488 binding F:GO:0005623 cell C:GO:0005829 cytosol C:GO:0005975 carbohydrate metabolic process P:GO:0006091 generation of precursor metabolites and energy P:GO:0009056 catabolic process P	PO:0000230,inflorescence meristem,S|PO:0008019,leaf lamina base,S|PO:0000003,whole plant,S|PO:0020100,hypocotyl,S|PO:0000084,sperm cell,S|PO:0020030,cotyledon,S|PO:0000282,trichome,S|PO:0000005,cultured cell,S|PO:0009052,pedicel,S|PO:0000013,cauline leaf,S|PO:0009009,embryo,S|PO:0000037,shoot apex,S|PO:0009046,flower,S|PO:0009001,fruit,S|PO:0020091,male gametophyte,S|PO:0009006,shoot,S|PO:0020038…	PF03952,Enolase, N-terminal domain|PF00113,Enolase, C-terminal TIM barrel domain	IPR000941		1.76744	5e-05	0.000717479
VIT_05s0062g01430	Glycosyl hydrolase family 17 protein	CARBOHYDRATE METABOLISM			GO:0005488 binding F:GO:0005975 carbohydrate metabolic process P:GO:0006950 response to stress P:GO:0016787 hydrolase activity F	PO:0000230,inflorescence meristem,S|PO:0008019,leaf lamina base,S|PO:0020100,hypocotyl,S|PO:0000084,sperm cell,S|PO:0020030,cotyledon,S|PO:0009052,pedicel,S|PO:0000013,cauline leaf,S|PO:0009009,embryo,S|PO:0000037,shoot apex,S|PO:0009046,flower,S|PO:0020091,male gametophyte,S|PO:0009006,shoot,S|PO:0020038,petiole,S|PO:0009029,stamen,S|PO:0009032,petal,S|PO:0006345,pollen tube,S|PO:0009010,seed,S|…	PF00332,Glycosyl hydrolases family 17|PF07983,X8 domain	IPR012946		1.76346	5e-05	0.000717479
VIT_15s0048g00330	GAE3 (UDP-D- glcucuronate 4-epimerase 3)	CARBOHYDRATE METABOLISM	vv10500Starch_and_sucrose_metabolism vv10520Nucleotide_sugars_metabolism vv40006Cell_wall		GO:0003824 catalytic activity F:GO:0005488 binding F:GO:0005794 Golgi apparatus C:GO:0005975 carbohydrate metabolic process P:GO:0008152 metabolic process P:GO:0009987 cellular process P:GO:0016020 membrane C	PO:0000230,inflorescence meristem,S|PO:0008019,leaf lamina base,S|PO:0020100,hypocotyl,S|PO:0020030,cotyledon,S|PO:0009052,pedicel,S|PO:0000013,cauline leaf,S|PO:0009009,embryo,S|PO:0009046,flower,S|PO:0000037,shoot apex,S|PO:0020091,male gametophyte,S|PO:0009006,shoot,S|PO:0009001,fruit,S|PO:0009049,inflorescence,S|PO:0020038,petiole,S|PO:0009029,stamen,S|PO:0009032,petal,S|PO:0006345,pollen tub…	PF01370,NAD dependent epimerase/dehydratase family	IPR001509, IPR016040, IPR008089		1.76083	0.0026	0.0193142
VIT_03s0038g01480	Beta-fructofuranosidase	CARBOHYDRATE METABOLISM	vv10052Galactose_metabolism vv10500Starch_and_sucrose_metabolism		GO:0008152 metabolic process P:GO:0016787 hydrolase activity F	PO:0000230,inflorescence meristem,S|PO:0008019,leaf lamina base,S|PO:0020100,hypocotyl,S|PO:0020030,cotyledon,S|PO:0000005,cultured cell,S|PO:0009052,pedicel,S|PO:0000013,cauline leaf,S|PO:0009009,embryo,S|PO:0000037,shoot apex,S|PO:0009046,flower,S|PO:0020091,male gametophyte,S|PO:0009006,shoot,S|PO:0020038,petiole,S|PO:0009029,stamen,S|PO:0009032,petal,S|PO:0009010,seed,S|PO:0020137,leaf apex,S…	PF04853,Plant neutral invertase	IPR006937	A9IVV1	1.70647	5e-05	0.000717479
VIT_15s0046g01450	Alpha-L-fucosidase	CARBOHYDRATE METABOLISM	vv10511N-Glycan_degradation		GO:0005576 extracellular region C:GO:0006629 lipid metabolic process P:GO:0009056 catabolic process P:GO:0016787 hydrolase activity F	PO:0000230,inflorescence meristem,S|PO:0008019,leaf lamina base,S|PO:0020100,hypocotyl,S|PO:0000084,sperm cell,S|PO:0020030,cotyledon,S|PO:0009052,pedicel,S|PO:0000013,cauline leaf,S|PO:0000037,shoot apex,S|PO:0009046,flower,S|PO:0009009,embryo,S|PO:0009001,fruit,S|PO:0009006,shoot,S|PO:0020091,male gametophyte,S|PO:0020038,petiole,S|PO:0009029,stamen,S|PO:0009032,petal,S|PO:0000293,guard cell,S|…	PF00657,GDSL-like Lipase/Acylhydrolase	IPR001087		1.68911	5e-05	0.000717479
VIT_11s0118g00420	Heparanase protein 3 precursor	CARBOHYDRATE METABOLISM	vv10040Pentose_glucuronate_interconversion vv10500Starch_and_sucrose_metabolism		GO:0005488 binding F:GO:0005975 carbohydrate metabolic process P:GO:0016020 membrane C:GO:0016787 hydrolase activity F	PO:0000230,inflorescence meristem,S|PO:0008019,leaf lamina base,S|PO:0020100,hypocotyl,S|PO:0020030,cotyledon,S|PO:0009052,pedicel,S|PO:0000013,cauline leaf,S|PO:0009009,embryo,S|PO:0009046,flower,S|PO:0000037,shoot apex,S|PO:0020091,male gametophyte,S|PO:0009006,shoot,S|PO:0020038,petiole,S|PO:0009029,stamen,S|PO:0009032,petal,S|PO:0009031,sepal,S|PO:0009010,seed,S|PO:0020137,leaf apex,S|PO:0009…	PF03662,Glycosyl hydrolase family 79, N-terminal domain	IPR005199		1.68259	5e-05	0.000717479
VIT_04s0044g01110	Alcohol dehydrogenase 6	CARBOHYDRATE METABOLISM	vv10010Glycolysis vv10071Fatty_acid_metabolism vv10350Tyrosine_metabolism		GO:0003824 catalytic activity F:GO:0005488 binding F:GO:0005737 cytoplasm C:GO:0008152 metabolic process P	PO:0005052,callus,S|PO:0000230,inflorescence meristem,S|PO:0008019,leaf lamina base,S|PO:0020100,hypocotyl,S|PO:0020030,cotyledon,S|PO:0000005,cultured cell,S|PO:0009052,pedicel,S|PO:0000013,cauline leaf,S|PO:0009009,embryo,S|PO:0000037,shoot apex,S|PO:0009046,flower,S|PO:0020091,male gametophyte,S|PO:0009006,shoot,S|PO:0020038,petiole,S|PO:0009029,stamen,S|PO:0009032,petal,S|PO:0000293,guard cel…	PF08240,Alcohol dehydrogenase GroES-like domain|PF00107,Zinc-binding dehydrogenase	IPR013154, IPR002085, IPR013149, IPR002328	Q9FZ01	1.67876	5e-05	0.000717479
VIT_04s0079g00230	Sucrose synthase	CARBOHYDRATE METABOLISM	vv10500Starch_and_sucrose_metabolism		GO:0005975 carbohydrate metabolic process P:GO:0009058 biosynthetic process P:GO:0009987 cellular process P:GO:0016740 transferase activity F	PO:0008019,leaf lamina base,S|PO:0020100,hypocotyl,S|PO:0000005,cultured cell,S|PO:0000013,cauline leaf,S|PO:0009046,flower,S|PO:0008013,anther vascular system,S|PO:0020091,male gametophyte,S|PO:0009001,fruit,S|PO:0009032,petal,S|PO:0009029,stamen,S|PO:0020038,petiole,S|PO:0009031,sepal,S|PO:0000054,petal vascular system,S|PO:0009030,carpel,S|PO:0020138,leaf vein,S|PO:0009005,root,S|PO:0009025,le…	PF00862,Sucrose synthase|PF00534,Glycosyl transferases group 1	IPR001296, IPR000368, IPR012820		1.67544	5e-05	0.000717479
VIT_04s0008g01140	Beta-fructosidase (BFRUCT1)	CARBOHYDRATE METABOLISM	vv10052Galactose_metabolism vv10500Starch_and_sucrose_metabolism		GO:0005576 extracellular region C:GO:0005618 cell wall C:GO:0005773 vacuole C:GO:0005975 carbohydrate metabolic process P:GO:0016787 hydrolase activity F	PO:0000230,inflorescence meristem,S|PO:0008019,leaf lamina base,S|PO:0020100,hypocotyl,S|PO:0000084,sperm cell,S|PO:0020030,cotyledon,S|PO:0009052,pedicel,S|PO:0000013,cauline leaf,S|PO:0009009,embryo,S|PO:0009046,flower,S|PO:0000037,shoot apex,S|PO:0009006,shoot,S|PO:0020091,male gametophyte,S|PO:0020038,petiole,S|PO:0009029,stamen,S|PO:0009032,petal,S|PO:0006345,pollen tube,S|PO:0009010,seed,S|…	PF00251,Glycosyl hydrolases family 32 N terminal|PF08244,Glycosyl hydrolases family 32 C terminal	IPR001362, IPR013189, IPR013148		1.67138	0.0083	0.047817
VIT_07s0129g00230	Glucan endo-1,3-beta-glucosidase 7 precursor	CARBOHYDRATE METABOLISM	vv10500Starch_and_sucrose_metabolism		GO:0005488 binding F:GO:0005975 carbohydrate metabolic process P:GO:0016787 hydrolase activity F	PO:0005052,callus,S|PO:0000230,inflorescence meristem,S|PO:0008019,leaf lamina base,S|PO:0020100,hypocotyl,S|PO:0020030,cotyledon,S|PO:0009052,pedicel,S|PO:0000013,cauline leaf,S|PO:0009046,flower,S|PO:0000037,shoot apex,S|PO:0009009,embryo,S|PO:0009006,shoot,S|PO:0020091,male gametophyte,S|PO:0020038,petiole,S|PO:0009029,stamen,S|PO:0009032,petal,S|PO:0009010,seed,S|PO:0020137,leaf apex,S|PO:000…	PF07983,X8 domain	IPR000490, IPR013781, IPR012946		1.65201	0.0006	0.00589788
VIT_12s0057g01420	Exostosin	CARBOHYDRATE METABOLISM	vv11030Glycan_structures-biosynthesis1		GO:0005215 transporter activity F:GO:0005794 Golgi apparatus C:GO:0006810 transport P:GO:0009987 cellular process P:GO:0016020 membrane C:GO:0016043 cellular component organization P:GO:0016740 transferase activity F	PO:0000230,inflorescence meristem,S|PO:0008019,leaf lamina base,S|PO:0020100,hypocotyl,S|PO:0020030,cotyledon,S|PO:0000013,cauline leaf,S|PO:0000037,shoot apex,S|PO:0009009,embryo,S|PO:0009046,flower,S|PO:0020091,male gametophyte,S|PO:0009006,shoot,S|PO:0020038,petiole,S|PO:0009029,stamen,S|PO:0009032,petal,S|PO:0009031,sepal,S|PO:0020137,leaf apex,S|PO:0009030,carpel,S|PO:0006340,adult leaf,S|PO…	PF03016,Exostosin family	IPR004263, IPR005829		1.64744	0.00805	0.0466841
VIT_19s0138g00120	1,3-beta-glucan synthase	CARBOHYDRATE METABOLISM	vv10500Starch_and_sucrose_metabolism		GO:0005886 plasma membrane C:GO:0005975 carbohydrate metabolic process P:GO:0008150 biological_process P:GO:0009058 biosynthetic process P:GO:0009987 cellular process P:GO:0016020 membrane C:GO:0016043 cellular component organization P:GO:0016740 transferase activity F	PO:0009070,microsporangium,S|PO:0000230,inflorescence meristem,S|PO:0008019,leaf lamina base,S|PO:0020100,hypocotyl,S|PO:0000084,sperm cell,S|PO:0020030,cotyledon,S|PO:0009052,pedicel,S|PO:0000013,cauline leaf,S|PO:0009009,embryo,S|PO:0000037,shoot apex,S|PO:0009046,flower,S|PO:0020091,male gametophyte,S|PO:0009006,shoot,S|PO:0020038,petiole,S|PO:0009029,stamen,S|PO:0009032,petal,S|PO:0006345,pol…	PF02364,1,3-beta-glucan synthase component	IPR003440		1.62363	5e-05	0.000717479
VIT_17s0000g08960	Raffinose synthase	CARBOHYDRATE METABOLISM	vv10052Galactose_metabolism		GO:0005975 carbohydrate metabolic process P:GO:0016740 transferase activity F	PO:0000230,inflorescence meristem,S|PO:0008019,leaf lamina base,S|PO:0020100,hypocotyl,S|PO:0000084,sperm cell,S|PO:0020030,cotyledon,S|PO:0000005,cultured cell,S|PO:0009052,pedicel,S|PO:0000013,cauline leaf,S|PO:0009009,embryo,S|PO:0000037,shoot apex,S|PO:0009046,flower,S|PO:0020091,male gametophyte,S|PO:0009006,shoot,S|PO:0020038,petiole,S|PO:0009029,stamen,S|PO:0009032,petal,S|PO:0006345,polle…	PF05691,Raffinose synthase or seed inhibition protein Sip1	IPR008811		1.59863	5e-05	0.000717479
VIT_02s0025g02790	Starch synthase	CARBOHYDRATE METABOLISM	vv10500Starch_and_sucrose_metabolism		GO:0005975 carbohydrate metabolic process P:GO:0006091 generation of precursor metabolites and energy P:GO:0009058 biosynthetic process P:GO:0009536 plastid C:GO:0009987 cellular process P:GO:0016740 transferase activity F	PO:0000230,inflorescence meristem,S|PO:0008019,leaf lamina base,S|PO:0000084,sperm cell,S|PO:0020100,hypocotyl,S|PO:0020030,cotyledon,S|PO:0009052,pedicel,S|PO:0000013,cauline leaf,S|PO:0009009,embryo,S|PO:0009046,flower,S|PO:0000037,shoot apex,S|PO:0009001,fruit,S|PO:0020091,male gametophyte,S|PO:0009006,shoot,S|PO:0020038,petiole,S|PO:0009029,stamen,S|PO:0009032,petal,S|PO:0000293,guard cell,S|…	PF08323,Starch synthase catalytic domain|PF00534,Glycosyl transferases group 1	IPR013534		1.58665	5e-05	0.000717479
VIT_05s0029g00190	Glucan endo-1,3-beta-glucosidase 4 precursor	CARBOHYDRATE METABOLISM	vv10500Starch_and_sucrose_metabolism		GO:0005488 binding F:GO:0005886 plasma membrane C:GO:0005975 carbohydrate metabolic process P:GO:0016020 membrane C:GO:0016787 hydrolase activity F	PO:0000230,inflorescence meristem,S|PO:0008019,leaf lamina base,S|PO:0020100,hypocotyl,S|PO:0020030,cotyledon,S|PO:0000036,leaf vascular system,S|PO:0000005,cultured cell,S|PO:0009052,pedicel,S|PO:0000013,cauline leaf,S|PO:0009046,flower,S|PO:0000037,shoot apex,S|PO:0009009,embryo,S|PO:0009006,shoot,S|PO:0020091,male gametophyte,S|PO:0020038,petiole,S|PO:0009029,stamen,S|PO:0009032,petal,S|PO:000…	PF07983,X8 domain	IPR012946		1.58171	0.0031	0.0222216
VIT_18s0001g12840	ADP-glucose pyrophosphorylase large subunit CagpL2	CARBOHYDRATE METABOLISM	vv10500Starch_and_sucrose_metabolism		GO:0000166 nucleotide binding F:GO:0005975 carbohydrate metabolic process P:GO:0006091 generation of precursor metabolites and energy P:GO:0009058 biosynthetic process P:GO:0009536 plastid C:GO:0009987 cellular process P:GO:0016740 transferase activity F	PO:0000230,inflorescence meristem,S|PO:0008019,leaf lamina base,S|PO:0020100,hypocotyl,S|PO:0000084,sperm cell,S|PO:0020030,cotyledon,S|PO:0009052,pedicel,S|PO:0000013,cauline leaf,S|PO:0009009,embryo,S|PO:0000071,companion cell,S|PO:0000037,shoot apex,S|PO:0009046,flower,S|PO:0020091,male gametophyte,S|PO:0009006,shoot,S|PO:0009001,fruit,S|PO:0009032,petal,S|PO:0009029,stamen,S|PO:0009049,inflor…	PF00483,Nucleotidyl transferase	IPR005836, IPR011831, IPR005835		1.58129	5e-05	0.000717479
VIT_14s0083g00880	Phosphatidylinositol 4-kinase type-II	CARBOHYDRATE METABOLISM	vv10562Inositol_phosphate_metabolism vv34070Phosphatidylinositol_signaling_system		GO:0016301 kinase activity F:GO:0016740 transferase activity F	PO:0000230,inflorescence meristem,S|PO:0008019,leaf lamina base,S|PO:0020100,hypocotyl,S|PO:0020030,cotyledon,S|PO:0000005,cultured cell,S|PO:0009052,pedicel,S|PO:0000013,cauline leaf,S|PO:0009009,embryo,S|PO:0009046,flower,S|PO:0000037,shoot apex,S|PO:0020091,male gametophyte,S|PO:0009006,shoot,S|PO:0020038,petiole,S|PO:0009029,stamen,S|PO:0009032,petal,S|PO:0009071,tapetum,S|PO:0009031,sepal,S|…	PF00454,Phosphatidylinositol 3- and 4-kinase	IPR000403		1.57634	5e-05	0.000717479
VIT_01s0127g00260	ATP-citrate synthase	CARBOHYDRATE METABOLISM	vv10020Citrate_cycle	GO:0016117:carotenoid biosynthetic process:P|GO:0005829:cytosol:C|GO:0043481:anthocyanin accumulation in tissues in response to UV light:P|GO:0045793:positive regulation of cell size:P|GO:0003824:catalytic activity:F|GO:0007568:aging:P|GO:0006085:acetyl-CoA biosynthetic process:P|GO:0003878:ATP citrate synthase activity:F|GO:0004775:succinate-CoA ligase (ADP-forming) activity:F|GO:0009911:positiv…	GO:0000166 nucleotide binding F:GO:0003824 catalytic activity F	PO:0000230,inflorescence meristem,S|PO:0008019,leaf lamina base,S|PO:0020100,hypocotyl,S|PO:0020030,cotyledon,S|PO:0009052,pedicel,S|PO:0000013,cauline leaf,S|PO:0009009,embryo,S|PO:0009046,flower,S|PO:0000037,shoot apex,S|PO:0020091,male gametophyte,S|PO:0009006,shoot,S|PO:0020038,petiole,S|PO:0009029,stamen,S|PO:0009032,petal,S|PO:0006345,pollen tube,S|PO:0000293,guard cell,S|PO:0009031,sepal,S…	PF08442,ATP-grasp domain	IPR013650, IPR013816		1.57115	5e-05	0.000717479
VIT_13s0019g01180	Glucan endo-1,3-beta-glucosidase precursor	CARBOHYDRATE METABOLISM	vv10500Starch_and_sucrose_metabolism		GO:0005488 binding F:GO:0005975 carbohydrate metabolic process P:GO:0016787 hydrolase activity F	PO:0000230,inflorescence meristem,S|PO:0008019,leaf lamina base,S|PO:0020100,hypocotyl,S|PO:0000084,sperm cell,S|PO:0020030,cotyledon,S|PO:0009052,pedicel,S|PO:0000013,cauline leaf,S|PO:0009009,embryo,S|PO:0000037,shoot apex,S|PO:0009046,flower,S|PO:0020091,male gametophyte,S|PO:0009006,shoot,S|PO:0020038,petiole,S|PO:0009029,stamen,S|PO:0009032,petal,S|PO:0006345,pollen tube,S|PO:0009010,seed,S|…	PF00332,Glycosyl hydrolases family 17|PF07983,X8 domain	IPR000490, IPR013781, IPR012946		1.51845	5e-05	0.000717479
VIT_03s0017g02240	Glucan endo-1,3-beta-glucosidase precursor	CARBOHYDRATE METABOLISM	vv10500Starch_and_sucrose_metabolism		GO:0005488 binding F:GO:0005975 carbohydrate metabolic process P:GO:0016787 hydrolase activity F	PO:0000230,inflorescence meristem,S|PO:0008019,leaf lamina base,S|PO:0020100,hypocotyl,S|PO:0020030,cotyledon,S|PO:0009052,pedicel,S|PO:0000013,cauline leaf,S|PO:0009009,embryo,S|PO:0009046,flower,S|PO:0000037,shoot apex,S|PO:0009006,shoot,S|PO:0020038,petiole,S|PO:0009029,stamen,S|PO:0009032,petal,S|PO:0009010,seed,S|PO:0020137,leaf apex,S|PO:0009031,sepal,S|PO:0009030,carpel,S|PO:0009047,stem,S…	PF07983,X8 domain	IPR012946		1.51156	5e-05	0.000717479
VIT_00s1251g00010	UDP-glucosyl transferase 85A2	CARBOHYDRATE METABOLISM			GO:0008152 metabolic process P:GO:0016740 transferase activity F	PO:0008019,leaf lamina base,S|PO:0000084,sperm cell,S|PO:0020100,hypocotyl,S|PO:0020030,cotyledon,S|PO:0000013,cauline leaf,S|PO:0009009,embryo,S|PO:0000037,shoot apex,S|PO:0009046,flower,S|PO:0020091,male gametophyte,S|PO:0009006,shoot,S|PO:0009032,petal,S|PO:0020038,petiole,S|PO:0009029,stamen,S|PO:0009031,sepal,S|PO:0020137,leaf apex,S|PO:0009010,seed,S|PO:0009030,carpel,S|PO:0000017,leaf prim…	0			1.49173	5e-05	0.000717479
VIT_04s0023g02130	1,4-beta-mannan endohydrolase	CARBOHYDRATE METABOLISM	vv10051Fructose_and_mannose_metabolism		GO:0005488 binding F:GO:0005576 extracellular region C:GO:0005975 carbohydrate metabolic process P:GO:0016787 hydrolase activity F	PO:0000230,inflorescence meristem,S|PO:0008019,leaf lamina base,S|PO:0020100,hypocotyl,S|PO:0009052,pedicel,S|PO:0000013,cauline leaf,S|PO:0000037,shoot apex,S|PO:0009009,embryo,S|PO:0009046,flower,S|PO:0009006,shoot,S|PO:0020091,male gametophyte,S|PO:0020038,petiole,S|PO:0009029,stamen,S|PO:0009032,petal,S|PO:0009010,seed,S|PO:0020137,leaf apex,S|PO:0009031,sepal,S|PO:0009030,carpel,S|PO:0009047…	0	IPR001547, IPR013781		1.49104	5e-05	0.000717479
VIT_12s0028g00400	1,3-beta-glucan synthase	CARBOHYDRATE METABOLISM	vv10500Starch_and_sucrose_metabolism		GO:0005886 plasma membrane C:GO:0005975 carbohydrate metabolic process P:GO:0008150 biological_process P:GO:0009058 biosynthetic process P:GO:0009987 cellular process P:GO:0016020 membrane C:GO:0016043 cellular component organization P:GO:0016740 transferase activity F	PO:0009070,microsporangium,S|PO:0000230,inflorescence meristem,S|PO:0008019,leaf lamina base,S|PO:0020100,hypocotyl,S|PO:0000084,sperm cell,S|PO:0020030,cotyledon,S|PO:0009052,pedicel,S|PO:0000013,cauline leaf,S|PO:0009009,embryo,S|PO:0000037,shoot apex,S|PO:0009046,flower,S|PO:0020091,male gametophyte,S|PO:0009006,shoot,S|PO:0020038,petiole,S|PO:0009029,stamen,S|PO:0009032,petal,S|PO:0006345,pol…	PF02364,1,3-beta-glucan synthase component	IPR003440		1.49094	5e-05	0.000717479
VIT_03s0063g00400	Alpha-amylase / 1,4-alpha-D-glucan glucanohydrolase	CARBOHYDRATE METABOLISM	vv10500Starch_and_sucrose_metabolism		GO:0005488 binding F:GO:0005975 carbohydrate metabolic process P:GO:0016787 hydrolase activity F	PO:0000230,inflorescence meristem,S|PO:0008019,leaf lamina base,S|PO:0020001,ovary placenta,S|PO:0000084,sperm cell,S|PO:0020100,hypocotyl,S|PO:0020030,cotyledon,S|PO:0020023,outer integument,S|PO:0009052,pedicel,S|PO:0000013,cauline leaf,S|PO:0009009,embryo,S|PO:0009046,flower,S|PO:0000037,shoot apex,S|PO:0020091,male gametophyte,S|PO:0009006,shoot,S|PO:0009001,fruit,S|PO:0020038,petiole,S|PO:00…	PF00128,Alpha amylase, catalytic domain|PF07821,Alpha-amylase C-terminal beta-sheet domain	IPR012850, IPR006047, IPR013781		1.47796	5e-05	0.000717479
VIT_17s0000g06270	Malate dehydrogenase precursor	CARBOHYDRATE METABOLISM	vv10020Citrate_cycle vv10620Pyruvate_metabolism vv10630Glyoxylate_and_dicarboxylate_metabolism vv10710Carbon_fixation vv10720Reductive_carboxylate_cycle		GO:0003824 catalytic activity F:GO:0005488 binding F:GO:0005739 mitochondrion C:GO:0005777 peroxisome C:GO:0005975 carbohydrate metabolic process P:GO:0006091 generation of precursor metabolites and energy P:GO:0008152 metabolic process P:GO:0009056 catabolic process P:GO:0009987 cellular process P	PO:0000230,inflorescence meristem,S|PO:0008019,leaf lamina base,S|PO:0020100,hypocotyl,S|PO:0020030,cotyledon,S|PO:0000005,cultured cell,S|PO:0009052,pedicel,S|PO:0000013,cauline leaf,S|PO:0009009,embryo,S|PO:0000037,shoot apex,S|PO:0009046,flower,S|PO:0020091,male gametophyte,S|PO:0009006,shoot,S|PO:0009001,fruit,S|PO:0020038,petiole,S|PO:0009029,stamen,S|PO:0009032,petal,S|PO:0000293,guard cell…	PF00056,lactate/malate dehydrogenase, NAD binding domain|PF02866,lactate/malate dehydrogenase, alpha/beta C-terminal domain	IPR001236, IPR015955, IPR001252, IPR010097, IPR016040		1.47009	5e-05	0.000717479
VIT_02s0025g01560	UDP-glucose 4-epimerase GEPI48	CARBOHYDRATE METABOLISM	vv10052Galactose_metabolism vv10520Nucleotide_sugars_metabolism		GO:0003824 catalytic activity F:GO:0005488 binding F:GO:0005794 Golgi apparatus C:GO:0005975 carbohydrate metabolic process P:GO:0009987 cellular process P:GO:0016020 membrane C	PO:0008019,leaf lamina base,S|PO:0020100,hypocotyl,S|PO:0020132,columella root cap cell,S|PO:0000005,cultured cell,S|PO:0000013,cauline leaf,S|PO:0009046,flower,S|PO:0020091,male gametophyte,S|PO:0009032,petal,S|PO:0009029,stamen,S|PO:0009049,inflorescence,S|PO:0020038,petiole,S|PO:0009031,sepal,S|PO:0009030,carpel,S|PO:0000025,root tip,S|PO:0009005,root,S|PO:0020125,elongation zone,S|PO:0009025,…	PF01370,NAD dependent epimerase/dehydratase family	IPR001509, IPR005886, IPR016040		1.46529	5e-05	0.000717479
VIT_19s0085g00810	Glucan endo-1,3-beta-glucosidase precursor	CARBOHYDRATE METABOLISM	vv10500Starch_and_sucrose_metabolism		GO:0016787 hydrolase activity F	PO:0000230,inflorescence meristem,S|PO:0008019,leaf lamina base,S|PO:0020100,hypocotyl,S|PO:0020030,cotyledon,S|PO:0009052,pedicel,S|PO:0000013,cauline leaf,S|PO:0009009,embryo,S|PO:0009046,flower,S|PO:0000037,shoot apex,S|PO:0009006,shoot,S|PO:0020038,petiole,S|PO:0009029,stamen,S|PO:0009032,petal,S|PO:0009010,seed,S|PO:0020137,leaf apex,S|PO:0009031,sepal,S|PO:0009030,carpel,S|PO:0009047,stem,S…	PF07983,X8 domain	IPR012946		1.46273	0.0024	0.0181256
VIT_01s0011g00750	Glycosyl hydrolase family 1	CARBOHYDRATE METABOLISM			GO:0005488 binding F:GO:0005975 carbohydrate metabolic process P:GO:0016787 hydrolase activity F	PO:0000230,inflorescence meristem,S|PO:0008019,leaf lamina base,S|PO:0020100,hypocotyl,S|PO:0020030,cotyledon,S|PO:0009052,pedicel,S|PO:0000013,cauline leaf,S|PO:0009009,embryo,S|PO:0009046,flower,S|PO:0000037,shoot apex,S|PO:0020091,male gametophyte,S|PO:0009006,shoot,S|PO:0020038,petiole,S|PO:0009029,stamen,S|PO:0009032,petal,S|PO:0006345,pollen tube,S|PO:0020137,leaf apex,S|PO:0009010,seed,S|P…	PF00232,Glycosyl hydrolase family 1	IPR001360, IPR013781		1.45656	5e-05	0.000717479
VIT_07s0005g00410	Glycosyl hydrolase family 1 protein	CARBOHYDRATE METABOLISM			GO:0005488 binding F:GO:0005975 carbohydrate metabolic process P:GO:0016787 hydrolase activity F	PO:0000230,inflorescence meristem,S|PO:0008019,leaf lamina base,S|PO:0020100,hypocotyl,S|PO:0000084,sperm cell,S|PO:0020030,cotyledon,S|PO:0000005,cultured cell,S|PO:0009052,pedicel,S|PO:0000013,cauline leaf,S|PO:0009009,embryo,S|PO:0000037,shoot apex,S|PO:0009046,flower,S|PO:0020091,male gametophyte,S|PO:0009006,shoot,S|PO:0009029,stamen,S|PO:0009032,petal,S|PO:0006345,pollen tube,S|PO:0009010,s…	PF00232,Glycosyl hydrolase family 1	IPR001360, IPR013781		1.45085	5e-05	0.000717479
VIT_17s0053g00700	Sucrose synthase 2	CARBOHYDRATE METABOLISM	vv10500Starch_and_sucrose_metabolism		GO:0005975 carbohydrate metabolic process P:GO:0009058 biosynthetic process P:GO:0009987 cellular process P:GO:0016740 transferase activity F	PO:0008019,leaf lamina base,S|PO:0020100,hypocotyl,S|PO:0000005,cultured cell,S|PO:0000013,cauline leaf,S|PO:0009046,flower,S|PO:0008013,anther vascular system,S|PO:0020091,male gametophyte,S|PO:0009001,fruit,S|PO:0009032,petal,S|PO:0009029,stamen,S|PO:0020038,petiole,S|PO:0009031,sepal,S|PO:0000054,petal vascular system,S|PO:0009030,carpel,S|PO:0020138,leaf vein,S|PO:0009005,root,S|PO:0009025,le…	PF00862,Sucrose synthase|PF00534,Glycosyl transferases group 1	IPR001296, IPR000368, IPR012820		1.44628	5e-05	0.000717479
VIT_08s0217g00100	Pyruvate decarboxylase isozyme 2	CARBOHYDRATE METABOLISM	vv10010Glycolysis		GO:0003824 catalytic activity F:GO:0005488 binding F:GO:0016740 transferase activity F	PO:0000230,inflorescence meristem,S|PO:0008019,leaf lamina base,S|PO:0020100,hypocotyl,S|PO:0000084,sperm cell,S|PO:0020030,cotyledon,S|PO:0000005,cultured cell,S|PO:0009052,pedicel,S|PO:0000013,cauline leaf,S|PO:0000037,shoot apex,S|PO:0009009,embryo,S|PO:0009046,flower,S|PO:0020091,male gametophyte,S|PO:0009006,shoot,S|PO:0020038,petiole,S|PO:0009032,petal,S|PO:0009029,stamen,S|PO:0000293,guard…	PF02776,Thiamine pyrophosphate enzyme, N-terminal TPP binding domain|PF00205,Thiamine pyrophosphate enzyme, central domain|PF02775,Thiamine pyrophosphate enzyme, C-terminal TPP binding domain	IPR012110, IPR012001, IPR011766, IPR012000	Q9FVE1	1.44539	5e-05	0.000717479
VIT_00s0324g00060	UDP-glycosyltransferase 85A8	CARBOHYDRATE METABOLISM			GO:0008152 metabolic process P:GO:0016740 transferase activity F	PO:0008019,leaf lamina base,S|PO:0000084,sperm cell,S|PO:0020100,hypocotyl,S|PO:0020030,cotyledon,S|PO:0009052,pedicel,S|PO:0000013,cauline leaf,S|PO:0009009,embryo,S|PO:0000037,shoot apex,S|PO:0009046,flower,S|PO:0020091,male gametophyte,S|PO:0009006,shoot,S|PO:0009032,petal,S|PO:0020038,petiole,S|PO:0009029,stamen,S|PO:0009031,sepal,S|PO:0020137,leaf apex,S|PO:0009010,seed,S|PO:0009030,carpel,S…	PF00201,UDP-glucoronosyl and UDP-glucosyl transferase	IPR002213		1.43738	5e-05	0.000717479
VIT_19s0085g00600	Glyceraldehyde-3-phosphate dehydrogenase, cytosolic	CARBOHYDRATE METABOLISM	vv10010Glycolysis		GO:0000166 nucleotide binding F:GO:0003824 catalytic activity F:GO:0005737 cytoplasm C:GO:0005975 carbohydrate metabolic process P:GO:0006091 generation of precursor metabolites and energy P:GO:0008152 metabolic process P:GO:0009056 catabolic process P	PO:0000230,inflorescence meristem,S|PO:0008019,leaf lamina base,S|PO:0020100,hypocotyl,S|PO:0020030,cotyledon,S|PO:0000005,cultured cell,S|PO:0009052,pedicel,S|PO:0000013,cauline leaf,S|PO:0009009,embryo,S|PO:0000037,shoot apex,S|PO:0009046,flower,S|PO:0020091,male gametophyte,S|PO:0009006,shoot,S|PO:0009001,fruit,S|PO:0020038,petiole,S|PO:0009029,stamen,S|PO:0009032,petal,S|PO:0006345,pollen tub…	PF00044,Glyceraldehyde 3-phosphate dehydrogenase, NAD binding domain|PF02800,Glyceraldehyde 3-phosphate dehydrogenase, C-terminal domain	IPR000173, IPR006424		1.42888	5e-05	0.000717479
VIT_11s0016g00470	Sucrose synthase	CARBOHYDRATE METABOLISM	vv10500Starch_and_sucrose_metabolism		GO:0005975 carbohydrate metabolic process P:GO:0009058 biosynthetic process P:GO:0009987 cellular process P:GO:0016740 transferase activity F	PO:0005052,callus,S|PO:0008019,leaf lamina base,S|PO:0020100,hypocotyl,S|PO:0000005,cultured cell,S|PO:0000013,cauline leaf,S|PO:0009046,flower,S|PO:0020091,male gametophyte,S|PO:0009001,fruit,S|PO:0009032,petal,S|PO:0020038,petiole,S|PO:0009029,stamen,S|PO:0009031,sepal,S|PO:0009030,carpel,S|PO:0020138,leaf vein,S|PO:0009005,root,S|PO:0009025,leaf,S|PO:0000230,inflorescence meristem,S|PO:0000056…	PF00862,Sucrose synthase|PF00534,Glycosyl transferases group 1	IPR001296, IPR000368, IPR012820		1.42087	5e-05	0.000717479
VIT_15s0048g01260	fructokinase 1	CARBOHYDRATE METABOLISM	vv10051Fructose_and_mannose_metabolism vv10500Starch_and_sucrose_metabolism		GO:0000166 nucleotide binding F:GO:0005975 carbohydrate metabolic process P:GO:0009987 cellular process P:GO:0016301 kinase activity F	PO:0000230,inflorescence meristem,S|PO:0008019,leaf lamina base,S|PO:0020100,hypocotyl,S|PO:0020030,cotyledon,S|PO:0000005,cultured cell,S|PO:0009052,pedicel,S|PO:0000013,cauline leaf,S|PO:0009009,embryo,S|PO:0000037,shoot apex,S|PO:0009046,flower,S|PO:0020091,male gametophyte,S|PO:0009006,shoot,S|PO:0020038,petiole,S|PO:0009029,stamen,S|PO:0009032,petal,S|PO:0000293,guard cell,S|PO:0009031,sepal…	PF00294,pfkB family carbohydrate kinase	IPR011611, IPR002173, IPR002139		1.41995	0.0037	0.0255545
VIT_12s0028g02540	Glucan endo-1,3-beta-glucosidase 1 precursor	CARBOHYDRATE METABOLISM	vv10500Starch_and_sucrose_metabolism		GO:0016787 hydrolase activity F	PO:0000230,inflorescence meristem,S|PO:0008019,leaf lamina base,S|PO:0020100,hypocotyl,S|PO:0000084,sperm cell,S|PO:0020030,cotyledon,S|PO:0000005,cultured cell,S|PO:0009052,pedicel,S|PO:0000013,cauline leaf,S|PO:0009009,embryo,S|PO:0000037,shoot apex,S|PO:0009046,flower,S|PO:0009006,shoot,S|PO:0020038,petiole,S|PO:0009029,stamen,S|PO:0009032,petal,S|PO:0020137,leaf apex,S|PO:0009010,seed,S|PO:00…	PF07983,X8 domain	IPR012946		1.40007	0.0001	0.00132706
VIT_14s0066g01550	Aldehyde dehydrogenase 1 precursor	CARBOHYDRATE METABOLISM	vv10010Glycolysis vv10071Fatty_acid_metabolism vv10220Urea_cycle_and_metabolism_of_amino_groups vv10280Valine_leucine_and_isoleucine_degradation vv10340Histidine_metabolism vv10410Beta-alanine_metabolism vv10561Glycerolipid_metabolism vv10620Pyruvate_metabolism		GO:0003824 catalytic activity F:GO:0008152 metabolic process P:GO:0009536 plastid C	PO:0000230,inflorescence meristem,S|PO:0008019,leaf lamina base,S|PO:0000084,sperm cell,S|PO:0020100,hypocotyl,S|PO:0020030,cotyledon,S|PO:0000005,cultured cell,S|PO:0009052,pedicel,S|PO:0000013,cauline leaf,S|PO:0009009,embryo,S|PO:0009046,flower,S|PO:0000037,shoot apex,S|PO:0020091,male gametophyte,S|PO:0009006,shoot,S|PO:0009029,stamen,S|PO:0020038,petiole,S|PO:0009032,petal,S|PO:0000293,guard…	PF00171,Aldehyde dehydrogenase family	IPR016160, IPR016162, IPR015590		1.39767	5e-05	0.000717479
VIT_07s0005g00750	Sucrose synthase	CARBOHYDRATE METABOLISM	vv10500Starch_and_sucrose_metabolism		GO:0005975 carbohydrate metabolic process P:GO:0009058 biosynthetic process P:GO:0009987 cellular process P:GO:0016740 transferase activity F	PO:0005052,callus,S|PO:0008019,leaf lamina base,S|PO:0020100,hypocotyl,S|PO:0000005,cultured cell,S|PO:0000013,cauline leaf,S|PO:0009046,flower,S|PO:0020091,male gametophyte,S|PO:0009001,fruit,S|PO:0009032,petal,S|PO:0020038,petiole,S|PO:0009029,stamen,S|PO:0009031,sepal,S|PO:0009030,carpel,S|PO:0020138,leaf vein,S|PO:0009005,root,S|PO:0009025,leaf,S|PO:0000230,inflorescence meristem,S|PO:0000056…	PF00862,Sucrose synthase|PF00534,Glycosyl transferases group 1	IPR001296, IPR000368, IPR012820		1.39762	5e-05	0.000717479
VIT_08s0007g05430	Pyruvate kinase	CARBOHYDRATE METABOLISM	vv10010Glycolysis vv10230Purine_metabolism vv10620Pyruvate_metabolism vv10710Carbon_fixation		GO:0005488 binding F:GO:0005975 carbohydrate metabolic process P:GO:0006091 generation of precursor metabolites and energy P:GO:0009056 catabolic process P:GO:0016301 kinase activity F	0	0	IPR001697, IPR015794		1.38685	0.0005	0.00507891
VIT_10s0003g00990	Pyruvate decarboxylase isozyme 2	CARBOHYDRATE METABOLISM	vv10010Glycolysis		-	PO:0000230,inflorescence meristem,S|PO:0008019,leaf lamina base,S|PO:0020100,hypocotyl,S|PO:0000084,sperm cell,S|PO:0020030,cotyledon,S|PO:0000005,cultured cell,S|PO:0009052,pedicel,S|PO:0000013,cauline leaf,S|PO:0000037,shoot apex,S|PO:0009009,embryo,S|PO:0009046,flower,S|PO:0020091,male gametophyte,S|PO:0009006,shoot,S|PO:0020038,petiole,S|PO:0009032,petal,S|PO:0009029,stamen,S|PO:0000293,guard…	PF02776,Thiamine pyrophosphate enzyme, N-terminal TPP binding domain|PF00205,Thiamine pyrophosphate enzyme, central domain|PF02775,Thiamine pyrophosphate enzyme, C-terminal TPP binding domain	IPR012001		1.38667	5e-05	0.000717479
VIT_02s0012g01610	Beta-1,3-glucanase precursor	CARBOHYDRATE METABOLISM			GO:0005488 binding F:GO:0005773 vacuole C:GO:0005975 carbohydrate metabolic process P:GO:0006950 response to stress P:GO:0016787 hydrolase activity F	PO:0009029,stamen,S|PO:0009032,petal,S|PO:0006345,pollen tube,S|PO:0009031,sepal,S|PO:0009030,carpel,S|PO:0009052,pedicel,S|PO:0009046,flower,S|PO:0009009,embryo,S|PO:0008034,leaf whorl,S|PO:0020091,male gametophyte,S|PO:0001017,M germinated pollen stage,G|PO:0001185,C globular stage,G|PO:0007616,4 anthesis,G|PO:0007611,petal differentiation and expansion stage,G|PO:0001016,L mature pollen stage,G	PF00332,Glycosyl hydrolases family 17	IPR000490, IPR013781		1.37204	5e-05	0.000717479
VIT_10s0071g01060	Pyruvate kinase	CARBOHYDRATE METABOLISM	vv10010Glycolysis vv10230Purine_metabolism vv10620Pyruvate_metabolism vv10710Carbon_fixation		-	PO:0000230,inflorescence meristem,S|PO:0008019,leaf lamina base,S|PO:0020100,hypocotyl,S|PO:0000084,sperm cell,S|PO:0020030,cotyledon,S|PO:0000005,cultured cell,S|PO:0009052,pedicel,S|PO:0000013,cauline leaf,S|PO:0009009,embryo,S|PO:0000037,shoot apex,S|PO:0009046,flower,S|PO:0020091,male gametophyte,S|PO:0009006,shoot,S|PO:0020038,petiole,S|PO:0009029,stamen,S|PO:0009032,petal,S|PO:0009031,sepal…	PF00224,Pyruvate kinase, barrel domain|PF02887,Pyruvate kinase, alpha/beta domain	IPR001697, IPR015813, IPR015794, IPR015793		1.36984	5e-05	0.000717479
VIT_17s0000g03230	Alpha-mannosidase	CARBOHYDRATE METABOLISM	vv10510N-Glycan_biosynthesis vv11030Glycan_structures-biosynthesis1 vv24141Protein_processing_in_endoplasmic_reticulum	GO:0006810:transport:P|GO:0006013:mannose metabolic process:P|GO:0016020:membrane:C|GO:0005975:carbohydrate metabolic process:P|GO:0008270:zinc ion binding:F|GO:0016787:hydrolase activity:F|GO:0004559:alpha-mannosidase activity:F|GO:0008152:metabolic process:P|GO:0030246:carbohydrate binding:F|GO:0015923:mannosidase activity:F|GO:0003824:catalytic activity:F|GO:0016798:hydrolase activity, acting …	GO:0005215 transporter activity F:GO:0005488 binding F:GO:0005975 carbohydrate metabolic process P:GO:0006810 transport P:GO:0009987 cellular process P:GO:0016020 membrane C:GO:0016787 hydrolase activity F:GO:0030246 carbohydrate binding F	PO:0000230,inflorescence meristem,S|PO:0008019,leaf lamina base,S|PO:0020100,hypocotyl,S|PO:0000084,sperm cell,S|PO:0020030,cotyledon,S|PO:0000005,cultured cell,S|PO:0009052,pedicel,S|PO:0000013,cauline leaf,S|PO:0009009,embryo,S|PO:0000037,shoot apex,S|PO:0009046,flower,S|PO:0009001,fruit,S|PO:0020091,male gametophyte,S|PO:0009006,shoot,S|PO:0020038,petiole,S|PO:0009029,stamen,S|PO:0009032,petal…	PF01074,Glycosyl hydrolases family 38 N-terminal domain|PF09261,Alpha mannosidase, middle domain|PF07748,Glycosyl hydrolases family 38 C-terminal domain	IPR011682, IPR015341, IPR000602, IPR005829		1.36284	5e-05	0.000717479
VIT_17s0000g07260	Glucan endo-1,3-beta-glucosidase 3 precursor	CARBOHYDRATE METABOLISM	vv10500Starch_and_sucrose_metabolism		GO:0005488 binding F:GO:0005886 plasma membrane C:GO:0005975 carbohydrate metabolic process P:GO:0016020 membrane C:GO:0016787 hydrolase activity F	PO:0000230,inflorescence meristem,S|PO:0008019,leaf lamina base,S|PO:0020100,hypocotyl,S|PO:0020030,cotyledon,S|PO:0000036,leaf vascular system,S|PO:0000005,cultured cell,S|PO:0009052,pedicel,S|PO:0000013,cauline leaf,S|PO:0009009,embryo,S|PO:0000037,shoot apex,S|PO:0009046,flower,S|PO:0020091,male gametophyte,S|PO:0009006,shoot,S|PO:0020038,petiole,S|PO:0009032,petal,S|PO:0009029,stamen,S|PO:000…	PF07983,X8 domain	IPR012946		1.35331	5e-05	0.000717479
VIT_00s0346g00110	Mannitol dehydrogenase	CARBOHYDRATE METABOLISM	vv10051Fructose_and_mannose_metabolism		GO:0003824 catalytic activity F:GO:0005488 binding F:GO:0008152 metabolic process P:GO:0009058 biosynthetic process P:GO:0009987 cellular process P:GO:0019748 secondary metabolic process P	PO:0000230,inflorescence meristem,S|PO:0008019,leaf lamina base,S|PO:0020100,hypocotyl,S|PO:0000084,sperm cell,S|PO:0020030,cotyledon,S|PO:0009052,pedicel,S|PO:0000013,cauline leaf,S|PO:0009009,embryo,S|PO:0009046,flower,S|PO:0000037,shoot apex,S|PO:0009001,fruit,S|PO:0020091,male gametophyte,S|PO:0009006,shoot,S|PO:0009032,petal,S|PO:0020038,petiole,S|PO:0009029,stamen,S|PO:0006345,pollen tube,S…	PF08240,Alcohol dehydrogenase GroES-like domain|PF00107,Zinc-binding dehydrogenase	IPR013154, IPR002085, IPR013149, IPR002328		1.34991	0.00635	0.0388944
VIT_12s0057g00890	Glycosyl hydrolase family 17 protein	CARBOHYDRATE METABOLISM			GO:0005488 binding F:GO:0005975 carbohydrate metabolic process P:GO:0006950 response to stress P:GO:0016020 membrane C:GO:0016787 hydrolase activity F	PO:0005052,callus,S|PO:0000230,inflorescence meristem,S|PO:0008019,leaf lamina base,S|PO:0020100,hypocotyl,S|PO:0020030,cotyledon,S|PO:0000005,cultured cell,S|PO:0009052,pedicel,S|PO:0000013,cauline leaf,S|PO:0009009,embryo,S|PO:0009046,flower,S|PO:0000037,shoot apex,S|PO:0020091,male gametophyte,S|PO:0009006,shoot,S|PO:0020038,petiole,S|PO:0009029,stamen,S|PO:0009032,petal,S|PO:0009031,sepal,S|P…	PF00332,Glycosyl hydrolases family 17|PF07983,X8 domain	IPR000490, IPR013781, IPR012946		1.34478	0.00225	0.0172722
VIT_00s0895g00010	Glucan 1,3-beta-glucosidase	CARBOHYDRATE METABOLISM	vv10500Starch_and_sucrose_metabolism		GO:0005488 binding F:GO:0005975 carbohydrate metabolic process P:GO:0016787 hydrolase activity F	0	PF00150,Cellulase (glycosyl hydrolase family 5)	IPR001547, IPR013781		1.32412	0.00605	0.037498
VIT_08s0007g03830	fructose-bisphosphate aldolase cytoplasmic isozyme	CARBOHYDRATE METABOLISM	vv10010Glycolysis vv10030Pentose_phosphate vv10051Fructose_and_mannose_metabolism vv10710Carbon_fixation		GO:0003824 catalytic activity F:GO:0005975 carbohydrate metabolic process P:GO:0006091 generation of precursor metabolites and energy P:GO:0009056 catabolic process P:GO:0009536 plastid C	PO:0005052,callus,S|PO:0000230,inflorescence meristem,S|PO:0008019,leaf lamina base,S|PO:0020100,hypocotyl,S|PO:0020030,cotyledon,S|PO:0000282,trichome,S|PO:0000005,cultured cell,S|PO:0009052,pedicel,S|PO:0000013,cauline leaf,S|PO:0009009,embryo,S|PO:0000037,shoot apex,S|PO:0009046,flower,S|PO:0009001,fruit,S|PO:0020091,male gametophyte,S|PO:0009006,shoot,S|PO:0020038,petiole,S|PO:0009029,stamen,…	PF00274,Fructose-bisphosphate aldolase class-I	IPR000741, IPR013785, IPR001005		1.3227	5e-05	0.000717479
VIT_00s0218g00200	UDP-glucuronosyl/UDP-glucosyltransferase	CARBOHYDRATE METABOLISM	vv10040Pentose_glucuronate_interconversion vv10500Starch_and_sucrose_metabolism		GO:0008152 metabolic process P:GO:0016740 transferase activity F	0	0			1.3184	0.0037	0.0255545
VIT_16s0050g02660	Pyruvate kinase	CARBOHYDRATE METABOLISM	vv10010Glycolysis vv10230Purine_metabolism vv10620Pyruvate_metabolism vv10710Carbon_fixation		GO:0005488 binding F:GO:0005975 carbohydrate metabolic process P:GO:0006091 generation of precursor metabolites and energy P:GO:0009056 catabolic process P:GO:0016301 kinase activity F	PO:0000230,inflorescence meristem,S|PO:0008019,leaf lamina base,S|PO:0020100,hypocotyl,S|PO:0000084,sperm cell,S|PO:0020030,cotyledon,S|PO:0009052,pedicel,S|PO:0000013,cauline leaf,S|PO:0009009,embryo,S|PO:0000037,shoot apex,S|PO:0009046,flower,S|PO:0020091,male gametophyte,S|PO:0009006,shoot,S|PO:0020038,petiole,S|PO:0009029,stamen,S|PO:0009032,petal,S|PO:0006345,pollen tube,S|PO:0009010,seed,S|…	PF00224,Pyruvate kinase, barrel domain	IPR001697, IPR015813, IPR015793		1.31348	5e-05	0.000717479
VIT_01s0011g00160	Alpha-1,4-glucan-protein synthase	CARBOHYDRATE METABOLISM	vv10500Starch_and_sucrose_metabolism		GO:0005618 cell wall C:GO:0005794 Golgi apparatus C:GO:0005886 plasma membrane C:GO:0005975 carbohydrate metabolic process P:GO:0009058 biosynthetic process P:GO:0009987 cellular process P:GO:0016043 cellular component organization P:GO:0016740 transferase activity F	PO:0000230,inflorescence meristem,S|PO:0008019,leaf lamina base,S|PO:0020100,hypocotyl,S|PO:0000084,sperm cell,S|PO:0020030,cotyledon,S|PO:0000005,cultured cell,S|PO:0009052,pedicel,S|PO:0000013,cauline leaf,S|PO:0009009,embryo,S|PO:0000037,shoot apex,S|PO:0009046,flower,S|PO:0009006,shoot,S|PO:0009001,fruit,S|PO:0020091,male gametophyte,S|PO:0009032,petal,S|PO:0009029,stamen,S|PO:0020038,petiole…	PF03214,Reversibly glycosylated polypeptide	IPR004901		1.30471	5e-05	0.000717479
VIT_14s0108g00190	Aldose 1-epimerase	CARBOHYDRATE METABOLISM	vv10010Glycolysis		GO:0003824 catalytic activity F:GO:0005975 carbohydrate metabolic process P:GO:0009987 cellular process P:GO:0030246 carbohydrate binding F	PO:0000230,inflorescence meristem,S|PO:0008019,leaf lamina base,S|PO:0020100,hypocotyl,S|PO:0000084,sperm cell,S|PO:0020030,cotyledon,S|PO:0009052,pedicel,S|PO:0000013,cauline leaf,S|PO:0009009,embryo,S|PO:0000037,shoot apex,S|PO:0009046,flower,S|PO:0020091,male gametophyte,S|PO:0009006,shoot,S|PO:0009001,fruit,S|PO:0009032,petal,S|PO:0020038,petiole,S|PO:0009029,stamen,S|PO:0006345,pollen tube,S…	PF01263,Aldose 1-epimerase	IPR008183, IPR015443, IPR014718		1.23598	0.0003	0.0033462
VIT_08s0007g06040	Beta-1,3-glucanase	CARBOHYDRATE METABOLISM			GO:0005488 binding F:GO:0005576 extracellular region C:GO:0005773 vacuole C:GO:0005975 carbohydrate metabolic process P:GO:0006950 response to stress P:GO:0016787 hydrolase activity F	PO:0000230,inflorescence meristem,S|PO:0008019,leaf lamina base,S|PO:0020100,hypocotyl,S|PO:0020030,cotyledon,S|PO:0000005,cultured cell,S|PO:0009052,pedicel,S|PO:0000013,cauline leaf,S|PO:0009009,embryo,S|PO:0009046,flower,S|PO:0000037,shoot apex,S|PO:0020091,male gametophyte,S|PO:0009006,shoot,S|PO:0009001,fruit,S|PO:0009032,petal,S|PO:0020038,petiole,S|PO:0009029,stamen,S|PO:0009010,seed,S|PO:…	PF00332,Glycosyl hydrolases family 17	IPR000490, IPR013781	Q9SBY5	1.20225	0.0001	0.00132706
VIT_19s0085g00370	Phosphoglycerate kinase, cytosolic	CARBOHYDRATE METABOLISM	vv10010Glycolysis vv10710Carbon_fixation		GO:0000166 nucleotide binding F:GO:0005975 carbohydrate metabolic process P:GO:0006091 generation of precursor metabolites and energy P:GO:0009056 catabolic process P:GO:0009536 plastid C:GO:0016301 kinase activity F	PO:0000230,inflorescence meristem,S|PO:0008019,leaf lamina base,S|PO:0020100,hypocotyl,S|PO:0000084,sperm cell,S|PO:0020030,cotyledon,S|PO:0000282,trichome,S|PO:0000005,cultured cell,S|PO:0009052,pedicel,S|PO:0000013,cauline leaf,S|PO:0009009,embryo,S|PO:0000037,shoot apex,S|PO:0009046,flower,S|PO:0020091,male gametophyte,S|PO:0009006,shoot,S|PO:0009001,fruit,S|PO:0009032,petal,S|PO:0020038,petio…	PF00162,Phosphoglycerate kinase	IPR001576, IPR015901, IPR015911, IPR015824		1.19817	5e-05	0.000717479
VIT_11s0016g02850	Phosphofructokinase	CARBOHYDRATE METABOLISM	vv10051Fructose_and_mannose_metabolism		GO:0000166 nucleotide binding F:GO:0005829 cytosol C:GO:0005975 carbohydrate metabolic process P:GO:0006091 generation of precursor metabolites and energy P:GO:0009056 catabolic process P:GO:0016301 kinase activity F	PO:0000230,inflorescence meristem,S|PO:0008019,leaf lamina base,S|PO:0000084,sperm cell,S|PO:0020100,hypocotyl,S|PO:0020030,cotyledon,S|PO:0000005,cultured cell,S|PO:0009052,pedicel,S|PO:0000013,cauline leaf,S|PO:0009009,embryo,S|PO:0009046,flower,S|PO:0000037,shoot apex,S|PO:0020091,male gametophyte,S|PO:0009006,shoot,S|PO:0020038,petiole,S|PO:0009029,stamen,S|PO:0009032,petal,S|PO:0006345,polle…	PF00365,Phosphofructokinase	IPR000023, IPR012004		1.17627	5e-05	0.000717479
VIT_00s1525g00010	GAE3 (UDP-D- glcucuronate 4-epimerase 3)	CARBOHYDRATE METABOLISM	vv10500Starch_and_sucrose_metabolism vv10520Nucleotide_sugars_metabolism vv40006Cell_wall		GO:0003824 catalytic activity F:GO:0005488 binding F:GO:0005794 Golgi apparatus C:GO:0005975 carbohydrate metabolic process P:GO:0008152 metabolic process P:GO:0009987 cellular process P:GO:0016020 membrane C	PO:0000230,inflorescence meristem,S|PO:0008019,leaf lamina base,S|PO:0020100,hypocotyl,S|PO:0020030,cotyledon,S|PO:0009052,pedicel,S|PO:0000013,cauline leaf,S|PO:0009009,embryo,S|PO:0009046,flower,S|PO:0000037,shoot apex,S|PO:0020091,male gametophyte,S|PO:0009006,shoot,S|PO:0009001,fruit,S|PO:0009049,inflorescence,S|PO:0020038,petiole,S|PO:0009029,stamen,S|PO:0009032,petal,S|PO:0006345,pollen tub…	PF01370,NAD dependent epimerase/dehydratase family	IPR001509, IPR016040, IPR008089		1.16335	0.00555	0.0350752
VIT_13s0019g02010	SRG1 (senescence-related gene 1)	CARBOHYDRATE METABOLISM			GO:0003824 catalytic activity F:GO:0005488 binding F:GO:0008152 metabolic process P	PO:0000230,inflorescence meristem,S|PO:0020100,hypocotyl,S|PO:0020030,cotyledon,S|PO:0009052,pedicel,S|PO:0000037,shoot apex,S|PO:0009009,embryo,S|PO:0009046,flower,S|PO:0020091,male gametophyte,S|PO:0009029,stamen,S|PO:0009032,petal,S|PO:0009010,seed,S|PO:0009031,sepal,S|PO:0009030,carpel,S|PO:0009047,stem,S|PO:0009005,root,S|PO:0008034,leaf whorl,S|PO:0009025,leaf,S|PO:0001081,F mature embryo s…	PF03171,2OG-Fe(II) oxygenase superfamily	IPR005123		1.1124	0.0034	0.0238564
VIT_14s0108g00540	Phosphofructokinase	CARBOHYDRATE METABOLISM	vv10051Fructose_and_mannose_metabolism		GO:0000166 nucleotide binding F:GO:0005829 cytosol C:GO:0005975 carbohydrate metabolic process P:GO:0006091 generation of precursor metabolites and energy P:GO:0009056 catabolic process P:GO:0016301 kinase activity F	PO:0000230,inflorescence meristem,S|PO:0008019,leaf lamina base,S|PO:0000084,sperm cell,S|PO:0020100,hypocotyl,S|PO:0020030,cotyledon,S|PO:0000005,cultured cell,S|PO:0009052,pedicel,S|PO:0000013,cauline leaf,S|PO:0009009,embryo,S|PO:0009046,flower,S|PO:0000037,shoot apex,S|PO:0020091,male gametophyte,S|PO:0009006,shoot,S|PO:0020038,petiole,S|PO:0009029,stamen,S|PO:0009032,petal,S|PO:0006345,polle…	PF00365,Phosphofructokinase	IPR000023, IPR012004		1.09533	5e-05	0.000717479
VIT_18s0001g15450	Alcohol dehydrogenase 3	CARBOHYDRATE METABOLISM	vv10010Glycolysis vv10071Fatty_acid_metabolism vv10350Tyrosine_metabolism		GO:0003824 catalytic activity F:GO:0005488 binding F:GO:0005737 cytoplasm C:GO:0008152 metabolic process P	PO:0005052,callus,S|PO:0000230,inflorescence meristem,S|PO:0008019,leaf lamina base,S|PO:0020100,hypocotyl,S|PO:0020030,cotyledon,S|PO:0000005,cultured cell,S|PO:0009052,pedicel,S|PO:0000013,cauline leaf,S|PO:0009009,embryo,S|PO:0000037,shoot apex,S|PO:0009046,flower,S|PO:0020091,male gametophyte,S|PO:0009006,shoot,S|PO:0009032,petal,S|PO:0009029,stamen,S|PO:0020038,petiole,S|PO:0000293,guard cel…	PF08240,Alcohol dehydrogenase GroES-like domain|PF00107,Zinc-binding dehydrogenase	IPR013154, IPR002085, IPR013149, IPR002328	Q9FZ00	1.08866	5e-05	0.000717479
VIT_09s0002g06880	Beta-1,3-glucanase	CARBOHYDRATE METABOLISM			GO:0005488 binding F:GO:0005975 carbohydrate metabolic process P:GO:0016020 membrane C:GO:0016787 hydrolase activity F	PO:0000230,inflorescence meristem,S|PO:0008019,leaf lamina base,S|PO:0020100,hypocotyl,S|PO:0020030,cotyledon,S|PO:0000005,cultured cell,S|PO:0009052,pedicel,S|PO:0000013,cauline leaf,S|PO:0009046,flower,S|PO:0000037,shoot apex,S|PO:0009009,embryo,S|PO:0020091,male gametophyte,S|PO:0009006,shoot,S|PO:0020038,petiole,S|PO:0009029,stamen,S|PO:0009032,petal,S|PO:0009010,seed,S|PO:0020137,leaf apex,S…	PF00332,Glycosyl hydrolases family 17	IPR000490, IPR013781		1.08753	0.00035	0.00378335
VIT_14s0030g02020	Aldo/keto reductase	CARBOHYDRATE METABOLISM	vv10040Pentose_glucuronate_interconversion vv10051Fructose_and_mannose_metabolism vv10052Galactose_metabolism vv10561Glycerolipid_metabolism vv10620Pyruvate_metabolism		GO:0003824 catalytic activity F:GO:0008152 metabolic process P	PO:0000230,inflorescence meristem,S|PO:0008019,leaf lamina base,S|PO:0020100,hypocotyl,S|PO:0020030,cotyledon,S|PO:0000005,cultured cell,S|PO:0009052,pedicel,S|PO:0000013,cauline leaf,S|PO:0009009,embryo,S|PO:0000037,shoot apex,S|PO:0009046,flower,S|PO:0020091,male gametophyte,S|PO:0009006,shoot,S|PO:0020038,petiole,S|PO:0009029,stamen,S|PO:0009032,petal,S|PO:0009031,sepal,S|PO:0020137,leaf apex,…	PF00248,Aldo/keto reductase family	IPR001395		1.07529	5e-05	0.000717479
VIT_07s0005g00490	UDP-glucuronic acid decarboxylase 1	CARBOHYDRATE METABOLISM	vv10500Starch_and_sucrose_metabolism vv10520Nucleotide_sugars_metabolism		GO:0003824 catalytic activity F:GO:0005488 binding F:GO:0008152 metabolic process P:GO:0009987 cellular process P	PO:0000230,inflorescence meristem,S|PO:0008019,leaf lamina base,S|PO:0020100,hypocotyl,S|PO:0020030,cotyledon,S|PO:0000005,cultured cell,S|PO:0009052,pedicel,S|PO:0000013,cauline leaf,S|PO:0009009,embryo,S|PO:0000037,shoot apex,S|PO:0009046,flower,S|PO:0009006,shoot,S|PO:0020091,male gametophyte,S|PO:0009032,petal,S|PO:0020038,petiole,S|PO:0009029,stamen,S|PO:0006345,pollen tube,S|PO:0000293,guar…	PF01370,NAD dependent epimerase/dehydratase family|PF07993,Male sterility protein	IPR001509, IPR016040		1.04997	5e-05	0.000717479
VIT_12s0059g02150	Aconitate hydratase, cytoplasmic	CARBOHYDRATE METABOLISM	vv10020Citrate_cycle vv10630Glyoxylate_and_dicarboxylate_metabolism vv10720Reductive_carboxylate_cycle		GO:0003824 catalytic activity F:GO:0005488 binding F:GO:0005737 cytoplasm C:GO:0005975 carbohydrate metabolic process P:GO:0009987 cellular process P	PO:0000230,inflorescence meristem,S|PO:0008019,leaf lamina base,S|PO:0020100,hypocotyl,S|PO:0000084,sperm cell,S|PO:0020030,cotyledon,S|PO:0000005,cultured cell,S|PO:0009052,pedicel,S|PO:0000013,cauline leaf,S|PO:0009009,embryo,S|PO:0000037,shoot apex,S|PO:0009046,flower,S|PO:0020091,male gametophyte,S|PO:0009006,shoot,S|PO:0009001,fruit,S|PO:0009032,petal,S|PO:0020038,petiole,S|PO:0009029,stamen…	PF00330,Aconitase family (aconitate hydratase)|PF00694,Aconitase C-terminal domain	IPR015931, IPR001030, IPR015937, IPR015928, IPR006249, IPR015934, IPR015932, IPR000573		1.0463	5e-05	0.000717479
VIT_18s0122g01400	Exostosin family protein	CARBOHYDRATE METABOLISM	vv11030Glycan_structures-biosynthesis1		GO:0016020 membrane C:GO:0016740 transferase activity F	PO:0000230,inflorescence meristem,S|PO:0008019,leaf lamina base,S|PO:0020100,hypocotyl,S|PO:0020030,cotyledon,S|PO:0009052,pedicel,S|PO:0000013,cauline leaf,S|PO:0009046,flower,S|PO:0009009,embryo,S|PO:0000037,shoot apex,S|PO:0020091,male gametophyte,S|PO:0009006,shoot,S|PO:0009029,stamen,S|PO:0020038,petiole,S|PO:0009032,petal,S|PO:0006345,pollen tube,S|PO:0009010,seed,S|PO:0020137,leaf apex,S|P…	PF03016,Exostosin family	IPR004263		1.04437	0.00045	0.0046589
VIT_08s0007g03750	1,4-alpha-glucan branching enzyme IIB, chloroplast precursor	CARBOHYDRATE METABOLISM	vv10500Starch_and_sucrose_metabolism		GO:0005488 binding F:GO:0005975 carbohydrate metabolic process P:GO:0009536 plastid C:GO:0016740 transferase activity F:GO:0016787 hydrolase activity F	PO:0000230,inflorescence meristem,S|PO:0008019,leaf lamina base,S|PO:0000003,whole plant,S|PO:0020100,hypocotyl,S|PO:0000084,sperm cell,S|PO:0020030,cotyledon,S|PO:0009052,pedicel,S|PO:0000013,cauline leaf,S|PO:0009009,embryo,S|PO:0000037,shoot apex,S|PO:0009046,flower,S|PO:0020091,male gametophyte,S|PO:0009006,shoot,S|PO:0020038,petiole,S|PO:0009029,stamen,S|PO:0009032,petal,S|PO:0006345,pollen …	PF02922,Carbohydrate-binding module 48 (Isoamylase N-terminal domain)|PF00128,Alpha amylase, catalytic domain|PF02806,Alpha amylase, C-terminal all-beta domain	IPR006048, IPR013780, IPR006047, IPR004193, IPR013781, IPR013783		1.04376	0.0002	0.00238761
VIT_14s0060g01700	fumarase	CARBOHYDRATE METABOLISM	vv10020Citrate_cycle vv10720Reductive_carboxylate_cycle		GO:0003824 catalytic activity F:GO:0005737 cytoplasm C:GO:0006091 generation of precursor metabolites and energy P:GO:0008152 metabolic process P:GO:0009056 catabolic process P:GO:0009987 cellular process P	PO:0000005,cultured cell,S|PO:0006345,pollen tube,S|PO:0000293,guard cell,S|PO:0009005,root,S|PO:0020030,cotyledon,S|PO:0020091,male gametophyte,S|PO:0009001,fruit,S|PO:0001017,M germinated pollen stage,G|PO:0001016,L mature pollen stage,G	PF00206,Lyase|PF10415,Fumarase C C-terminus	IPR005677, IPR000362		1.04264	0.00235	0.0178614
VIT_08s0007g02120	Glycoside hydrolase starch-binding domain-containing protein	CARBOHYDRATE METABOLISM			GO:0003824 catalytic activity F:GO:0005975 carbohydrate metabolic process P:GO:0030246 carbohydrate binding F	0	PF00686,Starch binding domain	IPR002044, IPR013783		1.04059	5e-05	0.000717479
VIT_01s0146g00060	Glucose-6-phosphate 1-dehydrogenase 2, chloroplast precursor	CARBOHYDRATE METABOLISM	vv10030Pentose_phosphate vv10480Glutathione_metabolism		GO:0000166 nucleotide binding F:GO:0003824 catalytic activity F:GO:0005975 carbohydrate metabolic process P:GO:0008152 metabolic process P:GO:0009536 plastid C:GO:0009987 cellular process P	PO:0000230,inflorescence meristem,S|PO:0008019,leaf lamina base,S|PO:0000084,sperm cell,S|PO:0020100,hypocotyl,S|PO:0020030,cotyledon,S|PO:0000005,cultured cell,S|PO:0009052,pedicel,S|PO:0000013,cauline leaf,S|PO:0009009,embryo,S|PO:0009046,flower,S|PO:0000037,shoot apex,S|PO:0009006,shoot,S|PO:0020091,male gametophyte,S|PO:0020038,petiole,S|PO:0009032,petal,S|PO:0009029,stamen,S|PO:0006345,polle…	PF00479,Glucose-6-phosphate dehydrogenase, NAD binding domain|PF02781,Glucose-6-phosphate dehydrogenase, C-terminal domain	IPR001282, IPR016040		1.03815	5e-05	0.000717479
VIT_14s0108g00270	Aldose 1-epimerase	CARBOHYDRATE METABOLISM	vv10010Glycolysis		GO:0003824 catalytic activity F:GO:0005975 carbohydrate metabolic process P:GO:0009987 cellular process P:GO:0030246 carbohydrate binding F	PO:0000230,inflorescence meristem,S|PO:0008019,leaf lamina base,S|PO:0020100,hypocotyl,S|PO:0000084,sperm cell,S|PO:0020030,cotyledon,S|PO:0009052,pedicel,S|PO:0000013,cauline leaf,S|PO:0009009,embryo,S|PO:0000037,shoot apex,S|PO:0009046,flower,S|PO:0020091,male gametophyte,S|PO:0009006,shoot,S|PO:0009001,fruit,S|PO:0009032,petal,S|PO:0020038,petiole,S|PO:0009029,stamen,S|PO:0006345,pollen tube,S…	PF01263,Aldose 1-epimerase	IPR008183, IPR015443, IPR014718		1.03454	0.0001	0.00132706
VIT_18s0001g13230	Beta-galactosidase BG1 [Vitis vinifera]	CARBOHYDRATE METABOLISM	vv10052Galactose_metabolism vv10511N-Glycan_degradation vv10600Sphingolipid_metabolism		GO:0005488 binding F:GO:0005576 extracellular region C:GO:0005975 carbohydrate metabolic process P:GO:0016787 hydrolase activity F:GO:0030246 carbohydrate binding F	PO:0000230,inflorescence meristem,S|PO:0008019,leaf lamina base,S|PO:0020100,hypocotyl,S|PO:0020030,cotyledon,S|PO:0009052,pedicel,S|PO:0000013,cauline leaf,S|PO:0009009,embryo,S|PO:0009046,flower,S|PO:0000037,shoot apex,S|PO:0009001,fruit,S|PO:0020091,male gametophyte,S|PO:0009006,shoot,S|PO:0020038,petiole,S|PO:0009029,stamen,S|PO:0009032,petal,S|PO:0009031,sepal,S|PO:0009010,seed,S|PO:0020137,…	PF01301,Glycosyl hydrolases family 35|PF02140,Galactose binding lectin domain	IPR001944, IPR013781, IPR000922	Q94B17	1.03251	5e-05	0.000717479
VIT_02s0154g00350	L-lactate dehydrogenase A	CARBOHYDRATE METABOLISM	vv10010Glycolysis vv10272Cysteine_metabolism vv10620Pyruvate_metabolism vv10640Propanoate_metabolism		GO:0003824 catalytic activity F:GO:0005488 binding F:GO:0005737 cytoplasm C:GO:0005975 carbohydrate metabolic process P:GO:0006091 generation of precursor metabolites and energy P:GO:0008152 metabolic process P:GO:0009056 catabolic process P:GO:0009987 cellular process P	PO:0000230,inflorescence meristem,S|PO:0008019,leaf lamina base,S|PO:0020100,hypocotyl,S|PO:0000084,sperm cell,S|PO:0020030,cotyledon,S|PO:0000005,cultured cell,S|PO:0009052,pedicel,S|PO:0000013,cauline leaf,S|PO:0009009,embryo,S|PO:0000037,shoot apex,S|PO:0009046,flower,S|PO:0020091,male gametophyte,S|PO:0009006,shoot,S|PO:0020038,petiole,S|PO:0009029,stamen,S|PO:0009032,petal,S|PO:0009010,seed,…	PF00056,lactate/malate dehydrogenase, NAD binding domain|PF02866,lactate/malate dehydrogenase, alpha/beta C-terminal domain	IPR001557, IPR011304, IPR001236, IPR015955, IPR016040		1.02917	0.00015	0.00187118
VIT_14s0083g00340	Beta-glucan-binding protein 4	CARBOHYDRATE METABOLISM	vv10052Galactose_metabolism vv10511N-Glycan_degradation vv10600Sphingolipid_metabolism		GO:0009056 catabolic process P:GO:0016787 hydrolase activity F	PO:0000230,inflorescence meristem,S|PO:0008019,leaf lamina base,S|PO:0020100,hypocotyl,S|PO:0020030,cotyledon,S|PO:0009052,pedicel,S|PO:0000013,cauline leaf,S|PO:0009009,embryo,S|PO:0009046,flower,S|PO:0000037,shoot apex,S|PO:0020091,male gametophyte,S|PO:0009006,shoot,S|PO:0020038,petiole,S|PO:0009029,stamen,S|PO:0009032,petal,S|PO:0006345,pollen tube,S|PO:0020137,leaf apex,S|PO:0009010,seed,S|P…	PF03639,Glycosyl hydrolase family 81	IPR005200		1.02381	5e-05	0.000717479
VIT_01s0011g04350	fructose-bisphosphate aldolase, chloroplast precursor	CARBOHYDRATE METABOLISM	vv10010Glycolysis vv10030Pentose_phosphate vv10051Fructose_and_mannose_metabolism vv10710Carbon_fixation		GO:0003824 catalytic activity F:GO:0005975 carbohydrate metabolic process P:GO:0006091 generation of precursor metabolites and energy P:GO:0009056 catabolic process P:GO:0009536 plastid C	PO:0000230,inflorescence meristem,S|PO:0008019,leaf lamina base,S|PO:0000084,sperm cell,S|PO:0020100,hypocotyl,S|PO:0020030,cotyledon,S|PO:0000005,cultured cell,S|PO:0009052,pedicel,S|PO:0000013,cauline leaf,S|PO:0009009,embryo,S|PO:0000037,shoot apex,S|PO:0009046,flower,S|PO:0009001,fruit,S|PO:0020091,male gametophyte,S|PO:0009006,shoot,S|PO:0020038,petiole,S|PO:0009029,stamen,S|PO:0009032,petal…	PF00274,Fructose-bisphosphate aldolase class-I	IPR000741, IPR013785		1.01569	5e-05	0.000717479
VIT_10s0116g01660	Lactoylglutathione lyase	CARBOHYDRATE METABOLISM	vv10620Pyruvate_metabolism		-	PO:0000230,inflorescence meristem,S|PO:0008019,leaf lamina base,S|PO:0020100,hypocotyl,S|PO:0000084,sperm cell,S|PO:0020030,cotyledon,S|PO:0000005,cultured cell,S|PO:0009052,pedicel,S|PO:0000013,cauline leaf,S|PO:0009009,embryo,S|PO:0000037,shoot apex,S|PO:0009046,flower,S|PO:0020091,male gametophyte,S|PO:0009006,shoot,S|PO:0009001,fruit,S|PO:0009032,petal,S|PO:0020038,petiole,S|PO:0009029,stamen…	PF00903,Glyoxalase/Bleomycin resistance protein/Dioxygenase superfamily	IPR004360, IPR004361		1.01433	0.00045	0.0046589
VIT_08s0040g02710	UDP-glucuronic acid decarboxylase 1	CARBOHYDRATE METABOLISM	vv10500Starch_and_sucrose_metabolism vv10520Nucleotide_sugars_metabolism		GO:0003824 catalytic activity F:GO:0005488 binding F:GO:0008152 metabolic process P:GO:0009987 cellular process P	PO:0000230,inflorescence meristem,S|PO:0008019,leaf lamina base,S|PO:0020100,hypocotyl,S|PO:0020030,cotyledon,S|PO:0000005,cultured cell,S|PO:0009052,pedicel,S|PO:0000013,cauline leaf,S|PO:0009009,embryo,S|PO:0000037,shoot apex,S|PO:0009046,flower,S|PO:0009006,shoot,S|PO:0020091,male gametophyte,S|PO:0009032,petal,S|PO:0020038,petiole,S|PO:0009029,stamen,S|PO:0006345,pollen tube,S|PO:0000293,guar…	PF01370,NAD dependent epimerase/dehydratase family|PF07993,Male sterility protein	IPR001509, IPR016040		1.01381	0.0001	0.00132706
VIT_08s0007g05490	Pyruvate kinase	CARBOHYDRATE METABOLISM	vv10010Glycolysis vv10230Purine_metabolism vv10620Pyruvate_metabolism vv10710Carbon_fixation		GO:0005488 binding F:GO:0005975 carbohydrate metabolic process P:GO:0006091 generation of precursor metabolites and energy P:GO:0009056 catabolic process P:GO:0016301 kinase activity F	PO:0000230,inflorescence meristem,S|PO:0008019,leaf lamina base,S|PO:0020100,hypocotyl,S|PO:0020030,cotyledon,S|PO:0000005,cultured cell,S|PO:0009052,pedicel,S|PO:0000013,cauline leaf,S|PO:0009009,embryo,S|PO:0000037,shoot apex,S|PO:0009046,flower,S|PO:0020091,male gametophyte,S|PO:0009006,shoot,S|PO:0009032,petal,S|PO:0020038,petiole,S|PO:0009029,stamen,S|PO:0000293,guard cell,S|PO:0009031,sepal…	PF00224,Pyruvate kinase, barrel domain|PF02887,Pyruvate kinase, alpha/beta domain	IPR001697, IPR015813, IPR015794, IPR015793		1.00309	0.00025	0.0028745
VIT_08s0007g06060	Beta 1-3 glucanase	CARBOHYDRATE METABOLISM			GO:0005488 binding F:GO:0005576 extracellular region C:GO:0005773 vacuole C:GO:0005975 carbohydrate metabolic process P:GO:0006950 response to stress P:GO:0016787 hydrolase activity F	PO:0000230,inflorescence meristem,S|PO:0008019,leaf lamina base,S|PO:0020100,hypocotyl,S|PO:0020030,cotyledon,S|PO:0000005,cultured cell,S|PO:0009052,pedicel,S|PO:0000013,cauline leaf,S|PO:0009009,embryo,S|PO:0009046,flower,S|PO:0000037,shoot apex,S|PO:0020091,male gametophyte,S|PO:0009006,shoot,S|PO:0009001,fruit,S|PO:0009032,petal,S|PO:0020038,petiole,S|PO:0009029,stamen,S|PO:0009010,seed,S|PO:…	PF00332,Glycosyl hydrolases family 17	IPR000490, IPR013781	Q9M3U4	1.00246	0.0003	0.0033462
CELLULAR PROCESSES, SIGNALLING & HOMEOSTASIS
VIT_02s0025g01930	Cellulose synthase CSLG3	CELLULAR PROCESSES, SIGNALLING & HOMEOSTASIS	vv40006Cell_wall		-	0	0	IPR005150		-inf	0.00255	0.0190303
VIT_09s0018g01800	Acid phosphatase	CELLULAR PROCESSES, SIGNALLING & HOMEOSTASIS	vv10740Riboflavin_metabolism		GO:0003674 molecular_function F:GO:0016787 hydrolase activity F	PO:0000230,inflorescence meristem,S|PO:0000033,valve,S|PO:0008019,leaf lamina base,S|PO:0000084,sperm cell,S|PO:0020100,hypocotyl,S|PO:0020030,cotyledon,S|PO:0000005,cultured cell,S|PO:0009062,gynoecium,S|PO:0009052,pedicel,S|PO:0000013,cauline leaf,S|PO:0009046,flower,S|PO:0000037,shoot apex,S|PO:0009009,embryo,S|PO:0009001,fruit,S|PO:0020091,male gametophyte,S|PO:0009006,shoot,S|PO:0020038,peti…	PF03767,HAD superfamily, subfamily IIIB (Acid phosphatase)	IPR005519, IPR010028, IPR014403		-3.68681	0.0012	0.0103406
VIT_08s0040g01970	fasciclin arabinogalactan-protein (FLA11)	CELLULAR PROCESSES, SIGNALLING & HOMEOSTASIS	vv40006Cell_wall		GO:0005886 plasma membrane C	PO:0000230,inflorescence meristem,S|PO:0008019,leaf lamina base,S|PO:0020100,hypocotyl,S|PO:0020030,cotyledon,S|PO:0000005,cultured cell,S|PO:0009052,pedicel,S|PO:0000013,cauline leaf,S|PO:0009009,embryo,S|PO:0000037,shoot apex,S|PO:0009046,flower,S|PO:0020091,male gametophyte,S|PO:0009006,shoot,S|PO:0020038,petiole,S|PO:0009029,stamen,S|PO:0009032,petal,S|PO:0000293,guard cell,S|PO:0020137,leaf …	PF02469,Fasciclin domain	IPR000782		-3.45126	0.0002	0.00238761
VIT_16s0022g00860	Invertase/pectin methylesterase inhibitor	CELLULAR PROCESSES, SIGNALLING & HOMEOSTASIS	vv40006Cell_wall		GO:0016787 hydrolase activity F:GO:0030234 enzyme regulator activity F	PO:0000230,inflorescence meristem,S|PO:0008019,leaf lamina base,S|PO:0020100,hypocotyl,S|PO:0020030,cotyledon,S|PO:0009052,pedicel,S|PO:0000013,cauline leaf,S|PO:0009009,embryo,S|PO:0009046,flower,S|PO:0000037,shoot apex,S|PO:0020091,male gametophyte,S|PO:0009006,shoot,S|PO:0009032,petal,S|PO:0009029,stamen,S|PO:0020038,petiole,S|PO:0009010,seed,S|PO:0009031,sepal,S|PO:0020137,leaf apex,S|PO:0009…	PF04043,Plant invertase/pectin methylesterase inhibitor	IPR006501		-3.1941	5e-05	0.000717479
VIT_07s0104g01390	Arsenate reductase (glutaredoxin)	CELLULAR PROCESSES, SIGNALLING & HOMEOSTASIS	vv11000Single_reactions		GO:0003674 molecular_function F:GO:0003824 catalytic activity F:GO:0005488 binding F:GO:0005634 nucleus C:GO:0005737 cytoplasm C:GO:0006091 generation of precursor metabolites and energy P:GO:0006810 transport P:GO:0019725 cellular homeostasis P	PO:0000230,inflorescence meristem,S|PO:0008019,leaf lamina base,S|PO:0020100,hypocotyl,S|PO:0020030,cotyledon,S|PO:0000013,cauline leaf,S|PO:0009009,embryo,S|PO:0009046,flower,S|PO:0000037,shoot apex,S|PO:0009006,shoot,S|PO:0020091,male gametophyte,S|PO:0020038,petiole,S|PO:0009029,stamen,S|PO:0009032,petal,S|PO:0020137,leaf apex,S|PO:0009031,sepal,S|PO:0009030,carpel,S|PO:0009047,stem,S|PO:00090…	PF00462,Glutaredoxin	IPR011905, IPR002109, IPR012335		-3.17691	5e-05	0.000717479
VIT_16s0022g00890	Invertase/pectin methylesterase inhibitor	CELLULAR PROCESSES, SIGNALLING & HOMEOSTASIS	vv40006Cell_wall		GO:0016787 hydrolase activity F:GO:0030234 enzyme regulator activity F	PO:0000230,inflorescence meristem,S|PO:0008019,leaf lamina base,S|PO:0020100,hypocotyl,S|PO:0020030,cotyledon,S|PO:0009052,pedicel,S|PO:0000013,cauline leaf,S|PO:0009009,embryo,S|PO:0000037,shoot apex,S|PO:0009046,flower,S|PO:0009006,shoot,S|PO:0020091,male gametophyte,S|PO:0009029,stamen,S|PO:0009032,petal,S|PO:0020038,petiole,S|PO:0009031,sepal,S|PO:0020137,leaf apex,S|PO:0009010,seed,S|PO:0009…	PF04043,Plant invertase/pectin methylesterase inhibitor	IPR006501, IPR002133		-3.17059	5e-05	0.000717479
VIT_01s0011g00350	CYP78A5	CELLULAR PROCESSES, SIGNALLING & HOMEOSTASIS			GO:0003674 molecular_function F:GO:0003824 catalytic activity F:GO:0005488 binding F:GO:0008152 metabolic process P	PO:0000230,inflorescence meristem,S|PO:0008019,leaf lamina base,S|PO:0020100,hypocotyl,S|PO:0020030,cotyledon,S|PO:0000013,cauline leaf,S|PO:0009009,embryo,S|PO:0009046,flower,S|PO:0000037,shoot apex,S|PO:0020091,male gametophyte,S|PO:0009006,shoot,S|PO:0020137,leaf apex,S|PO:0009010,seed,S|PO:0009031,sepal,S|PO:0009030,carpel,S|PO:0009047,stem,S|PO:0009005,root,S|PO:0008034,leaf whorl,S|PO:00090…	PF00067,Cytochrome P450	IPR001128, IPR002401		-3.12463	5e-05	0.000717479
VIT_14s0066g01730	Cellulose synthase CSLC04	CELLULAR PROCESSES, SIGNALLING & HOMEOSTASIS	vv40006Cell_wall		GO:0005794 Golgi apparatus C:GO:0009987 cellular process P:GO:0016020 membrane C:GO:0016043 cellular component organization P:GO:0016740 transferase activity F	PO:0000230,inflorescence meristem,S|PO:0008019,leaf lamina base,S|PO:0000084,sperm cell,S|PO:0020100,hypocotyl,S|PO:0020030,cotyledon,S|PO:0000005,cultured cell,S|PO:0009052,pedicel,S|PO:0000013,cauline leaf,S|PO:0009046,flower,S|PO:0000037,shoot apex,S|PO:0009009,embryo,S|PO:0020091,male gametophyte,S|PO:0009006,shoot,S|PO:0020038,petiole,S|PO:0009029,stamen,S|PO:0009032,petal,S|PO:0006345,polle…	0			-3.02605	0.00075	0.00709241
VIT_17s0000g05110	CYP78A4	CELLULAR PROCESSES, SIGNALLING & HOMEOSTASIS			GO:0003674 molecular_function F:GO:0003824 catalytic activity F:GO:0005488 binding F:GO:0008152 metabolic process P	PO:0000230,inflorescence meristem,S|PO:0008019,leaf lamina base,S|PO:0020100,hypocotyl,S|PO:0020030,cotyledon,S|PO:0000013,cauline leaf,S|PO:0009009,embryo,S|PO:0009046,flower,S|PO:0000037,shoot apex,S|PO:0020091,male gametophyte,S|PO:0009006,shoot,S|PO:0020137,leaf apex,S|PO:0009010,seed,S|PO:0009031,sepal,S|PO:0009030,carpel,S|PO:0009047,stem,S|PO:0009005,root,S|PO:0008034,leaf whorl,S|PO:00090…	PF00067,Cytochrome P450	IPR001128, IPR002401		-3.01353	5e-05	0.000717479
VIT_11s0016g00330	Pectinesterase family	CELLULAR PROCESSES, SIGNALLING & HOMEOSTASIS	vv40006Cell_wall		GO:0005576 extracellular region C:GO:0005618 cell wall C:GO:0008150 biological_process P:GO:0009987 cellular process P:GO:0016020 membrane C:GO:0016043 cellular component organization P:GO:0016787 hydrolase activity F:GO:0030234 enzyme regulator activity F	PO:0000230,inflorescence meristem,S|PO:0008019,leaf lamina base,S|PO:0000084,sperm cell,S|PO:0020100,hypocotyl,S|PO:0020030,cotyledon,S|PO:0009052,pedicel,S|PO:0000013,cauline leaf,S|PO:0000037,shoot apex,S|PO:0009046,flower,S|PO:0009009,embryo,S|PO:0020091,male gametophyte,S|PO:0009006,shoot,S|PO:0009001,fruit,S|PO:0009032,petal,S|PO:0020038,petiole,S|PO:0009029,stamen,S|PO:0020137,leaf apex,S|P…	PF04043,Plant invertase/pectin methylesterase inhibitor|PF01095,Pectinesterase	IPR012334, IPR000070, IPR006501		-2.98457	5e-05	0.000717479
VIT_05s0077g01280	Glycosyl hydrolase family 3 beta xylosidase BXL1	CELLULAR PROCESSES, SIGNALLING & HOMEOSTASIS			GO:0005578 proteinaceous extracellular matrix C:GO:0005975 carbohydrate metabolic process P:GO:0016787 hydrolase activity F	PO:0000230,inflorescence meristem,S|PO:0008019,leaf lamina base,S|PO:0020100,hypocotyl,S|PO:0000084,sperm cell,S|PO:0020030,cotyledon,S|PO:0009052,pedicel,S|PO:0000013,cauline leaf,S|PO:0009009,embryo,S|PO:0000037,shoot apex,S|PO:0009046,flower,S|PO:0020091,male gametophyte,S|PO:0009001,fruit,S|PO:0009006,shoot,S|PO:0020038,petiole,S|PO:0009029,stamen,S|PO:0009032,petal,S|PO:0009031,sepal,S|PO:00…	PF00933,Glycosyl hydrolase family 3 N terminal domain|PF01915,Glycosyl hydrolase family 3 C terminal domain	IPR002772, IPR001764		-2.88842	5e-05	0.000717479
VIT_12s0059g02480	CYCP2,1 (cyclin p2,1)	CELLULAR PROCESSES, SIGNALLING & HOMEOSTASIS	vv44110Cell_cycle		GO:0005515 protein binding F:GO:0007049 cell cycle P:GO:0009987 cellular process P:GO:0016301 kinase activity F	PO:0000230,inflorescence meristem,S|PO:0008019,leaf lamina base,S|PO:0020100,hypocotyl,S|PO:0020030,cotyledon,S|PO:0009052,pedicel,S|PO:0000013,cauline leaf,S|PO:0009009,embryo,S|PO:0009046,flower,S|PO:0000037,shoot apex,S|PO:0020091,male gametophyte,S|PO:0009006,shoot,S|PO:0020038,petiole,S|PO:0009029,stamen,S|PO:0009032,petal,S|PO:0009031,sepal,S|PO:0009010,seed,S|PO:0020137,leaf apex,S|PO:0009…	PF08613,Cyclin	IPR006670, IPR013922, IPR012389	A9CSH6	-2.852	5e-05	0.000717479
VIT_08s0007g03660	CYP94C9	CELLULAR PROCESSES, SIGNALLING & HOMEOSTASIS		GO:0006950:response to stress:P	GO:0003674 molecular_function F:GO:0003824 catalytic activity F:GO:0005488 binding F:GO:0008152 metabolic process P	PO:0000230,inflorescence meristem,S|PO:0008019,leaf lamina base,S|PO:0000084,sperm cell,S|PO:0020100,hypocotyl,S|PO:0020030,cotyledon,S|PO:0009052,pedicel,S|PO:0000013,cauline leaf,S|PO:0009009,embryo,S|PO:0009046,flower,S|PO:0000037,shoot apex,S|PO:0009006,shoot,S|PO:0020091,male gametophyte,S|PO:0009032,petal,S|PO:0009029,stamen,S|PO:0020038,petiole,S|PO:0009010,seed,S|PO:0009031,sepal,S|PO:002…	PF00067,Cytochrome P450	IPR001128, IPR002401		-2.76595	5e-05	0.000717479
VIT_18s0089g01150	Wall-associated kinase 2 (WAK2)	CELLULAR PROCESSES, SIGNALLING & HOMEOSTASIS			GO:0000166 nucleotide binding F:GO:0005488 binding F:GO:0005515 protein binding F:GO:0006464 protein modification process P:GO:0016020 membrane C:GO:0016301 kinase activity F	PO:0000230,inflorescence meristem,S|PO:0008019,leaf lamina base,S|PO:0000084,sperm cell,S|PO:0020100,hypocotyl,S|PO:0020030,cotyledon,S|PO:0009052,pedicel,S|PO:0000013,cauline leaf,S|PO:0009009,embryo,S|PO:0000037,shoot apex,S|PO:0009046,flower,S|PO:0009006,shoot,S|PO:0020038,petiole,S|PO:0009029,stamen,S|PO:0009032,petal,S|PO:0009031,sepal,S|PO:0020137,leaf apex,S|PO:0009010,seed,S|PO:0009047,st…	PF00069,Protein kinase domain|PF07714,Protein tyrosine kinase	IPR006210, IPR000152, IPR000742, IPR001881, IPR000719, IPR017442, IPR008271		-2.69818	5e-05	0.000717479
VIT_18s0001g13580	Kinesin motor protein	CELLULAR PROCESSES, SIGNALLING & HOMEOSTASIS	vv44810Regulation_of_actin_cytoskeleton		GO:0000166 nucleotide binding F:GO:0003774 motor activity F:GO:0005856 cytoskeleton C:GO:0009987 cellular process P	PO:0000230,inflorescence meristem,S|PO:0008019,leaf lamina base,S|PO:0020100,hypocotyl,S|PO:0000084,sperm cell,S|PO:0020030,cotyledon,S|PO:0000005,cultured cell,S|PO:0009052,pedicel,S|PO:0000013,cauline leaf,S|PO:0009009,embryo,S|PO:0000037,shoot apex,S|PO:0009046,flower,S|PO:0020091,male gametophyte,S|PO:0009006,shoot,S|PO:0020038,petiole,S|PO:0009029,stamen,S|PO:0009032,petal,S|PO:0006345,polle…	PF00225,Kinesin motor domain	IPR001752		-2.67606	5e-05	0.000717479
VIT_12s0028g02990	fasciclin arabinogalactan-protein (FLA13)	CELLULAR PROCESSES, SIGNALLING & HOMEOSTASIS	vv40006Cell_wall		GO:0005886 plasma membrane C	PO:0000230,inflorescence meristem,S|PO:0008019,leaf lamina base,S|PO:0020100,hypocotyl,S|PO:0020030,cotyledon,S|PO:0000005,cultured cell,S|PO:0009052,pedicel,S|PO:0000013,cauline leaf,S|PO:0009009,embryo,S|PO:0000037,shoot apex,S|PO:0009046,flower,S|PO:0020091,male gametophyte,S|PO:0009006,shoot,S|PO:0020038,petiole,S|PO:0009029,stamen,S|PO:0009032,petal,S|PO:0000293,guard cell,S|PO:0020137,leaf …	PF02469,Fasciclin domain	IPR000782		-2.66891	5e-05	0.000717479
VIT_00s0258g00130	Receptor kinase homolog LRK10	CELLULAR PROCESSES, SIGNALLING & HOMEOSTASIS			GO:0000166 nucleotide binding F:GO:0004872 receptor activity F:GO:0006464 protein modification process P:GO:0016301 kinase activity F	PO:0000230,inflorescence meristem,S|PO:0008019,leaf lamina base,S|PO:0020100,hypocotyl,S|PO:0020030,cotyledon,S|PO:0000013,cauline leaf,S|PO:0009046,flower,S|PO:0000037,shoot apex,S|PO:0009009,embryo,S|PO:0009006,shoot,S|PO:0020038,petiole,S|PO:0009029,stamen,S|PO:0009032,petal,S|PO:0009010,seed,S|PO:0020137,leaf apex,S|PO:0009031,sepal,S|PO:0009030,carpel,S|PO:0009047,stem,S|PO:0009005,root,S|PO…	PF00069,Protein kinase domain|PF07714,Protein tyrosine kinase	IPR000719, IPR017441, IPR017442, IPR008271		-2.64801	0.0002	0.00238761
VIT_02s0025g03320	CYP86A2	CELLULAR PROCESSES, SIGNALLING & HOMEOSTASIS		GO:0016491:oxidoreductase activity:F|GO:0009055:electron carrier activity:F|GO:0055114:oxidation reduction:P|GO:0004497:monooxygenase activity:F|GO:0070330:aromatase activity:F|GO:0046872:metal ion binding:F|GO:0020037:heme binding:F|GO:0005506:iron ion binding:F	GO:0003674 molecular_function F:GO:0003824 catalytic activity F:GO:0005488 binding F:GO:0008152 metabolic process P	PO:0000230,inflorescence meristem,S|PO:0008019,leaf lamina base,S|PO:0020100,hypocotyl,S|PO:0020030,cotyledon,S|PO:0009052,pedicel,S|PO:0000013,cauline leaf,S|PO:0009046,flower,S|PO:0000037,shoot apex,S|PO:0009009,embryo,S|PO:0009001,fruit,S|PO:0009006,shoot,S|PO:0020091,male gametophyte,S|PO:0020038,petiole,S|PO:0009029,stamen,S|PO:0009032,petal,S|PO:0000293,guard cell,S|PO:0020137,leaf apex,S|P…	PF00067,Cytochrome P450	IPR001128, IPR002401		-2.64486	0.001	0.00895905
VIT_03s0063g01530	CYP82C4	CELLULAR PROCESSES, SIGNALLING & HOMEOSTASIS		GO:0016491:oxidoreductase activity:F|GO:0009055:electron carrier activity:F|GO:0055114:oxidation reduction:P|GO:0004497:monooxygenase activity:F|GO:0020037:heme binding:F|GO:0046872:metal ion binding:F|GO:0005506:iron ion binding:F	GO:0003674 molecular_function F:GO:0003824 catalytic activity F:GO:0005488 binding F:GO:0008152 metabolic process P	PO:0009029,stamen,S|PO:0009032,petal,S|PO:0009010,seed,S|PO:0020137,leaf apex,S|PO:0009031,sepal,S|PO:0009005,root,S|PO:0009046,flower,S|PO:0009009,embryo,S|PO:0008034,leaf whorl,S|PO:0009025,leaf,S|PO:0007103,LP.10 ten leaves visible,G|PO:0007095,LP.08 eight leaves visible,G|PO:0007616,4 anthesis,G|PO:0001185,C globular stage,G|PO:0007064,LP.12 twelve leaves visible,G|PO:0001078,E expanded cotyl…	PF00067,Cytochrome P450	IPR001128		-2.6107	0.00245	0.0184281
VIT_05s0020g00420	Polygalacturonase GH28	CELLULAR PROCESSES, SIGNALLING & HOMEOSTASIS	vv40006Cell_wall		GO:0005576 extracellular region C:GO:0005618 cell wall C:GO:0005975 carbohydrate metabolic process P:GO:0009835 ripening P:GO:0009987 cellular process P:GO:0016043 cellular component organization P:GO:0016787 hydrolase activity F	PO:0000230,inflorescence meristem,S|PO:0008019,leaf lamina base,S|PO:0020100,hypocotyl,S|PO:0020030,cotyledon,S|PO:0009052,pedicel,S|PO:0000013,cauline leaf,S|PO:0009009,embryo,S|PO:0000037,shoot apex,S|PO:0009046,flower,S|PO:0020091,male gametophyte,S|PO:0009006,shoot,S|PO:0020038,petiole,S|PO:0009029,stamen,S|PO:0009032,petal,S|PO:0006345,pollen tube,S|PO:0009031,sepal,S|PO:0009010,seed,S|PO:00…	PF00295,Glycosyl hydrolases family 28	IPR000743, IPR006626, IPR012334, IPR000408		-2.50011	0.00245	0.0184281
VIT_09s0002g02460	Phosphatase	CELLULAR PROCESSES, SIGNALLING & HOMEOSTASIS			GO:0008152 metabolic process P:GO:0016787 hydrolase activity F	PO:0000230,inflorescence meristem,S|PO:0008019,leaf lamina base,S|PO:0020100,hypocotyl,S|PO:0000084,sperm cell,S|PO:0020030,cotyledon,S|PO:0009052,pedicel,S|PO:0000013,cauline leaf,S|PO:0009009,embryo,S|PO:0000037,shoot apex,S|PO:0009046,flower,S|PO:0020091,male gametophyte,S|PO:0020038,petiole,S|PO:0009032,petal,S|PO:0009029,stamen,S|PO:0006345,pollen tube,S|PO:0020137,leaf apex,S|PO:0009031,sep…	PF06888,Putative Phosphatase	IPR006384, IPR006383, IPR016965		-2.48713	5e-05	0.000717479
VIT_17s0053g00710	Calcium-dependent protein kinase	CELLULAR PROCESSES, SIGNALLING & HOMEOSTASIS			GO:0003677 DNA binding F:GO:0003824 catalytic activity F:GO:0005634 nucleus C:GO:0006259 DNA metabolic process P:GO:0006350 transcription P	PO:0000230,inflorescence meristem,S|PO:0008019,leaf lamina base,S|PO:0020100,hypocotyl,S|PO:0020030,cotyledon,S|PO:0000013,cauline leaf,S|PO:0009009,embryo,S|PO:0000037,shoot apex,S|PO:0009046,flower,S|PO:0020038,petiole,S|PO:0009029,stamen,S|PO:0009032,petal,S|PO:0009010,seed,S|PO:0020137,leaf apex,S|PO:0009031,sepal,S|PO:0009047,stem,S|PO:0009005,root,S|PO:0008034,leaf whorl,S|PO:0009025,leaf,S…	0			-2.41584	5e-05	0.000717479
VIT_03s0063g01010	Blue (type 1) copper domain	CELLULAR PROCESSES, SIGNALLING & HOMEOSTASIS			GO:0003674 molecular_function F:GO:0005488 binding F	0	0	IPR008972, IPR003245		-2.41097	0.00435	0.0291058
VIT_16s0148g00370	Receptor serine/threonine kinase	CELLULAR PROCESSES, SIGNALLING & HOMEOSTASIS			GO:0000166 nucleotide binding F:GO:0004872 receptor activity F:GO:0006464 protein modification process P:GO:0016301 kinase activity F	PO:0000230,inflorescence meristem,S|PO:0008019,leaf lamina base,S|PO:0020100,hypocotyl,S|PO:0020030,cotyledon,S|PO:0000013,cauline leaf,S|PO:0009046,flower,S|PO:0000037,shoot apex,S|PO:0009009,embryo,S|PO:0009006,shoot,S|PO:0020038,petiole,S|PO:0009029,stamen,S|PO:0009032,petal,S|PO:0009010,seed,S|PO:0020137,leaf apex,S|PO:0009031,sepal,S|PO:0009030,carpel,S|PO:0009047,stem,S|PO:0009005,root,S|PO…	PF00069,Protein kinase domain|PF07714,Protein tyrosine kinase	IPR000719, IPR017441, IPR017442, IPR008271		-2.402	0.0001	0.00132706
VIT_01s0010g02990	Calcium-binding EF-hand	CELLULAR PROCESSES, SIGNALLING & HOMEOSTASIS			GO:0005488 binding F	PO:0000230,inflorescence meristem,S|PO:0020100,hypocotyl,S|PO:0020030,cotyledon,S|PO:0009052,pedicel,S|PO:0000013,cauline leaf,S|PO:0009009,embryo,S|PO:0000037,shoot apex,S|PO:0009046,flower,S|PO:0020091,male gametophyte,S|PO:0020038,petiole,S|PO:0009029,stamen,S|PO:0009032,petal,S|PO:0006345,pollen tube,S|PO:0009010,seed,S|PO:0020137,leaf apex,S|PO:0009031,sepal,S|PO:0009030,carpel,S|PO:0009047,…	0	IPR002048		-2.40035	5e-05	0.000717479
VIT_10s0003g01410	CBL-interacting protein kinase 20 (CIPK20)	CELLULAR PROCESSES, SIGNALLING & HOMEOSTASIS			-	PO:0000230,inflorescence meristem,S|PO:0008019,leaf lamina base,S|PO:0020100,hypocotyl,S|PO:0020030,cotyledon,S|PO:0009052,pedicel,S|PO:0000013,cauline leaf,S|PO:0009009,embryo,S|PO:0009046,flower,S|PO:0000037,shoot apex,S|PO:0020091,male gametophyte,S|PO:0009006,shoot,S|PO:0020038,petiole,S|PO:0009029,stamen,S|PO:0009032,petal,S|PO:0006345,pollen tube,S|PO:0009031,sepal,S|PO:0009010,seed,S|PO:00…	PF00069,Protein kinase domain|PF07714,Protein tyrosine kinase|PF03822,NAF domain	IPR004041, IPR000719, IPR017441, IPR017442, IPR008271, IPR002290	A7QDI8	-2.37699	5e-05	0.000717479
VIT_08s0007g04120	CYPLXXVIA2	CELLULAR PROCESSES, SIGNALLING & HOMEOSTASIS			GO:0003674 molecular_function F:GO:0003824 catalytic activity F:GO:0005488 binding F:GO:0008152 metabolic process P:GO:0016020 membrane C	PO:0008019,leaf lamina base,S|PO:0020030,cotyledon,S|PO:0009052,pedicel,S|PO:0000013,cauline leaf,S|PO:0000037,shoot apex,S|PO:0009009,embryo,S|PO:0009046,flower,S|PO:0020091,male gametophyte,S|PO:0009006,shoot,S|PO:0009032,petal,S|PO:0009029,stamen,S|PO:0020038,petiole,S|PO:0009031,sepal,S|PO:0020137,leaf apex,S|PO:0009030,carpel,S|PO:0009047,stem,S|PO:0009005,root,S|PO:0008034,leaf whorl,S|PO:0…	PF00067,Cytochrome P450	IPR001128, IPR002401		-2.36134	0.0053	0.0338724
VIT_02s0025g00260	Polygalacturonase GH28	CELLULAR PROCESSES, SIGNALLING & HOMEOSTASIS	vv40006Cell_wall		GO:0005975 carbohydrate metabolic process P:GO:0009987 cellular process P:GO:0016043 cellular component organization P:GO:0016787 hydrolase activity F	PO:0000230,inflorescence meristem,S|PO:0008019,leaf lamina base,S|PO:0020100,hypocotyl,S|PO:0009052,pedicel,S|PO:0000013,cauline leaf,S|PO:0000037,shoot apex,S|PO:0009046,flower,S|PO:0009009,embryo,S|PO:0009006,shoot,S|PO:0020091,male gametophyte,S|PO:0020038,petiole,S|PO:0009032,petal,S|PO:0009029,stamen,S|PO:0006345,pollen tube,S|PO:0020137,leaf apex,S|PO:0009010,seed,S|PO:0009031,sepal,S|PO:00…	PF00295,Glycosyl hydrolases family 28	IPR000743, IPR006626, IPR012334		-2.34736	5e-05	0.000717479
VIT_14s0066g01210	Carbonic anhydrase, chloroplast precursor	CELLULAR PROCESSES, SIGNALLING & HOMEOSTASIS	vv10910Nitrogen_metabolism vv50124Porters_cat_30_to_64	GO:0005524:ATP binding:F	GO:0003824 catalytic activity F:GO:0005488 binding F:GO:0008150 biological_process P:GO:0009536 plastid C	PO:0000230,inflorescence meristem,S|PO:0008019,leaf lamina base,S|PO:0020100,hypocotyl,S|PO:0020030,cotyledon,S|PO:0009052,pedicel,S|PO:0000013,cauline leaf,S|PO:0009009,embryo,S|PO:0009046,flower,S|PO:0000037,shoot apex,S|PO:0009006,shoot,S|PO:0009001,fruit,S|PO:0020038,petiole,S|PO:0009029,stamen,S|PO:0009032,petal,S|PO:0000293,guard cell,S|PO:0020137,leaf apex,S|PO:0009010,seed,S|PO:0009031,se…	PF00484,Carbonic anhydrase	IPR001765, IPR015892		-2.29575	5e-05	0.000717479
VIT_18s0089g01140	Wall-associated kinase	CELLULAR PROCESSES, SIGNALLING & HOMEOSTASIS			GO:0000166 nucleotide binding F:GO:0005488 binding F:GO:0006464 protein modification process P:GO:0016020 membrane C:GO:0016301 kinase activity F	PO:0000230,inflorescence meristem,S|PO:0008019,leaf lamina base,S|PO:0020100,hypocotyl,S|PO:0020030,cotyledon,S|PO:0009052,pedicel,S|PO:0000013,cauline leaf,S|PO:0009009,embryo,S|PO:0000037,shoot apex,S|PO:0009046,flower,S|PO:0009006,shoot,S|PO:0020038,petiole,S|PO:0009029,stamen,S|PO:0009032,petal,S|PO:0009031,sepal,S|PO:0020137,leaf apex,S|PO:0009010,seed,S|PO:0009030,carpel,S|PO:0009047,stem,S…	PF00069,Protein kinase domain|PF07714,Protein tyrosine kinase	IPR006210, IPR001881, IPR000719, IPR017442, IPR008271		-2.28504	0.00165	0.0134044
VIT_14s0060g01090	LNG1 (LONGIFOLIA1)	CELLULAR PROCESSES, SIGNALLING & HOMEOSTASIS			GO:0005515 protein binding F	PO:0000230,inflorescence meristem,S|PO:0008019,leaf lamina base,S|PO:0020100,hypocotyl,S|PO:0000084,sperm cell,S|PO:0020030,cotyledon,S|PO:0009052,pedicel,S|PO:0000013,cauline leaf,S|PO:0009009,embryo,S|PO:0000037,shoot apex,S|PO:0009046,flower,S|PO:0020091,male gametophyte,S|PO:0009006,shoot,S|PO:0020038,petiole,S|PO:0009029,stamen,S|PO:0009032,petal,S|PO:0006345,pollen tube,S|PO:0009010,seed,S|…	PF01344,Kelch motif|PF07646,Kelch motif	IPR015915, IPR006652, IPR011498		-2.22399	5e-05	0.000717479
VIT_19s0090g01620	CYP89H3	CELLULAR PROCESSES, SIGNALLING & HOMEOSTASIS			-	0	0	IPR001128, IPR002401, IPR008162		-2.20809	0.00165	0.0134044
VIT_18s0122g00180	Calmodulin CML37	CELLULAR PROCESSES, SIGNALLING & HOMEOSTASIS	vv34020Calcium_signaling_pathway vv34626Plant-pathogen_interaction		GO:0005488 binding F	PO:0000230,inflorescence meristem,S|PO:0020100,hypocotyl,S|PO:0020030,cotyledon,S|PO:0009052,pedicel,S|PO:0000013,cauline leaf,S|PO:0009009,embryo,S|PO:0000037,shoot apex,S|PO:0009046,flower,S|PO:0020091,male gametophyte,S|PO:0020038,petiole,S|PO:0009029,stamen,S|PO:0009032,petal,S|PO:0006345,pollen tube,S|PO:0009010,seed,S|PO:0020137,leaf apex,S|PO:0009031,sepal,S|PO:0009030,carpel,S|PO:0009047,…	PF00036,EF hand	IPR011992, IPR002048		-2.17675	5e-05	0.000717479
VIT_13s0067g01590	Lectin protein kinase	CELLULAR PROCESSES, SIGNALLING & HOMEOSTASIS			GO:0000166 nucleotide binding F:GO:0004872 receptor activity F:GO:0005886 plasma membrane C:GO:0006464 protein modification process P:GO:0016020 membrane C:GO:0016301 kinase activity F:GO:0030246 carbohydrate binding F	PO:0000230,inflorescence meristem,S|PO:0008019,leaf lamina base,S|PO:0020100,hypocotyl,S|PO:0000084,sperm cell,S|PO:0020030,cotyledon,S|PO:0009052,pedicel,S|PO:0000013,cauline leaf,S|PO:0009009,embryo,S|PO:0000037,shoot apex,S|PO:0009046,flower,S|PO:0020091,male gametophyte,S|PO:0009006,shoot,S|PO:0020038,petiole,S|PO:0009029,stamen,S|PO:0009032,petal,S|PO:0000293,guard cell,S|PO:0020137,leaf ape…	PF00139,Legume lectin domain|PF00069,Protein kinase domain|PF07714,Protein tyrosine kinase	IPR013320, IPR001220, IPR000719, IPR017441, IPR017442, IPR008271		-2.15924	5e-05	0.000717479
VIT_14s0006g03180	CXE carboxylesterase CXE17	CELLULAR PROCESSES, SIGNALLING & HOMEOSTASIS			GO:0004872 receptor activity F:GO:0008152 metabolic process P:GO:0016787 hydrolase activity F	PO:0000230,inflorescence meristem,S|PO:0000084,sperm cell,S|PO:0020100,hypocotyl,S|PO:0020030,cotyledon,S|PO:0000013,cauline leaf,S|PO:0009046,flower,S|PO:0009009,embryo,S|PO:0020091,male gametophyte,S|PO:0009029,stamen,S|PO:0009032,petal,S|PO:0009031,sepal,S|PO:0009030,carpel,S|PO:0009047,stem,S|PO:0009005,root,S|PO:0008034,leaf whorl,S|PO:0009025,leaf,S|PO:0007115,LP.04 four leaves visible,G|PO…	PF07859,alpha/beta hydrolase fold	IPR013094		-2.13536	0.00065	0.00630575
VIT_04s0044g01100	Invertase/pectin methylesterase inhibitor	CELLULAR PROCESSES, SIGNALLING & HOMEOSTASIS	vv40006Cell_wall		GO:0016787 hydrolase activity F:GO:0030234 enzyme regulator activity F	PO:0000230,inflorescence meristem,S|PO:0008019,leaf lamina base,S|PO:0000084,sperm cell,S|PO:0020100,hypocotyl,S|PO:0020030,cotyledon,S|PO:0009052,pedicel,S|PO:0000013,cauline leaf,S|PO:0009046,flower,S|PO:0000037,shoot apex,S|PO:0009009,embryo,S|PO:0020091,male gametophyte,S|PO:0009006,shoot,S|PO:0009001,fruit,S|PO:0020038,petiole,S|PO:0009029,stamen,S|PO:0009032,petal,S|PO:0020137,leaf apex,S|P…	PF04043,Plant invertase/pectin methylesterase inhibitor			-2.11285	0.00055	0.00548859
VIT_13s0019g01240	Actin beta/gamma 1	CELLULAR PROCESSES, SIGNALLING & HOMEOSTASIS	vv44810Regulation_of_actin_cytoskeleton		GO:0000166 nucleotide binding F:GO:0005515 protein binding F:GO:0005737 cytoplasm C:GO:0005856 cytoskeleton C	PO:0009070,microsporangium,S|PO:0000230,inflorescence meristem,S|PO:0008019,leaf lamina base,S|PO:0020100,hypocotyl,S|PO:0000084,sperm cell,S|PO:0020030,cotyledon,S|PO:0000282,trichome,S|PO:0020123,root cap,S|PO:0009052,pedicel,S|PO:0000013,cauline leaf,S|PO:0009009,embryo,S|PO:0000037,shoot apex,S|PO:0009046,flower,S|PO:0020003,ovule,S|PO:0020091,male gametophyte,S|PO:0009006,shoot,S|PO:0009089,…	PF00022,Actin	IPR004001, IPR004000		-2.09909	5e-05	0.000717479
VIT_00s0379g00050	Short-chain dehydrogenase/reductase (SDR)	CELLULAR PROCESSES, SIGNALLING & HOMEOSTASIS		0	GO:0003824 catalytic activity F:GO:0005488 binding F:GO:0008152 metabolic process P	0	0	IPR002198, IPR016040		-2.06776	5e-05	0.000717479
VIT_09s0018g01790	Integral membrane Yip1 family protein	CELLULAR PROCESSES, SIGNALLING & HOMEOSTASIS	vv50110Protein_coat		GO:0016020 membrane C	PO:0005052,callus,S|PO:0006345,pollen tube,S|PO:0020091,male gametophyte,S|PO:0001017,M germinated pollen stage,G|PO:0001016,L mature pollen stage,G	PF04893,Yip1 domain	IPR006977		-2.06458	5e-05	0.000717479
VIT_03s0038g04020	Polygalacturonase GH28	CELLULAR PROCESSES, SIGNALLING & HOMEOSTASIS	vv40006Cell_wall		GO:0005576 extracellular region C:GO:0005618 cell wall C:GO:0005975 carbohydrate metabolic process P:GO:0009987 cellular process P:GO:0016043 cellular component organization P:GO:0016787 hydrolase activity F	PO:0009029,stamen,S|PO:0009032,petal,S|PO:0006345,pollen tube,S|PO:0009071,tapetum,S|PO:0000084,sperm cell,S|PO:0009031,sepal,S|PO:0009030,carpel,S|PO:0009047,stem,S|PO:0009052,pedicel,S|PO:0009009,embryo,S|PO:0009046,flower,S|PO:0008034,leaf whorl,S|PO:0009001,fruit,S|PO:0020091,male gametophyte,S|PO:0020047,microsporocyte,S|PO:0001017,M germinated pollen stage,G|PO:0004507,D bilateral stage,G|P…	PF00295,Glycosyl hydrolases family 28	IPR000743, IPR006626, IPR012334		-2.04173	0.0001	0.00132706
VIT_16s0098g01650	Protein phosphatase 2C PPH1	CELLULAR PROCESSES, SIGNALLING & HOMEOSTASIS			GO:0005488 binding F:GO:0005623 cell C:GO:0006464 protein modification process P:GO:0016787 hydrolase activity F	PO:0000230,inflorescence meristem,S|PO:0008019,leaf lamina base,S|PO:0020100,hypocotyl,S|PO:0000084,sperm cell,S|PO:0020030,cotyledon,S|PO:0009052,pedicel,S|PO:0000013,cauline leaf,S|PO:0009009,embryo,S|PO:0000037,shoot apex,S|PO:0009046,flower,S|PO:0020091,male gametophyte,S|PO:0009006,shoot,S|PO:0020038,petiole,S|PO:0009029,stamen,S|PO:0009032,petal,S|PO:0020137,leaf apex,S|PO:0009010,seed,S|PO…	PF00481,Protein phosphatase 2C	IPR015655, IPR001932, IPR000222, IPR014045		-2.01291	5e-05	0.000717479
VIT_01s0011g03950	Wall-associated kinase	CELLULAR PROCESSES, SIGNALLING & HOMEOSTASIS			GO:0000166 nucleotide binding F:GO:0004872 receptor activity F:GO:0005488 binding F:GO:0005515 protein binding F:GO:0006464 protein modification process P:GO:0016020 membrane C:GO:0016301 kinase activity F	PO:0000230,inflorescence meristem,S|PO:0008019,leaf lamina base,S|PO:0000084,sperm cell,S|PO:0020100,hypocotyl,S|PO:0020030,cotyledon,S|PO:0009052,pedicel,S|PO:0000013,cauline leaf,S|PO:0009009,embryo,S|PO:0009046,flower,S|PO:0000037,shoot apex,S|PO:0020091,male gametophyte,S|PO:0009006,shoot,S|PO:0020038,petiole,S|PO:0009029,stamen,S|PO:0009032,petal,S|PO:0009031,sepal,S|PO:0009010,seed,S|PO:002…	PF00069,Protein kinase domain|PF07714,Protein tyrosine kinase	IPR000719, IPR017442, IPR008271, IPR001245		-1.99603	5e-05	0.000717479
VIT_11s0016g00740	Receptor-like protein kinase 3	CELLULAR PROCESSES, SIGNALLING & HOMEOSTASIS			GO:0000166 nucleotide binding F:GO:0003824 catalytic activity F:GO:0004872 receptor activity F:GO:0005515 protein binding F:GO:0005886 plasma membrane C:GO:0006464 protein modification process P:GO:0008152 metabolic process P:GO:0016020 membrane C:GO:0016301 kinase activity F	PO:0009029,stamen,S|PO:0009032,petal,S|PO:0006345,pollen tube,S|PO:0009031,sepal,S|PO:0009030,carpel,S|PO:0000005,cultured cell,S|PO:0009047,stem,S|PO:0000037,shoot apex,S|PO:0009005,root,S|PO:0009009,embryo,S|PO:0009046,flower,S|PO:0008034,leaf whorl,S|PO:0009025,leaf,S|PO:0020091,male gametophyte,S|PO:0001017,M germinated pollen stage,G|PO:0001185,C globular stage,G|PO:0007095,LP.08 eight leave…	PF08263,Leucine rich repeat N-terminal domain|PF00069,Protein kinase domain|PF07714,Protein tyrosine kinase	IPR001611, IPR000719, IPR001245		-1.99551	5e-05	0.000717479
VIT_05s0102g00310	GUN4	CELLULAR PROCESSES, SIGNALLING & HOMEOSTASIS			GO:0005488 binding F:GO:0009536 plastid C	PO:0000230,inflorescence meristem,S|PO:0008019,leaf lamina base,S|PO:0020100,hypocotyl,S|PO:0020030,cotyledon,S|PO:0009052,pedicel,S|PO:0000013,cauline leaf,S|PO:0009009,embryo,S|PO:0009046,flower,S|PO:0000037,shoot apex,S|PO:0009006,shoot,S|PO:0020038,petiole,S|PO:0009029,stamen,S|PO:0009032,petal,S|PO:0009010,seed,S|PO:0020137,leaf apex,S|PO:0009031,sepal,S|PO:0009030,carpel,S|PO:0009047,stem,S…	PF05419,GUN4-like	IPR008629		-1.99056	5e-05	0.000717479
VIT_18s0001g15310	Thioredoxin M-type	CELLULAR PROCESSES, SIGNALLING & HOMEOSTASIS			GO:0003674 molecular_function F:GO:0003824 catalytic activity F:GO:0006091 generation of precursor metabolites and energy P:GO:0006810 transport P:GO:0008152 metabolic process P:GO:0009536 plastid C:GO:0019725 cellular homeostasis P:GO:0030234 enzyme regulator activity F	PO:0000230,inflorescence meristem,S|PO:0008019,leaf lamina base,S|PO:0020100,hypocotyl,S|PO:0000084,sperm cell,S|PO:0020030,cotyledon,S|PO:0009052,pedicel,S|PO:0000013,cauline leaf,S|PO:0009009,embryo,S|PO:0000037,shoot apex,S|PO:0009046,flower,S|PO:0009001,fruit,S|PO:0020091,male gametophyte,S|PO:0009006,shoot,S|PO:0020038,petiole,S|PO:0009029,stamen,S|PO:0009032,petal,S|PO:0006345,pollen tube,S…	PF00085,Thioredoxin	IPR005746, IPR006662, IPR013766, IPR012335, IPR015467		-1.97213	5e-05	0.000717479
VIT_11s0016g03770	Dynein light chain LC6, flagellar outer arm	CELLULAR PROCESSES, SIGNALLING & HOMEOSTASIS	vv44810Regulation_of_actin_cytoskeleton		GO:0003774 motor activity F:GO:0005622 intracellular C:GO:0005856 cytoskeleton C:GO:0009987 cellular process P	PO:0000230,inflorescence meristem,S|PO:0008019,leaf lamina base,S|PO:0020100,hypocotyl,S|PO:0000084,sperm cell,S|PO:0020030,cotyledon,S|PO:0000005,cultured cell,S|PO:0009052,pedicel,S|PO:0000013,cauline leaf,S|PO:0009009,embryo,S|PO:0000037,shoot apex,S|PO:0009046,flower,S|PO:0020091,male gametophyte,S|PO:0009006,shoot,S|PO:0020038,petiole,S|PO:0009029,stamen,S|PO:0009032,petal,S|PO:0020137,leaf …	PF01221,Dynein light chain type 1	IPR001372		-1.9699	0.0034	0.0238564
VIT_15s0048g02070	BON2-associated protein (BAP2)	CELLULAR PROCESSES, SIGNALLING & HOMEOSTASIS			GO:0005515 protein binding F:GO:0006950 response to stress P:GO:0008150 biological_process P:GO:0008289 lipid binding F:GO:0009628 response to abiotic stimulus P:GO:0016020 membrane C:GO:0019725 cellular homeostasis P	PO:0000230,inflorescence meristem,S|PO:0008019,leaf lamina base,S|PO:0020100,hypocotyl,S|PO:0020030,cotyledon,S|PO:0009052,pedicel,S|PO:0000013,cauline leaf,S|PO:0009009,embryo,S|PO:0009046,flower,S|PO:0000037,shoot apex,S|PO:0020091,male gametophyte,S|PO:0020038,petiole,S|PO:0009029,stamen,S|PO:0009032,petal,S|PO:0009010,seed,S|PO:0020137,leaf apex,S|PO:0009031,sepal,S|PO:0009030,carpel,S|PO:000…	0	IPR000008		-1.9685	5e-05	0.000717479
VIT_01s0011g03010	Serine/threonine-protein kinase SNT7, chloroplast precursor	CELLULAR PROCESSES, SIGNALLING & HOMEOSTASIS			GO:0000166 nucleotide binding F:GO:0006464 protein modification process P:GO:0016301 kinase activity F	PO:0000230,inflorescence meristem,S|PO:0008019,leaf lamina base,S|PO:0020100,hypocotyl,S|PO:0000084,sperm cell,S|PO:0020030,cotyledon,S|PO:0009052,pedicel,S|PO:0000013,cauline leaf,S|PO:0009009,embryo,S|PO:0000037,shoot apex,S|PO:0009046,flower,S|PO:0020091,male gametophyte,S|PO:0009006,shoot,S|PO:0020038,petiole,S|PO:0009029,stamen,S|PO:0009032,petal,S|PO:0006345,pollen tube,S|PO:0000293,guard c…	PF00069,Protein kinase domain	IPR000719, IPR017441, IPR017442, IPR008271		-1.96532	5e-05	0.000717479
VIT_15s0048g03000	GTPase RABA3	CELLULAR PROCESSES, SIGNALLING & HOMEOSTASIS			GO:0000166 nucleotide binding F:GO:0005622 intracellular C:GO:0005886 plasma membrane C:GO:0006810 transport P:GO:0007165 signal transduction P:GO:0009987 cellular process P:GO:0016787 hydrolase activity F	PO:0005052,callus,S|PO:0000230,inflorescence meristem,S|PO:0008019,leaf lamina base,S|PO:0000028,pollen tube tip,S|PO:0000084,sperm cell,S|PO:0020100,hypocotyl,S|PO:0020030,cotyledon,S|PO:0009052,pedicel,S|PO:0000013,cauline leaf,S|PO:0009009,embryo,S|PO:0000037,shoot apex,S|PO:0009046,flower,S|PO:0009006,shoot,S|PO:0020091,male gametophyte,S|PO:0005679,epidermis,S|PO:0009029,stamen,S|PO:0020038,…	PF08477,Miro-like protein|PF00071,Ras family	IPR003579, IPR015595, IPR013753, IPR001806, IPR005225		-1.96444	5e-05	0.000717479
VIT_19s0093g00060	Polygalacturonase PGA3	CELLULAR PROCESSES, SIGNALLING & HOMEOSTASIS	vv40006Cell_wall		GO:0005975 carbohydrate metabolic process P:GO:0009987 cellular process P:GO:0016043 cellular component organization P:GO:0016787 hydrolase activity F	0	0	IPR000743, IPR012334		-1.96034	0.00045	0.0046589
VIT_02s0025g01920	Cellulose synthase CSLG3	CELLULAR PROCESSES, SIGNALLING & HOMEOSTASIS	vv40006Cell_wall		GO:0005794 Golgi apparatus C:GO:0005975 carbohydrate metabolic process P:GO:0009058 biosynthetic process P:GO:0009987 cellular process P:GO:0016020 membrane C:GO:0016043 cellular component organization P:GO:0016740 transferase activity F	PO:0005052,callus,S|PO:0000230,inflorescence meristem,S|PO:0008019,leaf lamina base,S|PO:0020100,hypocotyl,S|PO:0000084,sperm cell,S|PO:0020030,cotyledon,S|PO:0009052,pedicel,S|PO:0000013,cauline leaf,S|PO:0009009,embryo,S|PO:0000037,shoot apex,S|PO:0009046,flower,S|PO:0020091,male gametophyte,S|PO:0009006,shoot,S|PO:0020038,petiole,S|PO:0009029,stamen,S|PO:0009032,petal,S|PO:0020137,leaf apex,S|…	PF03552,Cellulose synthase	IPR002110, IPR005150		-1.95927	5e-05	0.000717479
VIT_00s0665g00050	Root phototropism protein 3 (Non-phototropic hypocotyl protein 3)	CELLULAR PROCESSES, SIGNALLING & HOMEOSTASIS			GO:0004871 signal transducer activity F:GO:0005515 protein binding F:GO:0005886 plasma membrane C:GO:0009628 response to abiotic stimulus P	PO:0000230,inflorescence meristem,S|PO:0008019,leaf lamina base,S|PO:0000084,sperm cell,S|PO:0020100,hypocotyl,S|PO:0020030,cotyledon,S|PO:0009052,pedicel,S|PO:0000013,cauline leaf,S|PO:0009009,embryo,S|PO:0009046,flower,S|PO:0000037,shoot apex,S|PO:0020091,male gametophyte,S|PO:0009006,shoot,S|PO:0020038,petiole,S|PO:0009029,stamen,S|PO:0009032,petal,S|PO:0009031,sepal,S|PO:0009010,seed,S|PO:002…	PF03000,NPH3 family	IPR000210, IPR011333, IPR013069, IPR004249		-1.95472	5e-05	0.000717479
VIT_02s0025g00250	SP1L5 (SPIRAL1-like5)	CELLULAR PROCESSES, SIGNALLING & HOMEOSTASIS	vv44810Regulation_of_actin_cytoskeleton		GO:0005737 cytoplasm C:GO:0005856 cytoskeleton C:GO:0009653 anatomical structure morphogenesis P:GO:0016049 cell growth P	PO:0000230,inflorescence meristem,S|PO:0008019,leaf lamina base,S|PO:0020100,hypocotyl,S|PO:0020030,cotyledon,S|PO:0009053,peduncle,S|PO:0009052,pedicel,S|PO:0000013,cauline leaf,S|PO:0009009,embryo,S|PO:0009046,flower,S|PO:0000037,shoot apex,S|PO:0020091,male gametophyte,S|PO:0009006,shoot,S|PO:0009001,fruit,S|PO:0020038,petiole,S|PO:0009032,petal,S|PO:0009029,stamen,S|PO:0009031,sepal,S|PO:0020…	0			-1.93253	5e-05	0.000717479
VIT_05s0020g04600	Metallothionein	CELLULAR PROCESSES, SIGNALLING & HOMEOSTASIS			GO:0006950 response to stress P:GO:0009536 plastid C:GO:0009579 thylakoid C:GO:0016020 membrane C	PO:0000230,inflorescence meristem,S|PO:0008019,leaf lamina base,S|PO:0020100,hypocotyl,S|PO:0020030,cotyledon,S|PO:0009052,pedicel,S|PO:0000013,cauline leaf,S|PO:0009009,embryo,S|PO:0009046,flower,S|PO:0000037,shoot apex,S|PO:0020091,male gametophyte,S|PO:0009006,shoot,S|PO:0020038,petiole,S|PO:0009029,stamen,S|PO:0009032,petal,S|PO:0009031,sepal,S|PO:0009010,seed,S|PO:0020137,leaf apex,S|PO:0009…	0			-1.92605	5e-05	0.000717479
VIT_03s0063g01650	CYP82C4	CELLULAR PROCESSES, SIGNALLING & HOMEOSTASIS		GO:0016491:oxidoreductase activity:F|GO:0009055:electron carrier activity:F|GO:0055114:oxidation reduction:P|GO:0004497:monooxygenase activity:F|GO:0020037:heme binding:F|GO:0046872:metal ion binding:F|GO:0005506:iron ion binding:F	GO:0003674 molecular_function F:GO:0003824 catalytic activity F:GO:0005488 binding F:GO:0008152 metabolic process P	PO:0009029,stamen,S|PO:0009032,petal,S|PO:0009010,seed,S|PO:0020137,leaf apex,S|PO:0009031,sepal,S|PO:0009005,root,S|PO:0009046,flower,S|PO:0009009,embryo,S|PO:0008034,leaf whorl,S|PO:0009025,leaf,S|PO:0007103,LP.10 ten leaves visible,G|PO:0007095,LP.08 eight leaves visible,G|PO:0007616,4 anthesis,G|PO:0001185,C globular stage,G|PO:0007064,LP.12 twelve leaves visible,G|PO:0001078,E expanded cotyl…	PF00067,Cytochrome P450	IPR001128, IPR002401		-1.92239	5e-05	0.000717479
VIT_01s0146g00340	Leucine-rich repeat protein kinase	CELLULAR PROCESSES, SIGNALLING & HOMEOSTASIS			GO:0004872 receptor activity F:GO:0005515 protein binding F:GO:0016301 kinase activity F	PO:0000230,inflorescence meristem,S|PO:0008019,leaf lamina base,S|PO:0000084,sperm cell,S|PO:0020100,hypocotyl,S|PO:0020030,cotyledon,S|PO:0000005,cultured cell,S|PO:0009052,pedicel,S|PO:0000013,cauline leaf,S|PO:0009009,embryo,S|PO:0009046,flower,S|PO:0000037,shoot apex,S|PO:0020091,male gametophyte,S|PO:0009006,shoot,S|PO:0020038,petiole,S|PO:0009029,stamen,S|PO:0009032,petal,S|PO:0009031,sepal…	PF08263,Leucine rich repeat N-terminal domain	IPR001611, IPR013210		-1.91764	5e-05	0.000717479
VIT_01s0010g02930	Calmodulin	CELLULAR PROCESSES, SIGNALLING & HOMEOSTASIS	vv34020Calcium_signaling_pathway vv34626Plant-pathogen_interaction		GO:0005488 binding F	PO:0000230,inflorescence meristem,S|PO:0020100,hypocotyl,S|PO:0020030,cotyledon,S|PO:0009052,pedicel,S|PO:0000013,cauline leaf,S|PO:0009009,embryo,S|PO:0000037,shoot apex,S|PO:0009046,flower,S|PO:0020091,male gametophyte,S|PO:0020038,petiole,S|PO:0009029,stamen,S|PO:0009032,petal,S|PO:0006345,pollen tube,S|PO:0009010,seed,S|PO:0020137,leaf apex,S|PO:0009031,sepal,S|PO:0009030,carpel,S|PO:0009047,…	0	IPR003299, IPR011992, IPR002048		-1.89841	5e-05	0.000717479
VIT_00s0748g00020	Receptor kinase RK20-1	CELLULAR PROCESSES, SIGNALLING & HOMEOSTASIS			GO:0000166 nucleotide binding F:GO:0004872 receptor activity F:GO:0006464 protein modification process P:GO:0016020 membrane C:GO:0016301 kinase activity F	PO:0000230,inflorescence meristem,S|PO:0008019,leaf lamina base,S|PO:0020100,hypocotyl,S|PO:0000084,sperm cell,S|PO:0020030,cotyledon,S|PO:0009052,pedicel,S|PO:0000013,cauline leaf,S|PO:0009009,embryo,S|PO:0000037,shoot apex,S|PO:0009046,flower,S|PO:0020091,male gametophyte,S|PO:0009006,shoot,S|PO:0020038,petiole,S|PO:0009029,stamen,S|PO:0009032,petal,S|PO:0009031,sepal,S|PO:0020137,leaf apex,S|P…	PF01657,Domain of unknown function DUF26|PF00069,Protein kinase domain|PF07714,Protein tyrosine kinase	IPR002902, IPR000719, IPR017442, IPR008271		-1.89656	0.0001	0.00132706
VIT_17s0000g04380	Wall-associated kinase 1 (WAK1)	CELLULAR PROCESSES, SIGNALLING & HOMEOSTASIS			GO:0000166 nucleotide binding F:GO:0005488 binding F:GO:0006464 protein modification process P:GO:0016020 membrane C:GO:0016301 kinase activity F	PO:0000230,inflorescence meristem,S|PO:0008019,leaf lamina base,S|PO:0020100,hypocotyl,S|PO:0020030,cotyledon,S|PO:0009052,pedicel,S|PO:0000013,cauline leaf,S|PO:0000037,shoot apex,S|PO:0009046,flower,S|PO:0009009,embryo,S|PO:0009006,shoot,S|PO:0009032,petal,S|PO:0020038,petiole,S|PO:0009029,stamen,S|PO:0009031,sepal,S|PO:0009010,seed,S|PO:0020137,leaf apex,S|PO:0009030,carpel,S|PO:0009047,stem,S…	PF00069,Protein kinase domain|PF07714,Protein tyrosine kinase	IPR000719, IPR017442, IPR008271		-1.89408	5e-05	0.000717479
VIT_11s0037g00670	Receptor protein kinase	CELLULAR PROCESSES, SIGNALLING & HOMEOSTASIS			GO:0000166 nucleotide binding F:GO:0004872 receptor activity F:GO:0005515 protein binding F:GO:0006464 protein modification process P:GO:0016020 membrane C:GO:0016301 kinase activity F	PO:0008019,leaf lamina base,S|PO:0020100,hypocotyl,S|PO:0000005,cultured cell,S|PO:0009062,gynoecium,S|PO:0006014,male archesporial cell,S|PO:0000013,cauline leaf,S|PO:0009046,flower,S|PO:0020148,shoot apical meristem,S|PO:0020003,ovule,S|PO:0020091,male gametophyte,S|PO:0009032,petal,S|PO:0020038,petiole,S|PO:0009029,stamen,S|PO:0009071,tapetum,S|PO:0009031,sepal,S|PO:0009030,carpel,S|PO:0009005…	PF07714,Protein tyrosine kinase|PF00069,Protein kinase domain	IPR001611, IPR013210, IPR000719, IPR017442, IPR001245, IPR008266		-1.89082	0.0001	0.00132706
VIT_09s0002g05990	6-4 photolyase	CELLULAR PROCESSES, SIGNALLING & HOMEOSTASIS	vv34710Circadian_rhythm		GO:0003824 catalytic activity F:GO:0006259 DNA metabolic process P:GO:0006950 response to stress P	PO:0000230,inflorescence meristem,S|PO:0008019,leaf lamina base,S|PO:0020100,hypocotyl,S|PO:0000084,sperm cell,S|PO:0020030,cotyledon,S|PO:0009052,pedicel,S|PO:0000013,cauline leaf,S|PO:0009009,embryo,S|PO:0000037,shoot apex,S|PO:0009046,flower,S|PO:0020091,male gametophyte,S|PO:0009006,shoot,S|PO:0020038,petiole,S|PO:0009029,stamen,S|PO:0009032,petal,S|PO:0006345,pollen tube,S|PO:0009010,seed,S|…	PF00875,DNA photolyase|PF03441,FAD binding domain of DNA photolyase	IPR006050, IPR005101, IPR014729		-1.88566	5e-05	0.000717479
VIT_03s0088g00290	Phytosulfokines PSK2	CELLULAR PROCESSES, SIGNALLING & HOMEOSTASIS			GO:0005102 receptor binding F:GO:0005576 extracellular region C:GO:0007275 multicellular organismal development P:GO:0008150 biological_process P:GO:0030154 cell differentiation P	PO:0000230,inflorescence meristem,S|PO:0008019,leaf lamina base,S|PO:0020100,hypocotyl,S|PO:0020030,cotyledon,S|PO:0000036,leaf vascular system,S|PO:0000035,cotyledon vascular system,S|PO:0009052,pedicel,S|PO:0000013,cauline leaf,S|PO:0009009,embryo,S|PO:0009046,flower,S|PO:0000037,shoot apex,S|PO:0009006,shoot,S|PO:0009001,fruit,S|PO:0020091,male gametophyte,S|PO:0020038,petiole,S|PO:0009029,sta…	PF06404,Phytosulfokine precursor protein (PSK)	IPR009438		-1.8845	5e-05	0.000717479
VIT_01s0010g02960	Calmodulin CML37	CELLULAR PROCESSES, SIGNALLING & HOMEOSTASIS	vv34020Calcium_signaling_pathway vv34626Plant-pathogen_interaction		GO:0005488 binding F	0	0			-1.87726	5e-05	0.000717479
VIT_05s0051g00050	Myosin-like protein XIB	CELLULAR PROCESSES, SIGNALLING & HOMEOSTASIS	vv44810Regulation_of_actin_cytoskeleton		GO:0000166 nucleotide binding F:GO:0003774 motor activity F:GO:0004871 signal transducer activity F:GO:0005515 protein binding F:GO:0005856 cytoskeleton C:GO:0007165 signal transduction P:GO:0009987 cellular process P:GO:0016020 membrane C	PO:0000230,inflorescence meristem,S|PO:0008019,leaf lamina base,S|PO:0000084,sperm cell,S|PO:0020100,hypocotyl,S|PO:0020030,cotyledon,S|PO:0000005,cultured cell,S|PO:0009052,pedicel,S|PO:0000013,cauline leaf,S|PO:0009046,flower,S|PO:0000037,shoot apex,S|PO:0009009,embryo,S|PO:0009001,fruit,S|PO:0020091,male gametophyte,S|PO:0009006,shoot,S|PO:0009029,stamen,S|PO:0020038,petiole,S|PO:0009032,petal…	PF02736,Myosin N-terminal SH3-like domain|PF00063,Myosin head (motor domain)|PF01843,DIL domain	IPR002710, IPR000048, IPR001609, IPR004009		-1.86986	5e-05	0.000717479
VIT_00s0125g00090	Leucine-rich repeat protein kinase	CELLULAR PROCESSES, SIGNALLING & HOMEOSTASIS			GO:0000166 nucleotide binding F:GO:0003824 catalytic activity F:GO:0004872 receptor activity F:GO:0005515 protein binding F:GO:0006464 protein modification process P:GO:0008152 metabolic process P:GO:0016020 membrane C:GO:0016301 kinase activity F	PO:0005052,callus,S|PO:0000230,inflorescence meristem,S|PO:0008019,leaf lamina base,S|PO:0000084,sperm cell,S|PO:0020100,hypocotyl,S|PO:0020030,cotyledon,S|PO:0000005,cultured cell,S|PO:0009052,pedicel,S|PO:0000013,cauline leaf,S|PO:0009009,embryo,S|PO:0009046,flower,S|PO:0000037,shoot apex,S|PO:0020091,male gametophyte,S|PO:0009006,shoot,S|PO:0020038,petiole,S|PO:0009029,stamen,S|PO:0009032,peta…	PF00069,Protein kinase domain|PF07714,Protein tyrosine kinase	IPR001611		-1.86056	5e-05	0.000717479
VIT_16s0022g01640	Receptor serine/threonine kinase	CELLULAR PROCESSES, SIGNALLING & HOMEOSTASIS			GO:0000166 nucleotide binding F:GO:0004872 receptor activity F:GO:0006464 protein modification process P:GO:0016301 kinase activity F	PO:0000230,inflorescence meristem,S|PO:0020038,petiole,S|PO:0009029,stamen,S|PO:0008019,leaf lamina base,S|PO:0009031,sepal,S|PO:0020100,hypocotyl,S|PO:0020137,leaf apex,S|PO:0020030,cotyledon,S|PO:0009047,stem,S|PO:0000013,cauline leaf,S|PO:0009005,root,S|PO:0009046,flower,S|PO:0008034,leaf whorl,S|PO:0009025,leaf,S|PO:0007103,LP.10 ten leaves visible,G|PO:0007115,LP.04 four leaves visible,G|PO:…	PF00069,Protein kinase domain|PF07714,Protein tyrosine kinase	IPR000719, IPR017441, IPR017442, IPR008271		-1.86009	5e-05	0.000717479
VIT_18s0041g01290	Serine/threonine-protein kinase CCR4	CELLULAR PROCESSES, SIGNALLING & HOMEOSTASIS			GO:0000166 nucleotide binding F:GO:0004872 receptor activity F:GO:0006464 protein modification process P:GO:0016020 membrane C:GO:0016301 kinase activity F	PO:0000230,inflorescence meristem,S|PO:0008019,leaf lamina base,S|PO:0000084,sperm cell,S|PO:0020100,hypocotyl,S|PO:0020030,cotyledon,S|PO:0003011,root vascular system,S|PO:0000005,cultured cell,S|PO:0009052,pedicel,S|PO:0000013,cauline leaf,S|PO:0009009,embryo,S|PO:0000037,shoot apex,S|PO:0009046,flower,S|PO:0020091,male gametophyte,S|PO:0009006,shoot,S|PO:0009029,stamen,S|PO:0020038,petiole,S|P…	PF00069,Protein kinase domain|PF07714,Protein tyrosine kinase			-1.85431	5e-05	0.000717479
VIT_03s0038g03560	CAO (CHAOS), chromatin binding	CELLULAR PROCESSES, SIGNALLING & HOMEOSTASIS	vv50113Thylakoid_targeting_pathway		GO:0003682 chromatin binding F:GO:0005515 protein binding F:GO:0005622 intracellular C:GO:0005634 nucleus C:GO:0009987 cellular process P:GO:0016043 cellular component organization P	PO:0000230,inflorescence meristem,S|PO:0008019,leaf lamina base,S|PO:0020100,hypocotyl,S|PO:0020030,cotyledon,S|PO:0009052,pedicel,S|PO:0000013,cauline leaf,S|PO:0009009,embryo,S|PO:0009046,flower,S|PO:0000037,shoot apex,S|PO:0020091,male gametophyte,S|PO:0009006,shoot,S|PO:0020038,petiole,S|PO:0009029,stamen,S|PO:0009032,petal,S|PO:0009031,sepal,S|PO:0009010,seed,S|PO:0020137,leaf apex,S|PO:0009…	PF00023,Ankyrin repeat|PF00385,'chromo' (CHRromatin Organisation MOdifier) domain	IPR002110, IPR000953		-1.83965	5e-05	0.000717479
VIT_00s0214g00020	TORMOZembryo defective UTP13	CELLULAR PROCESSES, SIGNALLING & HOMEOSTASIS	vv23008Ribosome_biogenesis_in_Eukaryotes		GO:0005515 protein binding F	0	PF00400,WD domain, G-beta repeat	IPR015943, IPR001680		-1.82746	0.00385	0.0263908
VIT_08s0007g06700	Thioredoxin 5	CELLULAR PROCESSES, SIGNALLING & HOMEOSTASIS			GO:0003674 molecular_function F:GO:0003824 catalytic activity F:GO:0006091 generation of precursor metabolites and energy P:GO:0006810 transport P:GO:0008152 metabolic process P:GO:0009536 plastid C:GO:0019725 cellular homeostasis P	PO:0000230,inflorescence meristem,S|PO:0008019,leaf lamina base,S|PO:0020100,hypocotyl,S|PO:0020030,cotyledon,S|PO:0000005,cultured cell,S|PO:0009052,pedicel,S|PO:0000013,cauline leaf,S|PO:0009009,embryo,S|PO:0009046,flower,S|PO:0000037,shoot apex,S|PO:0009006,shoot,S|PO:0020091,male gametophyte,S|PO:0009032,petal,S|PO:0020038,petiole,S|PO:0009029,stamen,S|PO:0000293,guard cell,S|PO:0020137,leaf …	PF00085,Thioredoxin	IPR006662, IPR013766, IPR012335, IPR015467		-1.82419	5e-05	0.000717479
VIT_08s0007g01200	S-locus receptor protein kinase	CELLULAR PROCESSES, SIGNALLING & HOMEOSTASIS			GO:0000166 nucleotide binding F:GO:0004872 receptor activity F:GO:0005515 protein binding F:GO:0006464 protein modification process P:GO:0009875 pollen-pistil interaction P:GO:0016301 kinase activity F:GO:0030246 carbohydrate binding F	PO:0000230,inflorescence meristem,S|PO:0008019,leaf lamina base,S|PO:0000084,sperm cell,S|PO:0020100,hypocotyl,S|PO:0020030,cotyledon,S|PO:0000005,cultured cell,S|PO:0009052,pedicel,S|PO:0000013,cauline leaf,S|PO:0009009,embryo,S|PO:0000037,shoot apex,S|PO:0009046,flower,S|PO:0020091,male gametophyte,S|PO:0009006,shoot,S|PO:0020038,petiole,S|PO:0009029,stamen,S|PO:0009032,petal,S|PO:0020137,leaf …	PF01453,D-mannose binding lectin|PF00069,Protein kinase domain|PF07714,Protein tyrosine kinase	IPR001480, IPR006210, IPR000742, IPR003014, IPR003609, IPR000719, IPR017441, IPR017442, IPR008271, IPR000858		-1.81873	5e-05	0.000717479
VIT_07s0005g02510	Phytochrome interacting factor 3 (PIF3)	CELLULAR PROCESSES, SIGNALLING & HOMEOSTASIS	vv34710Circadian_rhythm vv60011BHLH		GO:0005634 nucleus C:GO:0006350 transcription P:GO:0030528 transcription regulator activity F	PO:0009047,stem,S|PO:0020100,hypocotyl,S|PO:0009005,root,S	PF00010,Helix-loop-helix DNA-binding domain	IPR001092, IPR011598		-1.81537	5e-05	0.000717479
VIT_07s0104g01120	Rac GTPase activating protein	CELLULAR PROCESSES, SIGNALLING & HOMEOSTASIS	vv50109Incompletely_characterized_transport_systems		GO:0005515 protein binding F:GO:0005622 intracellular C:GO:0007165 signal transduction P	PO:0000230,inflorescence meristem,S|PO:0008019,leaf lamina base,S|PO:0020100,hypocotyl,S|PO:0000084,sperm cell,S|PO:0020030,cotyledon,S|PO:0009052,pedicel,S|PO:0000013,cauline leaf,S|PO:0009009,embryo,S|PO:0000037,shoot apex,S|PO:0009046,flower,S|PO:0020091,male gametophyte,S|PO:0009006,shoot,S|PO:0020038,petiole,S|PO:0009029,stamen,S|PO:0009032,petal,S|PO:0006345,pollen tube,S|PO:0020137,leaf ap…	PF00786,P21-Rho-binding domain|PF00620,RhoGAP domain	IPR000095, IPR000198		-1.81164	5e-05	0.000717479
VIT_07s0141g00920	CYP94A1	CELLULAR PROCESSES, SIGNALLING & HOMEOSTASIS			GO:0003674 molecular_function F:GO:0003824 catalytic activity F:GO:0005488 binding F:GO:0008152 metabolic process P	PO:0000230,inflorescence meristem,S|PO:0008019,leaf lamina base,S|PO:0000084,sperm cell,S|PO:0020100,hypocotyl,S|PO:0020030,cotyledon,S|PO:0009052,pedicel,S|PO:0000013,cauline leaf,S|PO:0009009,embryo,S|PO:0009046,flower,S|PO:0000037,shoot apex,S|PO:0009006,shoot,S|PO:0020091,male gametophyte,S|PO:0009032,petal,S|PO:0009029,stamen,S|PO:0020038,petiole,S|PO:0009010,seed,S|PO:0009031,sepal,S|PO:002…	PF00067,Cytochrome P450	IPR001128, IPR002401		-1.81015	5e-05	0.000717479
VIT_17s0000g01170	Thylakoid lumenal 17.9 kDa protein, chloroplast	CELLULAR PROCESSES, SIGNALLING & HOMEOSTASIS			GO:0009536 plastid C:GO:0009579 thylakoid C	PO:0000230,inflorescence meristem,S|PO:0008019,leaf lamina base,S|PO:0020100,hypocotyl,S|PO:0020030,cotyledon,S|PO:0009052,pedicel,S|PO:0000013,cauline leaf,S|PO:0009009,embryo,S|PO:0009046,flower,S|PO:0000037,shoot apex,S|PO:0020091,male gametophyte,S|PO:0009006,shoot,S|PO:0020038,petiole,S|PO:0009029,stamen,S|PO:0009032,petal,S|PO:0009031,sepal,S|PO:0009010,seed,S|PO:0020137,leaf apex,S|PO:0009…	0			-1.80991	5e-05	0.000717479
VIT_16s0098g00940	Plastid-specific 30S ribosomal protein 1	CELLULAR PROCESSES, SIGNALLING & HOMEOSTASIS			GO:0005488 binding F:GO:0005840 ribosome C:GO:0008152 metabolic process P	PO:0000230,inflorescence meristem,S|PO:0008019,leaf lamina base,S|PO:0020100,hypocotyl,S|PO:0020030,cotyledon,S|PO:0009052,pedicel,S|PO:0000013,cauline leaf,S|PO:0009009,embryo,S|PO:0009046,flower,S|PO:0000037,shoot apex,S|PO:0020091,male gametophyte,S|PO:0009006,shoot,S|PO:0020038,petiole,S|PO:0009029,stamen,S|PO:0009032,petal,S|PO:0009031,sepal,S|PO:0009010,seed,S|PO:0020137,leaf apex,S|PO:0009…	PF02482,Sigma 54 modulation protein / S30EA ribosomal protein	IPR003489		-1.80615	5e-05	0.000717479
VIT_11s0016g03740	Rho guanyl-nucleotide exchange factor ROPGEF8	CELLULAR PROCESSES, SIGNALLING & HOMEOSTASIS			GO:0016301 kinase activity F:GO:0030234 enzyme regulator activity F	PO:0009032,petal,S|PO:0006345,pollen tube,S|PO:0009031,sepal,S|PO:0009030,carpel,S|PO:0009046,flower,S|PO:0009009,embryo,S|PO:0008034,leaf whorl,S|PO:0020091,male gametophyte,S|PO:0001017,M germinated pollen stage,G|PO:0001185,C globular stage,G|PO:0007616,4 anthesis,G|PO:0007611,petal differentiation and expansion stage,G|PO:0001016,L mature pollen stage,G	PF03759,PRONE (Plant-specific Rop nucleotide exchanger)	IPR005512		-1.80482	5e-05	0.000717479
VIT_11s0016g01970	Calmodulin-binding region IQD6	CELLULAR PROCESSES, SIGNALLING & HOMEOSTASIS			GO:0005515 protein binding F:GO:0007275 multicellular organismal development P:GO:0008150 biological_process P:GO:0016043 cellular component organization P:GO:0030154 cell differentiation P	PO:0000230,inflorescence meristem,S|PO:0008019,leaf lamina base,S|PO:0020100,hypocotyl,S|PO:0020030,cotyledon,S|PO:0009052,pedicel,S|PO:0000013,cauline leaf,S|PO:0009009,embryo,S|PO:0009046,flower,S|PO:0000037,shoot apex,S|PO:0020091,male gametophyte,S|PO:0009006,shoot,S|PO:0020038,petiole,S|PO:0009029,stamen,S|PO:0009032,petal,S|PO:0009031,sepal,S|PO:0009010,seed,S|PO:0020137,leaf apex,S|PO:0009…	0	IPR000048		-1.80014	5e-05	0.000717479
VIT_18s0001g13800	CYP71AT2v2	CELLULAR PROCESSES, SIGNALLING & HOMEOSTASIS			GO:0003674 molecular_function F:GO:0003824 catalytic activity F:GO:0005488 binding F:GO:0005783 endoplasmic reticulum C:GO:0008152 metabolic process P:GO:0016020 membrane C	PO:0005052,callus,S|PO:0000230,inflorescence meristem,S|PO:0008019,leaf lamina base,S|PO:0020100,hypocotyl,S|PO:0020030,cotyledon,S|PO:0009052,pedicel,S|PO:0000013,cauline leaf,S|PO:0009009,embryo,S|PO:0009046,flower,S|PO:0000037,shoot apex,S|PO:0020091,male gametophyte,S|PO:0009006,shoot,S|PO:0009032,petal,S|PO:0009029,stamen,S|PO:0020038,petiole,S|PO:0000293,guard cell,S|PO:0020137,leaf apex,S|…	0	IPR001128, IPR002401, IPR013781		-1.79363	0.0005	0.00507891
VIT_17s0000g01630	Calmodulin CML37	CELLULAR PROCESSES, SIGNALLING & HOMEOSTASIS	vv34020Calcium_signaling_pathway vv34626Plant-pathogen_interaction		GO:0005488 binding F	PO:0000230,inflorescence meristem,S|PO:0008019,leaf lamina base,S|PO:0020100,hypocotyl,S|PO:0020030,cotyledon,S|PO:0009052,pedicel,S|PO:0000013,cauline leaf,S|PO:0009009,embryo,S|PO:0000037,shoot apex,S|PO:0009046,flower,S|PO:0020091,male gametophyte,S|PO:0020038,petiole,S|PO:0009029,stamen,S|PO:0009032,petal,S|PO:0006345,pollen tube,S|PO:0009010,seed,S|PO:0020137,leaf apex,S|PO:0009031,sepal,S|P…	PF00036,EF hand	IPR003299, IPR011992, IPR002048		-1.77761	5e-05	0.000717479
VIT_16s0022g00470	Peroxisomal biogenesis factor 11 (PEX11)	CELLULAR PROCESSES, SIGNALLING & HOMEOSTASIS			GO:0005777 peroxisome C:GO:0009987 cellular process P:GO:0016020 membrane C:GO:0016043 cellular component organization P	PO:0000230,inflorescence meristem,S|PO:0008019,leaf lamina base,S|PO:0020100,hypocotyl,S|PO:0020030,cotyledon,S|PO:0009052,pedicel,S|PO:0000013,cauline leaf,S|PO:0009009,embryo,S|PO:0009046,flower,S|PO:0000037,shoot apex,S|PO:0020091,male gametophyte,S|PO:0009006,shoot,S|PO:0020038,petiole,S|PO:0009029,stamen,S|PO:0009032,petal,S|PO:0006345,pollen tube,S|PO:0020137,leaf apex,S|PO:0009010,seed,S|P…	PF05648,Peroxisomal biogenesis factor 11 (PEX11)	IPR008733		-1.77419	5e-05	0.000717479
VIT_09s0002g05700	Phototropic-responsive NPH3	CELLULAR PROCESSES, SIGNALLING & HOMEOSTASIS		GO:0010087:phloem or xylem histogenesis:P|GO:0080022:primary root development:P|GO:0010305:leaf vascular tissue pattern formation:P|GO:0048367:shoot development:P|GO:0005515:protein binding:F|GO:0004871:signal transducer activity:F|GO:0009416:response to light stimulus:P|GO:0010588:cotyledon vascular tissue pattern formation:P	GO:0004871 signal transducer activity F:GO:0005515 protein binding F:GO:0009628 response to abiotic stimulus P	PO:0000230,inflorescence meristem,S|PO:0008019,leaf lamina base,S|PO:0020100,hypocotyl,S|PO:0020030,cotyledon,S|PO:0009052,pedicel,S|PO:0000013,cauline leaf,S|PO:0009009,embryo,S|PO:0009046,flower,S|PO:0000037,shoot apex,S|PO:0020091,male gametophyte,S|PO:0009006,shoot,S|PO:0020038,petiole,S|PO:0009029,stamen,S|PO:0009032,petal,S|PO:0009031,sepal,S|PO:0009010,seed,S|PO:0020137,leaf apex,S|PO:0009…	PF03000,NPH3 family	IPR004249		-1.77114	5e-05	0.000717479
VIT_08s0040g00130	Copper-binding family protein	CELLULAR PROCESSES, SIGNALLING & HOMEOSTASIS			GO:0005488 binding F:GO:0006810 transport P	0	PF00403,Heavy-metal-associated domain			-1.76013	0.0012	0.0103406
VIT_01s0010g02940	Calmodulin CML37	CELLULAR PROCESSES, SIGNALLING & HOMEOSTASIS	vv34020Calcium_signaling_pathway vv34626Plant-pathogen_interaction		GO:0005488 binding F	PO:0000230,inflorescence meristem,S|PO:0020100,hypocotyl,S|PO:0020030,cotyledon,S|PO:0009052,pedicel,S|PO:0000013,cauline leaf,S|PO:0009009,embryo,S|PO:0000037,shoot apex,S|PO:0009046,flower,S|PO:0020091,male gametophyte,S|PO:0020038,petiole,S|PO:0009029,stamen,S|PO:0009032,petal,S|PO:0006345,pollen tube,S|PO:0009010,seed,S|PO:0020137,leaf apex,S|PO:0009031,sepal,S|PO:0009030,carpel,S|PO:0009047,…	0	IPR011992, IPR002048		-1.74872	5e-05	0.000717479
VIT_13s0074g00760	Calmodulin-binding	CELLULAR PROCESSES, SIGNALLING & HOMEOSTASIS		GO:0001539:ciliary or flagellar motility:P|GO:0005509:calcium ion binding:F|GO:0009288:bacterial-type flagellum:C	GO:0007275 multicellular organismal development P:GO:0008150 biological_process P:GO:0016043 cellular component organization P:GO:0030154 cell differentiation P	PO:0000230,inflorescence meristem,S|PO:0008019,leaf lamina base,S|PO:0020100,hypocotyl,S|PO:0020030,cotyledon,S|PO:0009052,pedicel,S|PO:0000013,cauline leaf,S|PO:0009009,embryo,S|PO:0009046,flower,S|PO:0000037,shoot apex,S|PO:0020091,male gametophyte,S|PO:0009006,shoot,S|PO:0020038,petiole,S|PO:0009029,stamen,S|PO:0009032,petal,S|PO:0009031,sepal,S|PO:0009010,seed,S|PO:0020137,leaf apex,S|PO:0009…	0	IPR000048		-1.74013	5e-05	0.000717479
VIT_06s0004g00690	Calmodulin-binding region IQ	CELLULAR PROCESSES, SIGNALLING & HOMEOSTASIS			GO:0007275 multicellular organismal development P:GO:0008150 biological_process P:GO:0016043 cellular component organization P:GO:0030154 cell differentiation P	PO:0000230,inflorescence meristem,S|PO:0008019,leaf lamina base,S|PO:0020100,hypocotyl,S|PO:0020030,cotyledon,S|PO:0009052,pedicel,S|PO:0000013,cauline leaf,S|PO:0009009,embryo,S|PO:0009046,flower,S|PO:0000037,shoot apex,S|PO:0020091,male gametophyte,S|PO:0009006,shoot,S|PO:0020038,petiole,S|PO:0009029,stamen,S|PO:0009032,petal,S|PO:0009031,sepal,S|PO:0009010,seed,S|PO:0020137,leaf apex,S|PO:0009…	0	IPR000048		-1.72657	5e-05	0.000717479
VIT_00s0317g00140	Exocyst subunit EXO70 H2	CELLULAR PROCESSES, SIGNALLING & HOMEOSTASIS	vv50111Tethering_factors		GO:0005737 cytoplasm C:GO:0005829 cytosol C:GO:0006810 transport P:GO:0009987 cellular process P	PO:0000230,inflorescence meristem,S|PO:0008019,leaf lamina base,S|PO:0000084,sperm cell,S|PO:0020100,hypocotyl,S|PO:0020030,cotyledon,S|PO:0009052,pedicel,S|PO:0000013,cauline leaf,S|PO:0009009,embryo,S|PO:0000037,shoot apex,S|PO:0009046,flower,S|PO:0020091,male gametophyte,S|PO:0009006,shoot,S|PO:0009032,petal,S|PO:0020038,petiole,S|PO:0009029,stamen,S|PO:0006345,pollen tube,S|PO:0009031,sepal,S…	PF03081,Exo70 exocyst complex subunit	IPR013032, IPR004140		-1.71831	5e-05	0.000717479
VIT_04s0008g02670	Cryptochrome DASH	CELLULAR PROCESSES, SIGNALLING & HOMEOSTASIS	vv34710Circadian_rhythm		GO:0003677 DNA binding F:GO:0003824 catalytic activity F:GO:0004872 receptor activity F:GO:0005739 mitochondrion C:GO:0006259 DNA metabolic process P:GO:0006464 protein modification process P:GO:0006950 response to stress P:GO:0009536 plastid C	PO:0000230,inflorescence meristem,S|PO:0008019,leaf lamina base,S|PO:0000084,sperm cell,S|PO:0020100,hypocotyl,S|PO:0020030,cotyledon,S|PO:0009052,pedicel,S|PO:0000013,cauline leaf,S|PO:0009009,embryo,S|PO:0009046,flower,S|PO:0000037,shoot apex,S|PO:0020091,male gametophyte,S|PO:0009006,shoot,S|PO:0020038,petiole,S|PO:0009029,stamen,S|PO:0009032,petal,S|PO:0009031,sepal,S|PO:0009010,seed,S|PO:002…	PF00875,DNA photolyase|PF03441,FAD binding domain of DNA photolyase	IPR002081, IPR014133, IPR006050, IPR005101, IPR014729		-1.71321	5e-05	0.000717479
VIT_04s0008g02640	PAP/fibrillin family	CELLULAR PROCESSES, SIGNALLING & HOMEOSTASIS			GO:0005198 structural molecule activity F:GO:0009536 plastid C	PO:0000230,inflorescence meristem,S|PO:0008019,leaf lamina base,S|PO:0020100,hypocotyl,S|PO:0020030,cotyledon,S|PO:0009052,pedicel,S|PO:0000013,cauline leaf,S|PO:0009009,embryo,S|PO:0009046,flower,S|PO:0000037,shoot apex,S|PO:0020091,male gametophyte,S|PO:0009006,shoot,S|PO:0020038,petiole,S|PO:0009029,stamen,S|PO:0009032,petal,S|PO:0009031,sepal,S|PO:0009010,seed,S|PO:0020137,leaf apex,S|PO:0009…	PF04755,PAP_fibrillin			-1.71213	5e-05	0.000717479
VIT_10s0003g05370	Cytochrome b5-like Fatty acid hydroxylase	CELLULAR PROCESSES, SIGNALLING & HOMEOSTASIS			-	PO:0000230,inflorescence meristem,S|PO:0008019,leaf lamina base,S|PO:0020100,hypocotyl,S|PO:0000084,sperm cell,S|PO:0020030,cotyledon,S|PO:0009052,pedicel,S|PO:0000013,cauline leaf,S|PO:0009009,embryo,S|PO:0000037,shoot apex,S|PO:0009046,flower,S|PO:0020091,male gametophyte,S|PO:0009006,shoot,S|PO:0020038,petiole,S|PO:0009029,stamen,S|PO:0009032,petal,S|PO:0006345,pollen tube,S|PO:0009010,seed,S|…	PF04116,Fatty acid hydroxylase superfamily	IPR006694		-1.69174	0.00055	0.00548859
VIT_08s0007g01180	S-receptor kinase	CELLULAR PROCESSES, SIGNALLING & HOMEOSTASIS			GO:0000166 nucleotide binding F:GO:0004872 receptor activity F:GO:0005515 protein binding F:GO:0006464 protein modification process P:GO:0009875 pollen-pistil interaction P:GO:0016301 kinase activity F:GO:0030246 carbohydrate binding F	0	PF01453,D-mannose binding lectin|PF00069,Protein kinase domain|PF07714,Protein tyrosine kinase	IPR001480, IPR006210, IPR000742, IPR003014, IPR003609, IPR000719, IPR017441, IPR017442, IPR008271, IPR000858		-1.69144	0.0068	0.0409932
VIT_03s0063g00970	Blue (type 1) copper domain	CELLULAR PROCESSES, SIGNALLING & HOMEOSTASIS			GO:0003674 molecular_function F:GO:0005488 binding F	0	0	IPR008972, IPR003245		-1.68922	0.0007	0.00670512
VIT_05s0049g00220	2-oxoglutarate-dependent dioxygenase	CELLULAR PROCESSES, SIGNALLING & HOMEOSTASIS			GO:0003824 catalytic activity F:GO:0005488 binding F:GO:0008152 metabolic process P	PO:0000230,inflorescence meristem,S|PO:0008019,leaf lamina base,S|PO:0020100,hypocotyl,S|PO:0020030,cotyledon,S|PO:0009052,pedicel,S|PO:0000013,cauline leaf,S|PO:0009009,embryo,S|PO:0009046,flower,S|PO:0000037,shoot apex,S|PO:0020091,male gametophyte,S|PO:0009006,shoot,S|PO:0020038,petiole,S|PO:0009029,stamen,S|PO:0009032,petal,S|PO:0009031,sepal,S|PO:0009010,seed,S|PO:0020137,leaf apex,S|PO:0009…	PF03171,2OG-Fe(II) oxygenase superfamily	IPR005123		-1.68198	5e-05	0.000717479
VIT_00s0374g00020	S-locus lectin protein kinase	CELLULAR PROCESSES, SIGNALLING & HOMEOSTASIS			GO:0000166 nucleotide binding F:GO:0004872 receptor activity F:GO:0005515 protein binding F:GO:0005886 plasma membrane C:GO:0006464 protein modification process P:GO:0009875 pollen-pistil interaction P:GO:0016020 membrane C:GO:0016301 kinase activity F:GO:0030246 carbohydrate binding F	PO:0000230,inflorescence meristem,S|PO:0008019,leaf lamina base,S|PO:0000084,sperm cell,S|PO:0020030,cotyledon,S|PO:0009052,pedicel,S|PO:0000013,cauline leaf,S|PO:0009009,embryo,S|PO:0000037,shoot apex,S|PO:0009046,flower,S|PO:0020091,male gametophyte,S|PO:0009006,shoot,S|PO:0009032,petal,S|PO:0020038,petiole,S|PO:0009029,stamen,S|PO:0000293,guard cell,S|PO:0009031,sepal,S|PO:0020137,leaf apex,S|…	PF00954,S-locus glycoprotein family|PF08276,PAN-like domain|PF00069,Protein kinase domain|PF07714,Protein tyrosine kinase	IPR001480, IPR006210, IPR000152, IPR000742, IPR002345, IPR013227, IPR003609, IPR000858		-1.67179	5e-05	0.000717479
VIT_07s0129g00250	Phototropic-responsive NPH3	CELLULAR PROCESSES, SIGNALLING & HOMEOSTASIS			GO:0004871 signal transducer activity F:GO:0005515 protein binding F:GO:0009628 response to abiotic stimulus P	PO:0000230,inflorescence meristem,S|PO:0020109,hypophysis,S|PO:0008019,leaf lamina base,S|PO:0020100,hypocotyl,S|PO:0020030,cotyledon,S|PO:0008011,embryo vascular system,S|PO:0009052,pedicel,S|PO:0000013,cauline leaf,S|PO:0006085,root meristem,S|PO:0009046,flower,S|PO:0000037,shoot apex,S|PO:0009009,embryo,S|PO:0020091,male gametophyte,S|PO:0009006,shoot,S|PO:0009032,petal,S|PO:0020038,petiole,S|…	PF03000,NPH3 family	IPR000210, IPR011333, IPR004249		-1.66832	5e-05	0.000717479
VIT_03s0063g01480	CYP82C4	CELLULAR PROCESSES, SIGNALLING & HOMEOSTASIS		GO:0016491:oxidoreductase activity:F|GO:0009055:electron carrier activity:F|GO:0055114:oxidation reduction:P|GO:0004497:monooxygenase activity:F|GO:0020037:heme binding:F|GO:0046872:metal ion binding:F|GO:0005506:iron ion binding:F	GO:0003674 molecular_function F:GO:0003824 catalytic activity F:GO:0005488 binding F:GO:0008152 metabolic process P	PO:0009029,stamen,S|PO:0009032,petal,S|PO:0009010,seed,S|PO:0020137,leaf apex,S|PO:0009031,sepal,S|PO:0009005,root,S|PO:0009046,flower,S|PO:0009009,embryo,S|PO:0008034,leaf whorl,S|PO:0009025,leaf,S|PO:0007103,LP.10 ten leaves visible,G|PO:0007095,LP.08 eight leaves visible,G|PO:0007616,4 anthesis,G|PO:0001185,C globular stage,G|PO:0007064,LP.12 twelve leaves visible,G|PO:0001078,E expanded cotyl…	PF00067,Cytochrome P450	IPR001128, IPR002401		-1.66497	0.00045	0.0046589
VIT_14s0128g00050	Thylakoid lumenal 18.3 kDa protein	CELLULAR PROCESSES, SIGNALLING & HOMEOSTASIS			GO:0006091 generation of precursor metabolites and energy P:GO:0009536 plastid C:GO:0009579 thylakoid C:GO:0015979 photosynthesis P:GO:0016020 membrane C:GO:0019538 protein metabolic process P	PO:0000230,inflorescence meristem,S|PO:0008019,leaf lamina base,S|PO:0020100,hypocotyl,S|PO:0020030,cotyledon,S|PO:0009052,pedicel,S|PO:0000013,cauline leaf,S|PO:0009009,embryo,S|PO:0009046,flower,S|PO:0000037,shoot apex,S|PO:0020091,male gametophyte,S|PO:0009006,shoot,S|PO:0020038,petiole,S|PO:0009029,stamen,S|PO:0009032,petal,S|PO:0009031,sepal,S|PO:0009010,seed,S|PO:0020137,leaf apex,S|PO:0009…	PF04536,Domain of unknown function (DUF477)	IPR007621		-1.66388	5e-05	0.000717479
VIT_10s0042g00200	Thioredoxin X	CELLULAR PROCESSES, SIGNALLING & HOMEOSTASIS			-	PO:0000230,inflorescence meristem,S|PO:0008019,leaf lamina base,S|PO:0020100,hypocotyl,S|PO:0000084,sperm cell,S|PO:0020030,cotyledon,S|PO:0009052,pedicel,S|PO:0000013,cauline leaf,S|PO:0009009,embryo,S|PO:0000037,shoot apex,S|PO:0009046,flower,S|PO:0020091,male gametophyte,S|PO:0009006,shoot,S|PO:0020038,petiole,S|PO:0009029,stamen,S|PO:0009032,petal,S|PO:0006345,pollen tube,S|PO:0000293,guard c…	PF00085,Thioredoxin	IPR005746, IPR006662, IPR013766, IPR012335, IPR015467		-1.66312	5e-05	0.000717479
VIT_08s0007g07190	Calmodulin-binding region IQ	CELLULAR PROCESSES, SIGNALLING & HOMEOSTASIS			GO:0007275 multicellular organismal development P:GO:0008150 biological_process P:GO:0016043 cellular component organization P:GO:0030154 cell differentiation P	PO:0000230,inflorescence meristem,S|PO:0008019,leaf lamina base,S|PO:0020100,hypocotyl,S|PO:0020030,cotyledon,S|PO:0009052,pedicel,S|PO:0000013,cauline leaf,S|PO:0009009,embryo,S|PO:0009046,flower,S|PO:0000037,shoot apex,S|PO:0020091,male gametophyte,S|PO:0009006,shoot,S|PO:0020038,petiole,S|PO:0009029,stamen,S|PO:0009032,petal,S|PO:0009031,sepal,S|PO:0009010,seed,S|PO:0020137,leaf apex,S|PO:0009…	0	IPR000048		-1.65934	0.00115	0.00999591
VIT_02s0033g00800	Nitrilase 4 (NIT4)	CELLULAR PROCESSES, SIGNALLING & HOMEOSTASIS	vv10910Nitrogen_metabolism	GO:0005886:plasma membrane:C|GO:0016020:membrane:C|GO:0016787:hydrolase activity:F|GO:0006807:nitrogen compound metabolic process:P|GO:0047427:cyanoalanine nitrilase activity:F|GO:0016810:hydrolase activity, acting on carbon-nitrogen (but not peptide) bonds:F|GO:0000257:nitrilase activity:F|GO:0009898:internal side of plasma membrane:C	GO:0005886 plasma membrane C:GO:0008152 metabolic process P:GO:0016787 hydrolase activity F	PO:0000230,inflorescence meristem,S|PO:0008019,leaf lamina base,S|PO:0020100,hypocotyl,S|PO:0000084,sperm cell,S|PO:0020030,cotyledon,S|PO:0000282,trichome,S|PO:0000005,cultured cell,S|PO:0009052,pedicel,S|PO:0000013,cauline leaf,S|PO:0009009,embryo,S|PO:0000037,shoot apex,S|PO:0009046,flower,S|PO:0020091,male gametophyte,S|PO:0009006,shoot,S|PO:0009032,petal,S|PO:0020038,petiole,S|PO:0009029,sta…	PF00795,Carbon-nitrogen hydrolase	IPR000132, IPR003010		-1.64757	0.0001	0.00132706
VIT_10s0003g01220	Copper-binding family protein	CELLULAR PROCESSES, SIGNALLING & HOMEOSTASIS			-	0	PF00403,Heavy-metal-associated domain	IPR006121		-1.62954	5e-05	0.000717479
VIT_05s0062g00780	Rho GDP-dissociation inhibitor 2	CELLULAR PROCESSES, SIGNALLING & HOMEOSTASIS			GO:0005737 cytoplasm C:GO:0030234 enzyme regulator activity F	PO:0000230,inflorescence meristem,S|PO:0008019,leaf lamina base,S|PO:0020100,hypocotyl,S|PO:0000084,sperm cell,S|PO:0020030,cotyledon,S|PO:0000005,cultured cell,S|PO:0009052,pedicel,S|PO:0000013,cauline leaf,S|PO:0000037,shoot apex,S|PO:0009046,flower,S|PO:0009009,embryo,S|PO:0009006,shoot,S|PO:0020091,male gametophyte,S|PO:0020038,petiole,S|PO:0009032,petal,S|PO:0009029,stamen,S|PO:0006345,polle…	PF02115,RHO protein GDP dissociation inhibitor	IPR000406		-1.62873	5e-05	0.000717479
VIT_03s0088g00400	Tubulin alpha-6 chain	CELLULAR PROCESSES, SIGNALLING & HOMEOSTASIS	vv44145Phagosome vv44810Regulation_of_actin_cytoskeleton		GO:0009536 plastid C:GO:0009579 thylakoid C:GO:0016020 membrane C	PO:0000230,inflorescence meristem,S|PO:0008019,leaf lamina base,S|PO:0020100,hypocotyl,S|PO:0000084,sperm cell,S|PO:0020030,cotyledon,S|PO:0009052,pedicel,S|PO:0000013,cauline leaf,S|PO:0009009,embryo,S|PO:0000037,shoot apex,S|PO:0009046,flower,S|PO:0020091,male gametophyte,S|PO:0009006,shoot,S|PO:0020038,petiole,S|PO:0009029,stamen,S|PO:0009032,petal,S|PO:0006345,pollen tube,S|PO:0009010,seed,S|…	0			-1.62354	5e-05	0.000717479
VIT_04s0023g00430	Tyrosine specific protein phosphatase	CELLULAR PROCESSES, SIGNALLING & HOMEOSTASIS			GO:0008152 metabolic process P:GO:0009987 cellular process P:GO:0016787 hydrolase activity F	PO:0000230,inflorescence meristem,S|PO:0008019,leaf lamina base,S|PO:0000084,sperm cell,S|PO:0020100,hypocotyl,S|PO:0020030,cotyledon,S|PO:0009052,pedicel,S|PO:0000013,cauline leaf,S|PO:0009009,embryo,S|PO:0000037,shoot apex,S|PO:0009046,flower,S|PO:0009006,shoot,S|PO:0020091,male gametophyte,S|PO:0020038,petiole,S|PO:0009032,petal,S|PO:0009029,stamen,S|PO:0006345,pollen tube,S|PO:0020137,leaf ap…	PF03162,Tyrosine phosphatase family	IPR016130, IPR004861		-1.62207	5e-05	0.000717479
VIT_08s0007g03520	Purple acid phosphatase 22- ATPAP22/PAP22	CELLULAR PROCESSES, SIGNALLING & HOMEOSTASIS	vv10740Riboflavin_metabolism		GO:0005488 binding F:GO:0005576 extracellular region C:GO:0016787 hydrolase activity F	PO:0000230,inflorescence meristem,S|PO:0008019,leaf lamina base,S|PO:0000084,sperm cell,S|PO:0020100,hypocotyl,S|PO:0020030,cotyledon,S|PO:0009052,pedicel,S|PO:0000013,cauline leaf,S|PO:0009009,embryo,S|PO:0009046,flower,S|PO:0000037,shoot apex,S|PO:0020091,male gametophyte,S|PO:0009006,shoot,S|PO:0009001,fruit,S|PO:0020038,petiole,S|PO:0009029,stamen,S|PO:0009032,petal,S|PO:0006345,pollen tube,S…	PF00149,Calcineurin-like phosphoesterase	IPR004843		-1.61832	0.00015	0.00187118
VIT_00s2254g00010	Ser/Thr receptor-like kinase1	CELLULAR PROCESSES, SIGNALLING & HOMEOSTASIS			-	0	0	IPR000719, IPR017441, IPR017442, IPR008271		-1.61386	0.0001	0.00132706
VIT_16s0050g01390	SRC2/SRC2 (soybean gene regulated BY cold-2)	CELLULAR PROCESSES, SIGNALLING & HOMEOSTASIS		GO:0001539:ciliary or flagellar motility:P|GO:0005509:calcium ion binding:F|GO:0009288:bacterial-type flagellum:C	GO:0005515 protein binding F:GO:0005773 vacuole C:GO:0005783 endoplasmic reticulum C:GO:0006810 transport P:GO:0009987 cellular process P	PO:0000230,inflorescence meristem,S|PO:0008019,leaf lamina base,S|PO:0020100,hypocotyl,S|PO:0020030,cotyledon,S|PO:0000005,cultured cell,S|PO:0009052,pedicel,S|PO:0000013,cauline leaf,S|PO:0009009,embryo,S|PO:0009046,flower,S|PO:0000037,shoot apex,S|PO:0020091,male gametophyte,S|PO:0009006,shoot,S|PO:0020038,petiole,S|PO:0009029,stamen,S|PO:0009032,petal,S|PO:0006345,pollen tube,S|PO:0000293,guar…	PF00168,C2 domain			-1.61326	5e-05	0.000717479
VIT_00s0484g00040	S-locus lectin protein kinase	CELLULAR PROCESSES, SIGNALLING & HOMEOSTASIS			GO:0004872 receptor activity F:GO:0005515 protein binding F:GO:0009875 pollen-pistil interaction P:GO:0016301 kinase activity F:GO:0030246 carbohydrate binding F	0	PF00954,S-locus glycoprotein family|PF08276,PAN-like domain	IPR000152, IPR000742, IPR013227, IPR003609, IPR000719, IPR000858, IPR001245		-1.60786	0.00275	0.0202164
VIT_17s0000g04490	Extracellular Ca2+ sensing receptor	CELLULAR PROCESSES, SIGNALLING & HOMEOSTASIS			GO:0004872 receptor activity F	PO:0000230,inflorescence meristem,S|PO:0008019,leaf lamina base,S|PO:0020100,hypocotyl,S|PO:0020030,cotyledon,S|PO:0009052,pedicel,S|PO:0000013,cauline leaf,S|PO:0009009,embryo,S|PO:0009046,flower,S|PO:0000037,shoot apex,S|PO:0020091,male gametophyte,S|PO:0009006,shoot,S|PO:0020038,petiole,S|PO:0009029,stamen,S|PO:0009032,petal,S|PO:0000293,guard cell,S|PO:0009031,sepal,S|PO:0020137,leaf apex,S|P…	0	IPR001763		-1.60057	5e-05	0.000717479
VIT_15s0048g02500	Thylakoid membrane phosphoprotein 14 kda, chloroplast precursor	CELLULAR PROCESSES, SIGNALLING & HOMEOSTASIS			GO:0006091 generation of precursor metabolites and energy P:GO:0009536 plastid C:GO:0009579 thylakoid C:GO:0009719 response to endogenous stimulus P:GO:0015979 photosynthesis P:GO:0016020 membrane C	PO:0000230,inflorescence meristem,S|PO:0008019,leaf lamina base,S|PO:0020100,hypocotyl,S|PO:0000084,sperm cell,S|PO:0020030,cotyledon,S|PO:0009052,pedicel,S|PO:0000013,cauline leaf,S|PO:0009009,embryo,S|PO:0000037,shoot apex,S|PO:0009046,flower,S|PO:0020091,male gametophyte,S|PO:0009006,shoot,S|PO:0020038,petiole,S|PO:0009029,stamen,S|PO:0009032,petal,S|PO:0020137,leaf apex,S|PO:0009010,seed,S|PO…	0			-1.59812	5e-05	0.000717479
VIT_00s0456g00040	S-locus protein kinase	CELLULAR PROCESSES, SIGNALLING & HOMEOSTASIS			GO:0000166 nucleotide binding F:GO:0004872 receptor activity F:GO:0005515 protein binding F:GO:0005886 plasma membrane C:GO:0006464 protein modification process P:GO:0009875 pollen-pistil interaction P:GO:0016020 membrane C:GO:0016301 kinase activity F:GO:0030246 carbohydrate binding F	PO:0000230,inflorescence meristem,S|PO:0008019,leaf lamina base,S|PO:0000084,sperm cell,S|PO:0020030,cotyledon,S|PO:0009052,pedicel,S|PO:0000013,cauline leaf,S|PO:0009009,embryo,S|PO:0000037,shoot apex,S|PO:0009046,flower,S|PO:0020091,male gametophyte,S|PO:0009006,shoot,S|PO:0009032,petal,S|PO:0020038,petiole,S|PO:0009029,stamen,S|PO:0000293,guard cell,S|PO:0009031,sepal,S|PO:0020137,leaf apex,S|…	PF00954,S-locus glycoprotein family|PF08276,PAN-like domain|PF00069,Protein kinase domain|PF07714,Protein tyrosine kinase	IPR001480, IPR000152, IPR000742, IPR002345, IPR013227, IPR003609, IPR000719, IPR017441, IPR017442, IPR008271, IPR000858		-1.59679	5e-05	0.000717479
VIT_11s0016g03830	Protein kinase	CELLULAR PROCESSES, SIGNALLING & HOMEOSTASIS			GO:0005488 binding F:GO:0005739 mitochondrion C	PO:0000230,inflorescence meristem,S|PO:0008019,leaf lamina base,S|PO:0000084,sperm cell,S|PO:0020100,hypocotyl,S|PO:0020030,cotyledon,S|PO:0009052,pedicel,S|PO:0000013,cauline leaf,S|PO:0009009,embryo,S|PO:0000037,shoot apex,S|PO:0009046,flower,S|PO:0020091,male gametophyte,S|PO:0009006,shoot,S|PO:0020038,petiole,S|PO:0009029,stamen,S|PO:0009032,petal,S|PO:0020137,leaf apex,S|PO:0009010,seed,S|PO…	PF01535,PPR repeat	IPR002885		-1.5889	5e-05	0.000717479
VIT_09s0002g07570	Leucine-rich repeat protein kinase	CELLULAR PROCESSES, SIGNALLING & HOMEOSTASIS			GO:0005515 protein binding F:GO:0016301 kinase activity F	PO:0000230,inflorescence meristem,S|PO:0008019,leaf lamina base,S|PO:0020100,hypocotyl,S|PO:0020030,cotyledon,S|PO:0009052,pedicel,S|PO:0000013,cauline leaf,S|PO:0009009,embryo,S|PO:0009046,flower,S|PO:0000037,shoot apex,S|PO:0020091,male gametophyte,S|PO:0009006,shoot,S|PO:0020038,petiole,S|PO:0009029,stamen,S|PO:0009032,petal,S|PO:0009031,sepal,S|PO:0009010,seed,S|PO:0020137,leaf apex,S|PO:0009…	0			-1.5803	5e-05	0.000717479
VIT_04s0044g00120	Kinase	CELLULAR PROCESSES, SIGNALLING & HOMEOSTASIS			GO:0000166 nucleotide binding F:GO:0005515 protein binding F:GO:0016740 transferase activity F:GO:0016787 hydrolase activity F	0	PF03266,Protein of unknown function, DUF265	IPR003593, IPR004948, IPR008144		-1.57232	0.0003	0.0033462
VIT_03s0132g00340	Wall-associated receptor kinase-like 10	CELLULAR PROCESSES, SIGNALLING & HOMEOSTASIS			GO:0000166 nucleotide binding F:GO:0005488 binding F:GO:0006464 protein modification process P:GO:0016020 membrane C:GO:0016301 kinase activity F	PO:0000230,inflorescence meristem,S|PO:0008019,leaf lamina base,S|PO:0020100,hypocotyl,S|PO:0020030,cotyledon,S|PO:0000013,cauline leaf,S|PO:0009009,embryo,S|PO:0000037,shoot apex,S|PO:0009046,flower,S|PO:0020091,male gametophyte,S|PO:0009006,shoot,S|PO:0020038,petiole,S|PO:0009029,stamen,S|PO:0009032,petal,S|PO:0009031,sepal,S|PO:0020137,leaf apex,S|PO:0009010,seed,S|PO:0009047,stem,S|PO:0008034…	PF00069,Protein kinase domain|PF07714,Protein tyrosine kinase	IPR006210, IPR000719, IPR017442, IPR008271, IPR001245		-1.56746	5e-05	0.000717479
VIT_06s0004g04010	Exocyst subunit EXO70 H7	CELLULAR PROCESSES, SIGNALLING & HOMEOSTASIS	vv50111Tethering_factors		GO:0003824 catalytic activity F:GO:0005737 cytoplasm C:GO:0005829 cytosol C:GO:0006810 transport P:GO:0009987 cellular process P	PO:0000230,inflorescence meristem,S|PO:0008019,leaf lamina base,S|PO:0000084,sperm cell,S|PO:0020100,hypocotyl,S|PO:0020030,cotyledon,S|PO:0009052,pedicel,S|PO:0000013,cauline leaf,S|PO:0009009,embryo,S|PO:0000037,shoot apex,S|PO:0009046,flower,S|PO:0020091,male gametophyte,S|PO:0009006,shoot,S|PO:0009032,petal,S|PO:0020038,petiole,S|PO:0009029,stamen,S|PO:0006345,pollen tube,S|PO:0009031,sepal,S…	PF03081,Exo70 exocyst complex subunit	IPR002198, IPR004140		-1.56623	5e-05	0.000717479
VIT_12s0134g00240	Avr9/Cf-9 rapidly elicited protein 20	CELLULAR PROCESSES, SIGNALLING & HOMEOSTASIS			GO:0000166 nucleotide binding F:GO:0003676 nucleic acid binding F:GO:0005488 binding F:GO:0016787 hydrolase activity F	PO:0000230,inflorescence meristem,S|PO:0008019,leaf lamina base,S|PO:0000084,sperm cell,S|PO:0020100,hypocotyl,S|PO:0020030,cotyledon,S|PO:0000005,cultured cell,S|PO:0009052,pedicel,S|PO:0000013,cauline leaf,S|PO:0009009,embryo,S|PO:0000037,shoot apex,S|PO:0009046,flower,S|PO:0020091,male gametophyte,S|PO:0009006,shoot,S|PO:0020038,petiole,S|PO:0009029,stamen,S|PO:0009032,petal,S|PO:0006345,polle…	0	IPR011992, IPR002048		-1.55089	5e-05	0.000717479
VIT_06s0004g06840	Protein phosphatase 2C	CELLULAR PROCESSES, SIGNALLING & HOMEOSTASIS			GO:0005488 binding F:GO:0005623 cell C:GO:0006464 protein modification process P:GO:0016787 hydrolase activity F	PO:0000230,inflorescence meristem,S|PO:0008019,leaf lamina base,S|PO:0020100,hypocotyl,S|PO:0000084,sperm cell,S|PO:0000005,cultured cell,S|PO:0009052,pedicel,S|PO:0000013,cauline leaf,S|PO:0000037,shoot apex,S|PO:0009009,embryo,S|PO:0009046,flower,S|PO:0020091,male gametophyte,S|PO:0009029,stamen,S|PO:0009032,petal,S|PO:0006345,pollen tube,S|PO:0009010,seed,S|PO:0009031,sepal,S|PO:0009030,carpel…	PF00481,Protein phosphatase 2C	IPR015655, IPR001932, IPR000222, IPR014045		-1.54445	5e-05	0.000717479
VIT_19s0014g04620	S-locus receptor kinase	CELLULAR PROCESSES, SIGNALLING & HOMEOSTASIS			GO:0000166 nucleotide binding F:GO:0004872 receptor activity F:GO:0005515 protein binding F:GO:0005886 plasma membrane C:GO:0006464 protein modification process P:GO:0009875 pollen-pistil interaction P:GO:0016020 membrane C:GO:0016301 kinase activity F:GO:0030246 carbohydrate binding F	PO:0000230,inflorescence meristem,S|PO:0008019,leaf lamina base,S|PO:0020100,hypocotyl,S|PO:0000084,sperm cell,S|PO:0020030,cotyledon,S|PO:0009052,pedicel,S|PO:0000013,cauline leaf,S|PO:0009009,embryo,S|PO:0000037,shoot apex,S|PO:0009046,flower,S|PO:0020091,male gametophyte,S|PO:0009006,shoot,S|PO:0009032,petal,S|PO:0020038,petiole,S|PO:0009029,stamen,S|PO:0000293,guard cell,S|PO:0009031,sepal,S|…	PF01453,D-mannose binding lectin|PF00954,S-locus glycoprotein family|PF08276,PAN-like domain	IPR001480, IPR006210, IPR013227, IPR003609, IPR000858		-1.53966	5e-05	0.000717479
VIT_18s0122g00240	Lys Motif-Type Receptor-Like Kinase LYK8	CELLULAR PROCESSES, SIGNALLING & HOMEOSTASIS			GO:0000166 nucleotide binding F:GO:0004872 receptor activity F:GO:0006464 protein modification process P:GO:0009056 catabolic process P:GO:0016301 kinase activity F	PO:0000230,inflorescence meristem,S|PO:0008019,leaf lamina base,S|PO:0000084,sperm cell,S|PO:0000003,whole plant,S|PO:0020100,hypocotyl,S|PO:0020030,cotyledon,S|PO:0000005,cultured cell,S|PO:0009052,pedicel,S|PO:0000013,cauline leaf,S|PO:0009009,embryo,S|PO:0009046,flower,S|PO:0000037,shoot apex,S|PO:0009006,shoot,S|PO:0020091,male gametophyte,S|PO:0009032,petal,S|PO:0009029,stamen,S|PO:0020038,p…	PF07714,Protein tyrosine kinase|PF00069,Protein kinase domain	IPR002482, IPR000719, IPR017442		-1.5387	5e-05	0.000717479
VIT_04s0044g00770	Cellulose synthase CSLE1	CELLULAR PROCESSES, SIGNALLING & HOMEOSTASIS	vv40006Cell_wall		GO:0005975 carbohydrate metabolic process P:GO:0009058 biosynthetic process P:GO:0009987 cellular process P:GO:0016020 membrane C:GO:0016043 cellular component organization P:GO:0016740 transferase activity F	0	0	IPR005150		-1.53012	0.00445	0.0296458
VIT_13s0067g03780	Leucine-rich repeat protein kinase	CELLULAR PROCESSES, SIGNALLING & HOMEOSTASIS			GO:0000166 nucleotide binding F:GO:0004872 receptor activity F:GO:0005886 plasma membrane C:GO:0006464 protein modification process P:GO:0016020 membrane C:GO:0016301 kinase activity F	PO:0005052,callus,S|PO:0000230,inflorescence meristem,S|PO:0008019,leaf lamina base,S|PO:0020100,hypocotyl,S|PO:0020030,cotyledon,S|PO:0003011,root vascular system,S|PO:0000005,cultured cell,S|PO:0009052,pedicel,S|PO:0000013,cauline leaf,S|PO:0009009,embryo,S|PO:0000037,shoot apex,S|PO:0009046,flower,S|PO:0020091,male gametophyte,S|PO:0009006,shoot,S|PO:0020038,petiole,S|PO:0009029,stamen,S|PO:00…	PF00069,Protein kinase domain|PF07714,Protein tyrosine kinase	IPR000719, IPR017441, IPR008271, IPR001245		-1.52713	5e-05	0.000717479
VIT_18s0041g00350	Dienelactone hydrolase	CELLULAR PROCESSES, SIGNALLING & HOMEOSTASIS	vv11000Single_reactions		GO:0016787 hydrolase activity F	PO:0000230,inflorescence meristem,S|PO:0008019,leaf lamina base,S|PO:0020100,hypocotyl,S|PO:0020030,cotyledon,S|PO:0009052,pedicel,S|PO:0000013,cauline leaf,S|PO:0009009,embryo,S|PO:0009046,flower,S|PO:0000037,shoot apex,S|PO:0020091,male gametophyte,S|PO:0009006,shoot,S|PO:0020038,petiole,S|PO:0009029,stamen,S|PO:0009032,petal,S|PO:0009031,sepal,S|PO:0009010,seed,S|PO:0020137,leaf apex,S|PO:0009…	PF01738,Dienelactone hydrolase family	IPR002925		-1.52643	5e-05	0.000717479
VIT_04s0044g00530	PAP/fibrillin family	CELLULAR PROCESSES, SIGNALLING & HOMEOSTASIS			GO:0005198 structural molecule activity F:GO:0009536 plastid C:GO:0009579 thylakoid C:GO:0016020 membrane C	PO:0000230,inflorescence meristem,S|PO:0008019,leaf lamina base,S|PO:0000084,sperm cell,S|PO:0020100,hypocotyl,S|PO:0020030,cotyledon,S|PO:0009052,pedicel,S|PO:0000013,cauline leaf,S|PO:0009009,embryo,S|PO:0009046,flower,S|PO:0000037,shoot apex,S|PO:0020091,male gametophyte,S|PO:0009006,shoot,S|PO:0020038,petiole,S|PO:0009029,stamen,S|PO:0009032,petal,S|PO:0009031,sepal,S|PO:0009010,seed,S|PO:002…	PF04755,PAP_fibrillin	IPR006843		-1.52165	5e-05	0.000717479
VIT_06s0004g06430	Receptor ser/thr protein kinase	CELLULAR PROCESSES, SIGNALLING & HOMEOSTASIS			GO:0000166 nucleotide binding F:GO:0004872 receptor activity F:GO:0006464 protein modification process P:GO:0008152 metabolic process P:GO:0009987 cellular process P:GO:0016301 kinase activity F:GO:0016740 transferase activity F	PO:0000230,inflorescence meristem,S|PO:0008019,leaf lamina base,S|PO:0020100,hypocotyl,S|PO:0000084,sperm cell,S|PO:0020030,cotyledon,S|PO:0009052,pedicel,S|PO:0000013,cauline leaf,S|PO:0009009,embryo,S|PO:0000037,shoot apex,S|PO:0009046,flower,S|PO:0020091,male gametophyte,S|PO:0009006,shoot,S|PO:0020038,petiole,S|PO:0009029,stamen,S|PO:0009032,petal,S|PO:0006345,pollen tube,S|PO:0020137,leaf ap…	PF00069,Protein kinase domain|PF07714,Protein tyrosine kinase	IPR002034, IPR000719, IPR017441, IPR017442, IPR008271		-1.51046	5e-05	0.000717479
VIT_04s0043g00160	Receptor protein kinase	CELLULAR PROCESSES, SIGNALLING & HOMEOSTASIS			GO:0000166 nucleotide binding F:GO:0004872 receptor activity F:GO:0005515 protein binding F:GO:0006464 protein modification process P:GO:0016020 membrane C:GO:0016301 kinase activity F	PO:0005052,callus,S|PO:0000230,inflorescence meristem,S|PO:0008019,leaf lamina base,S|PO:0020100,hypocotyl,S|PO:0000084,sperm cell,S|PO:0020030,cotyledon,S|PO:0000005,cultured cell,S|PO:0009052,pedicel,S|PO:0000013,cauline leaf,S|PO:0009009,embryo,S|PO:0000037,shoot apex,S|PO:0009046,flower,S|PO:0020091,male gametophyte,S|PO:0009006,shoot,S|PO:0020038,petiole,S|PO:0009029,stamen,S|PO:0009032,peta…	PF08263,Leucine rich repeat N-terminal domain|PF00069,Protein kinase domain|PF07714,Protein tyrosine kinase	IPR001611, IPR013210, IPR003591, IPR000719, IPR017441, IPR017442, IPR008271		-1.51014	5e-05	0.000717479
VIT_16s0050g01400	C2 domain-containing protein	CELLULAR PROCESSES, SIGNALLING & HOMEOSTASIS			GO:0005515 protein binding F:GO:0005773 vacuole C:GO:0005783 endoplasmic reticulum C:GO:0006810 transport P:GO:0009987 cellular process P	PO:0000230,inflorescence meristem,S|PO:0008019,leaf lamina base,S|PO:0020100,hypocotyl,S|PO:0020030,cotyledon,S|PO:0000005,cultured cell,S|PO:0009052,pedicel,S|PO:0000013,cauline leaf,S|PO:0009009,embryo,S|PO:0009046,flower,S|PO:0000037,shoot apex,S|PO:0020091,male gametophyte,S|PO:0009006,shoot,S|PO:0020038,petiole,S|PO:0009029,stamen,S|PO:0009032,petal,S|PO:0006345,pollen tube,S|PO:0000293,guar…	PF00168,C2 domain	IPR000008		-1.50049	5e-05	0.000717479
VIT_06s0004g01220	PAP/fibrillin family	CELLULAR PROCESSES, SIGNALLING & HOMEOSTASIS			GO:0005198 structural molecule activity F:GO:0009536 plastid C:GO:0009579 thylakoid C:GO:0016020 membrane C	PO:0000230,inflorescence meristem,S|PO:0008019,leaf lamina base,S|PO:0020100,hypocotyl,S|PO:0020030,cotyledon,S|PO:0009052,pedicel,S|PO:0000013,cauline leaf,S|PO:0009009,embryo,S|PO:0009046,flower,S|PO:0000037,shoot apex,S|PO:0020091,male gametophyte,S|PO:0009006,shoot,S|PO:0020038,petiole,S|PO:0009029,stamen,S|PO:0009032,petal,S|PO:0009031,sepal,S|PO:0009010,seed,S|PO:0020137,leaf apex,S|PO:0009…	PF04755,PAP_fibrillin	IPR006843		-1.49928	5e-05	0.000717479
VIT_18s0122g01470	CYP87A2	CELLULAR PROCESSES, SIGNALLING & HOMEOSTASIS			GO:0003674 molecular_function F:GO:0003824 catalytic activity F:GO:0005488 binding F:GO:0006629 lipid metabolic process P:GO:0008152 metabolic process P:GO:0009058 biosynthetic process P:GO:0016020 membrane C	PO:0005052,callus,S|PO:0020100,hypocotyl,S|PO:0000037,shoot apex,S|PO:0009005,root,S|PO:0020030,cotyledon,S|PO:0009006,shoot,S|PO:0009025,leaf,S|PO:0007064,LP.12 twelve leaves visible,G	PF00067,Cytochrome P450	IPR001128, IPR002401		-1.49665	0.0019	0.0150777
VIT_14s0108g01000	Calcium-binding EF hand	CELLULAR PROCESSES, SIGNALLING & HOMEOSTASIS			GO:0005488 binding F	PO:0000230,inflorescence meristem,S|PO:0008019,leaf lamina base,S|PO:0020100,hypocotyl,S|PO:0020030,cotyledon,S|PO:0009052,pedicel,S|PO:0000013,cauline leaf,S|PO:0009009,embryo,S|PO:0000037,shoot apex,S|PO:0009046,flower,S|PO:0020091,male gametophyte,S|PO:0020038,petiole,S|PO:0009032,petal,S|PO:0009029,stamen,S|PO:0006345,pollen tube,S|PO:0020137,leaf apex,S|PO:0009010,seed,S|PO:0009031,sepal,S|P…	PF00036,EF hand	IPR011992, IPR002048, IPR001878		-1.49204	5e-05	0.000717479
VIT_18s0041g01150	Lectin protein kinase	CELLULAR PROCESSES, SIGNALLING & HOMEOSTASIS			GO:0008152 metabolic process P:GO:0016740 transferase activity F	0	0	IPR013320, IPR001220, IPR000719, IPR017441, IPR002363, IPR008271, IPR001245		-1.48824	0.00215	0.016667
VIT_01s0137g00240	Pectate lyase	CELLULAR PROCESSES, SIGNALLING & HOMEOSTASIS	vv40006Cell_wall		GO:0003824 catalytic activity F:GO:0005488 binding F	PO:0000230,inflorescence meristem,S|PO:0008019,leaf lamina base,S|PO:0020100,hypocotyl,S|PO:0000084,sperm cell,S|PO:0020030,cotyledon,S|PO:0009052,pedicel,S|PO:0000013,cauline leaf,S|PO:0009009,embryo,S|PO:0009046,flower,S|PO:0000037,shoot apex,S|PO:0020091,male gametophyte,S|PO:0009006,shoot,S|PO:0020038,petiole,S|PO:0009029,stamen,S|PO:0009032,petal,S|PO:0009010,seed,S|PO:0020137,leaf apex,S|PO…	PF00544,Pectate lyase	IPR002022, IPR006626, IPR012334		-1.48541	0.00025	0.0028745
VIT_00s0286g00040	S-locus protein kinase	CELLULAR PROCESSES, SIGNALLING & HOMEOSTASIS			GO:0000166 nucleotide binding F:GO:0006464 protein modification process P:GO:0009875 pollen-pistil interaction P:GO:0016301 kinase activity F	0	PF08276,PAN-like domain	IPR013227, IPR003609, IPR000719, IPR017441, IPR008271, IPR001245		-1.47549	0.0006	0.00589788
VIT_00s0266g00090	ARK3 (Arabidopsis Receptor Kinase 3)	CELLULAR PROCESSES, SIGNALLING & HOMEOSTASIS			GO:0000166 nucleotide binding F:GO:0004871 signal transducer activity F:GO:0004872 receptor activity F:GO:0005515 protein binding F:GO:0005886 plasma membrane C:GO:0006464 protein modification process P:GO:0009875 pollen-pistil interaction P:GO:0016020 membrane C:GO:0016301 kinase activity F:GO:0030246 carbohydrate binding F	PO:0000230,inflorescence meristem,S|PO:0008019,leaf lamina base,S|PO:0020100,hypocotyl,S|PO:0020030,cotyledon,S|PO:0009052,pedicel,S|PO:0000013,cauline leaf,S|PO:0000037,shoot apex,S|PO:0009009,embryo,S|PO:0009046,flower,S|PO:0020091,male gametophyte,S|PO:0009006,shoot,S|PO:0009032,petal,S|PO:0009029,stamen,S|PO:0020038,petiole,S|PO:0020137,leaf apex,S|PO:0009031,sepal,S|PO:0009010,seed,S|PO:0009…	PF00069,Protein kinase domain|PF07714,Protein tyrosine kinase	IPR001480, IPR006210, IPR000742, IPR003609, IPR000719, IPR017441, IPR008271		-1.47037	0.0075	0.0442024
VIT_03s0038g00740	GC1 (GIANT chloroplast 1)	CELLULAR PROCESSES, SIGNALLING & HOMEOSTASIS	vv44110Cell_cycle		GO:0003824 catalytic activity F:GO:0005488 binding F:GO:0008152 metabolic process P:GO:0009987 cellular process P	PO:0000230,inflorescence meristem,S|PO:0008019,leaf lamina base,S|PO:0020100,hypocotyl,S|PO:0020030,cotyledon,S|PO:0009052,pedicel,S|PO:0000013,cauline leaf,S|PO:0009009,embryo,S|PO:0009046,flower,S|PO:0000037,shoot apex,S|PO:0020091,male gametophyte,S|PO:0009006,shoot,S|PO:0020038,petiole,S|PO:0009029,stamen,S|PO:0009032,petal,S|PO:0009031,sepal,S|PO:0009010,seed,S|PO:0020137,leaf apex,S|PO:0009…	PF01370,NAD dependent epimerase/dehydratase family|PF08338,Domain of unknown function (DUF1731)	IPR010099, IPR013549, IPR001509, IPR016040		-1.46528	5e-05	0.000717479
VIT_15s0021g01280	Cyclin-U4-1 (CycU4,1) CYCP4,1	CELLULAR PROCESSES, SIGNALLING & HOMEOSTASIS	vv44110Cell_cycle		GO:0005515 protein binding F:GO:0007049 cell cycle P:GO:0009987 cellular process P:GO:0016301 kinase activity F	PO:0000230,inflorescence meristem,S|PO:0008019,leaf lamina base,S|PO:0020100,hypocotyl,S|PO:0020030,cotyledon,S|PO:0009052,pedicel,S|PO:0000013,cauline leaf,S|PO:0009009,embryo,S|PO:0009046,flower,S|PO:0000037,shoot apex,S|PO:0020091,male gametophyte,S|PO:0009006,shoot,S|PO:0020038,petiole,S|PO:0009029,stamen,S|PO:0009032,petal,S|PO:0009031,sepal,S|PO:0009010,seed,S|PO:0020137,leaf apex,S|PO:0009…	PF08613,Cyclin	IPR013922, IPR012389		-1.46413	0.0001	0.00132706
VIT_19s0090g01630	CYP89H3	CELLULAR PROCESSES, SIGNALLING & HOMEOSTASIS			GO:0003674 molecular_function F:GO:0003824 catalytic activity F:GO:0005488 binding F:GO:0005737 cytoplasm C:GO:0008152 metabolic process P:GO:0009987 cellular process P:GO:0016787 hydrolase activity F	0	0	IPR001128, IPR002401, IPR008162		-1.46244	0.00785	0.0457813
VIT_10s0116g00600	RIC10 (ROP-Interactive crib motif-containing)	CELLULAR PROCESSES, SIGNALLING & HOMEOSTASIS	vv44810Regulation_of_actin_cytoskeleton		-	PO:0009029,stamen,S|PO:0009032,petal,S|PO:0006345,pollen tube,S|PO:0009010,seed,S|PO:0009031,sepal,S|PO:0009030,carpel,S|PO:0009047,stem,S|PO:0009009,embryo,S|PO:0009005,root,S|PO:0009046,flower,S|PO:0008034,leaf whorl,S|PO:0020091,male gametophyte,S|PO:0001017,M germinated pollen stage,G|PO:0001185,C globular stage,G|PO:0007616,4 anthesis,G|PO:0001078,E expanded cotyledon stage,G|PO:0007611,peta…	PF00786,P21-Rho-binding domain	IPR000095		-1.45874	5e-05	0.000717479
VIT_19s0014g04650	Avr9/Cf-9 rapidly elicited protein 20	CELLULAR PROCESSES, SIGNALLING & HOMEOSTASIS			GO:0000166 nucleotide binding F:GO:0003676 nucleic acid binding F:GO:0005488 binding F:GO:0016787 hydrolase activity F	PO:0000230,inflorescence meristem,S|PO:0008019,leaf lamina base,S|PO:0020100,hypocotyl,S|PO:0000084,sperm cell,S|PO:0020030,cotyledon,S|PO:0000005,cultured cell,S|PO:0009052,pedicel,S|PO:0000013,cauline leaf,S|PO:0009009,embryo,S|PO:0000037,shoot apex,S|PO:0009046,flower,S|PO:0020091,male gametophyte,S|PO:0009006,shoot,S|PO:0020038,petiole,S|PO:0009029,stamen,S|PO:0009032,petal,S|PO:0006345,polle…	0	IPR011992, IPR002048		-1.45023	5e-05	0.000717479
VIT_14s0006g02630	Receptor-like kinase ARK1AS	CELLULAR PROCESSES, SIGNALLING & HOMEOSTASIS			GO:0000166 nucleotide binding F:GO:0004872 receptor activity F:GO:0006464 protein modification process P:GO:0016301 kinase activity F	PO:0009047,stem,S|PO:0009005,root,S	PF00069,Protein kinase domain|PF07714,Protein tyrosine kinase	IPR000719, IPR017441, IPR017442, IPR008271		-1.4488	0.0001	0.00132706
VIT_05s0077g00960	Ferredoxin 4Fe-4S, iron-sulfur binding	CELLULAR PROCESSES, SIGNALLING & HOMEOSTASIS			GO:0003674 molecular_function F:GO:0005488 binding F	0	0	IPR001450		-1.44815	0.00715	0.0426704
VIT_06s0004g07390	Calcineurin phosphoesterase	CELLULAR PROCESSES, SIGNALLING & HOMEOSTASIS			GO:0016787 hydrolase activity F	PO:0000230,inflorescence meristem,S|PO:0008019,leaf lamina base,S|PO:0020100,hypocotyl,S|PO:0020030,cotyledon,S|PO:0000005,cultured cell,S|PO:0009052,pedicel,S|PO:0000013,cauline leaf,S|PO:0009009,embryo,S|PO:0009046,flower,S|PO:0000037,shoot apex,S|PO:0020091,male gametophyte,S|PO:0009006,shoot,S|PO:0020038,petiole,S|PO:0009029,stamen,S|PO:0009032,petal,S|PO:0006345,pollen tube,S|PO:0009031,sepa…	PF00149,Calcineurin-like phosphoesterase	IPR004843		-1.44537	5e-05	0.000717479
VIT_18s0001g00820	Thioredoxin-like protein CDSP32	CELLULAR PROCESSES, SIGNALLING & HOMEOSTASIS			GO:0006091 generation of precursor metabolites and energy P:GO:0006810 transport P:GO:0009536 plastid C:GO:0019725 cellular homeostasis P	PO:0000230,inflorescence meristem,S|PO:0008019,leaf lamina base,S|PO:0000084,sperm cell,S|PO:0020100,hypocotyl,S|PO:0020030,cotyledon,S|PO:0000005,cultured cell,S|PO:0009052,pedicel,S|PO:0000013,cauline leaf,S|PO:0009009,embryo,S|PO:0009046,flower,S|PO:0000037,shoot apex,S|PO:0020091,male gametophyte,S|PO:0009006,shoot,S|PO:0020038,petiole,S|PO:0009029,stamen,S|PO:0009032,petal,S|PO:0006345,polle…	PF00085,Thioredoxin	IPR006662, IPR013766, IPR012335, IPR010916, IPR015467		-1.44322	5e-05	0.000717479
VIT_01s0011g03650	Map kinase substrate 1 MKS1	CELLULAR PROCESSES, SIGNALLING & HOMEOSTASIS			-	PO:0009047,stem,S	PF05678,VQ motif			-1.44084	0.00015	0.00187118
VIT_07s0031g00530	MAPKKK21	CELLULAR PROCESSES, SIGNALLING & HOMEOSTASIS			GO:0000166 nucleotide binding F:GO:0004871 signal transducer activity F:GO:0006464 protein modification process P:GO:0016301 kinase activity F	PO:0000230,inflorescence meristem,S|PO:0009029,stamen,S|PO:0009032,petal,S|PO:0006345,pollen tube,S|PO:0000084,sperm cell,S|PO:0020100,hypocotyl,S|PO:0009031,sepal,S|PO:0009030,carpel,S|PO:0009047,stem,S|PO:0009009,embryo,S|PO:0009046,flower,S|PO:0009005,root,S|PO:0008034,leaf whorl,S|PO:0009025,leaf,S|PO:0020091,male gametophyte,S|PO:0007115,LP.04 four leaves visible,G|PO:0001017,M germinated po…	PF00069,Protein kinase domain|PF07714,Protein tyrosine kinase	IPR000719, IPR017441, IPR017442, IPR008271, IPR002290		-1.43487	5e-05	0.000717479
VIT_18s0001g14610	Clavata1 receptor kinase (CLV1)	CELLULAR PROCESSES, SIGNALLING & HOMEOSTASIS			GO:0000166 nucleotide binding F:GO:0003824 catalytic activity F:GO:0004871 signal transducer activity F:GO:0004872 receptor activity F:GO:0005515 protein binding F:GO:0005886 plasma membrane C:GO:0006464 protein modification process P:GO:0007275 multicellular organismal development P:GO:0008152 metabolic process P:GO:0016020 membrane C:GO:0016301 kinase activity F	PO:0008019,leaf lamina base,S|PO:0020100,hypocotyl,S|PO:0000005,cultured cell,S|PO:0009062,gynoecium,S|PO:0006014,male archesporial cell,S|PO:0000013,cauline leaf,S|PO:0020148,shoot apical meristem,S|PO:0009046,flower,S|PO:0020091,male gametophyte,S|PO:0020038,petiole,S|PO:0009029,stamen,S|PO:0009032,petal,S|PO:0009071,tapetum,S|PO:0009031,sepal,S|PO:0009030,carpel,S|PO:0000229,floral meristem,S|…	PF08263,Leucine rich repeat N-terminal domain|PF00069,Protein kinase domain|PF07714,Protein tyrosine kinase	IPR001611, IPR013210, IPR000719, IPR017442, IPR008271		-1.43467	5e-05	0.000717479
VIT_01s0011g02860	CHUP1 (chloroplast unusual positioning 1)	CELLULAR PROCESSES, SIGNALLING & HOMEOSTASIS	vv44810Regulation_of_actin_cytoskeleton		GO:0009536 plastid C:GO:0009987 cellular process P:GO:0016020 membrane C:GO:0016043 cellular component organization P	PO:0000230,inflorescence meristem,S|PO:0008019,leaf lamina base,S|PO:0020100,hypocotyl,S|PO:0020030,cotyledon,S|PO:0000005,cultured cell,S|PO:0009052,pedicel,S|PO:0000013,cauline leaf,S|PO:0009009,embryo,S|PO:0000037,shoot apex,S|PO:0009046,flower,S|PO:0020091,male gametophyte,S|PO:0009006,shoot,S|PO:0020038,petiole,S|PO:0009029,stamen,S|PO:0009032,petal,S|PO:0020137,leaf apex,S|PO:0009031,sepal,…	0			-1.43226	5e-05	0.000717479
VIT_15s0024g01670	Receptor kinase RK20-1	CELLULAR PROCESSES, SIGNALLING & HOMEOSTASIS			GO:0000166 nucleotide binding F:GO:0004872 receptor activity F:GO:0006464 protein modification process P:GO:0016020 membrane C:GO:0016301 kinase activity F	PO:0000230,inflorescence meristem,S|PO:0008019,leaf lamina base,S|PO:0020100,hypocotyl,S|PO:0020030,cotyledon,S|PO:0009052,pedicel,S|PO:0000013,cauline leaf,S|PO:0009009,embryo,S|PO:0000037,shoot apex,S|PO:0009046,flower,S|PO:0020091,male gametophyte,S|PO:0009006,shoot,S|PO:0009032,petal,S|PO:0009029,stamen,S|PO:0020038,petiole,S|PO:0009031,sepal,S|PO:0020137,leaf apex,S|PO:0009010,seed,S|PO:0009…	PF01657,Domain of unknown function DUF26|PF00069,Protein kinase domain|PF07714,Protein tyrosine kinase	IPR002902, IPR000719, IPR017441, IPR017442, IPR008271		-1.42215	0.00365	0.0252867
VIT_10s0042g00430	Thioredoxin X	CELLULAR PROCESSES, SIGNALLING & HOMEOSTASIS			-	0	0			-1.42157	5e-05	0.000717479
VIT_16s0148g00290	Ser/Thr receptor-like kinase1	CELLULAR PROCESSES, SIGNALLING & HOMEOSTASIS			GO:0000166 nucleotide binding F:GO:0004872 receptor activity F:GO:0006464 protein modification process P:GO:0016301 kinase activity F	PO:0000230,inflorescence meristem,S|PO:0009047,stem,S|PO:0020100,hypocotyl,S|PO:0009046,flower,S|PO:0020137,leaf apex,S|PO:0009005,root,S|PO:0007611,petal differentiation and expansion stage,G	PF00069,Protein kinase domain|PF07714,Protein tyrosine kinase	IPR000719, IPR017441, IPR017442, IPR008271		-1.41984	0.00035	0.00378335
VIT_16s0022g01650	Receptor serine/threonine kinase PR5K	CELLULAR PROCESSES, SIGNALLING & HOMEOSTASIS			GO:0000166 nucleotide binding F:GO:0004872 receptor activity F:GO:0005215 transporter activity F:GO:0006464 protein modification process P:GO:0006810 transport P:GO:0009987 cellular process P:GO:0016020 membrane C:GO:0016301 kinase activity F	PO:0000230,inflorescence meristem,S|PO:0009047,stem,S|PO:0020100,hypocotyl,S|PO:0009046,flower,S|PO:0020137,leaf apex,S|PO:0009005,root,S|PO:0007611,petal differentiation and expansion stage,G	PF00069,Protein kinase domain|PF07714,Protein tyrosine kinase	IPR000719, IPR017441, IPR008271, IPR005829		-1.41772	5e-05	0.000717479
VIT_03s0063g02140	RRA2 (reduced residual arabinose 2)	CELLULAR PROCESSES, SIGNALLING & HOMEOSTASIS			GO:0005783 endoplasmic reticulum C	0	0	IPR003388		-1.416	0.00125	0.0106983
VIT_10s0071g01160	ferredoxin-thioredoxin reductase	CELLULAR PROCESSES, SIGNALLING & HOMEOSTASIS			GO:0016491:oxidoreductase activity:F|GO:0003824:catalytic activity:F|GO:0009536:plastid:C|GO:0015979:photosynthesis:P|GO:0008937:ferredoxin reductase activity:F|GO:0055114:oxidation reduction:P|GO:0009507:chloroplast:C	PO:0000230,inflorescence meristem,S|PO:0008019,leaf lamina base,S|PO:0020100,hypocotyl,S|PO:0000084,sperm cell,S|PO:0020030,cotyledon,S|PO:0009052,pedicel,S|PO:0000013,cauline leaf,S|PO:0009009,embryo,S|PO:0000037,shoot apex,S|PO:0009046,flower,S|PO:0020091,male gametophyte,S|PO:0009006,shoot,S|PO:0020038,petiole,S|PO:0009029,stamen,S|PO:0009032,petal,S|PO:0006345,pollen tube,S|PO:0009010,seed,S|…	PF02941,Ferredoxin thioredoxin reductase variable alpha chain	IPR004207, IPR003698		-1.41594	5e-05	0.000717479
VIT_04s0079g00410	CIR1/RVE2 (circadian 1)	CELLULAR PROCESSES, SIGNALLING & HOMEOSTASIS	vv34710Circadian_rhythm vv60045MYBrelated		GO:0003677 DNA binding F:GO:0005634 nucleus C:GO:0006350 transcription P	PO:0000230,inflorescence meristem,S|PO:0008019,leaf lamina base,S|PO:0020100,hypocotyl,S|PO:0020030,cotyledon,S|PO:0009052,pedicel,S|PO:0000013,cauline leaf,S|PO:0009009,embryo,S|PO:0009046,flower,S|PO:0000037,shoot apex,S|PO:0020091,male gametophyte,S|PO:0009006,shoot,S|PO:0020038,petiole,S|PO:0009029,stamen,S|PO:0009032,petal,S|PO:0009031,sepal,S|PO:0009010,seed,S|PO:0020137,leaf apex,S|PO:0009…	PF00249,Myb-like DNA-binding domain	IPR014778, IPR001005, IPR006447		-1.41489	5e-05	0.000717479
VIT_05s0062g01160	Pectinesterase family	CELLULAR PROCESSES, SIGNALLING & HOMEOSTASIS	vv40006Cell_wall		GO:0005576 extracellular region C:GO:0005618 cell wall C:GO:0008150 biological_process P:GO:0009987 cellular process P:GO:0016020 membrane C:GO:0016043 cellular component organization P:GO:0016787 hydrolase activity F:GO:0030234 enzyme regulator activity F	PO:0005052,callus,S|PO:0000230,inflorescence meristem,S|PO:0008019,leaf lamina base,S|PO:0000084,sperm cell,S|PO:0020100,hypocotyl,S|PO:0020030,cotyledon,S|PO:0000282,trichome,S|PO:0000005,cultured cell,S|PO:0009052,pedicel,S|PO:0000013,cauline leaf,S|PO:0009009,embryo,S|PO:0000037,shoot apex,S|PO:0009046,flower,S|PO:0009001,fruit,S|PO:0020091,male gametophyte,S|PO:0009006,shoot,S|PO:0020038,peti…	PF04043,Plant invertase/pectin methylesterase inhibitor|PF01095,Pectinesterase	IPR012334, IPR000070, IPR006501		-1.41237	5e-05	0.000717479
VIT_08s0056g01290	Receptor-like kinase 17	CELLULAR PROCESSES, SIGNALLING & HOMEOSTASIS			GO:0000166 nucleotide binding F:GO:0004872 receptor activity F:GO:0005515 protein binding F:GO:0006464 protein modification process P:GO:0016020 membrane C:GO:0016301 kinase activity F	PO:0000230,inflorescence meristem,S|PO:0008019,leaf lamina base,S|PO:0020100,hypocotyl,S|PO:0020030,cotyledon,S|PO:0009052,pedicel,S|PO:0000013,cauline leaf,S|PO:0009009,embryo,S|PO:0000037,shoot apex,S|PO:0009046,flower,S|PO:0020091,male gametophyte,S|PO:0009006,shoot,S|PO:0020038,petiole,S|PO:0009029,stamen,S|PO:0009032,petal,S|PO:0009031,sepal,S|PO:0020137,leaf apex,S|PO:0009010,seed,S|PO:0009…	PF00069,Protein kinase domain|PF07714,Protein tyrosine kinase	IPR001611, IPR000719, IPR001245		-1.40795	5e-05	0.000717479
VIT_19s0014g04500	Receptor kinase ARK3	CELLULAR PROCESSES, SIGNALLING & HOMEOSTASIS			GO:0000166 nucleotide binding F:GO:0004872 receptor activity F:GO:0006464 protein modification process P:GO:0009875 pollen-pistil interaction P:GO:0016301 kinase activity F:GO:0030246 carbohydrate binding F	PO:0000230,inflorescence meristem,S|PO:0008019,leaf lamina base,S|PO:0020100,hypocotyl,S|PO:0020030,cotyledon,S|PO:0000013,cauline leaf,S|PO:0009009,embryo,S|PO:0009046,flower,S|PO:0000037,shoot apex,S|PO:0020091,male gametophyte,S|PO:0009006,shoot,S|PO:0009032,petal,S|PO:0009029,stamen,S|PO:0020038,petiole,S|PO:0009031,sepal,S|PO:0020137,leaf apex,S|PO:0009010,seed,S|PO:0009030,carpel,S|PO:00090…	PF01453,D-mannose binding lectin|PF00954,S-locus glycoprotein family|PF08276,PAN-like domain			-1.40774	0.0019	0.0150777
VIT_02s0025g01910	Cellulose synthase CSLG3	CELLULAR PROCESSES, SIGNALLING & HOMEOSTASIS	vv40006Cell_wall		GO:0005488 binding F:GO:0005515 protein binding F:GO:0005794 Golgi apparatus C:GO:0005975 carbohydrate metabolic process P:GO:0009058 biosynthetic process P:GO:0009987 cellular process P:GO:0016020 membrane C:GO:0016043 cellular component organization P:GO:0016740 transferase activity F	PO:0005052,callus,S|PO:0000230,inflorescence meristem,S|PO:0008019,leaf lamina base,S|PO:0020100,hypocotyl,S|PO:0000084,sperm cell,S|PO:0020030,cotyledon,S|PO:0009052,pedicel,S|PO:0000013,cauline leaf,S|PO:0009009,embryo,S|PO:0000037,shoot apex,S|PO:0009046,flower,S|PO:0020091,male gametophyte,S|PO:0009006,shoot,S|PO:0020038,petiole,S|PO:0009029,stamen,S|PO:0009032,petal,S|PO:0020137,leaf apex,S|…	PF03552,Cellulose synthase	IPR005150		-1.40645	5e-05	0.000717479
VIT_08s0007g03240	Carbonic anhydrase precursor	CELLULAR PROCESSES, SIGNALLING & HOMEOSTASIS	vv10910Nitrogen_metabolism vv50124Porters_cat_30_to_64		GO:0003824 catalytic activity F:GO:0005488 binding F:GO:0008152 metabolic process P:GO:0009987 cellular process P	PO:0000230,inflorescence meristem,S|PO:0008019,leaf lamina base,S|PO:0020100,hypocotyl,S|PO:0020030,cotyledon,S|PO:0009052,pedicel,S|PO:0000013,cauline leaf,S|PO:0009009,embryo,S|PO:0009046,flower,S|PO:0000037,shoot apex,S|PO:0020091,male gametophyte,S|PO:0009001,fruit,S|PO:0009006,shoot,S|PO:0020038,petiole,S|PO:0009029,stamen,S|PO:0009032,petal,S|PO:0006345,pollen tube,S|PO:0020137,leaf apex,S|…	PF00194,Eukaryotic-type carbonic anhydrase	IPR001148		-1.40596	5e-05	0.000717479
VIT_15s0048g00520	Receptor-like protein kinase	CELLULAR PROCESSES, SIGNALLING & HOMEOSTASIS			GO:0005576 extracellular region C:GO:0005886 plasma membrane C:GO:0016301 kinase activity F	PO:0000230,inflorescence meristem,S|PO:0008019,leaf lamina base,S|PO:0020100,hypocotyl,S|PO:0020030,cotyledon,S|PO:0009052,pedicel,S|PO:0000037,shoot apex,S|PO:0009009,embryo,S|PO:0009046,flower,S|PO:0009006,shoot,S|PO:0020091,male gametophyte,S|PO:0009032,petal,S|PO:0009029,stamen,S|PO:0009010,seed,S|PO:0009031,sepal,S|PO:0020137,leaf apex,S|PO:0009030,carpel,S|PO:0009047,stem,S|PO:0009005,root,…	PF01657,Domain of unknown function DUF26	IPR002902		-1.40321	0.0002	0.00238761
VIT_06s0004g08230	Root phototropism protein 2	CELLULAR PROCESSES, SIGNALLING & HOMEOSTASIS			GO:0004871 signal transducer activity F:GO:0005515 protein binding F:GO:0009628 response to abiotic stimulus P	PO:0000230,inflorescence meristem,S|PO:0008019,leaf lamina base,S|PO:0020100,hypocotyl,S|PO:0020030,cotyledon,S|PO:0009052,pedicel,S|PO:0000013,cauline leaf,S|PO:0009009,embryo,S|PO:0009046,flower,S|PO:0000037,shoot apex,S|PO:0020091,male gametophyte,S|PO:0009006,shoot,S|PO:0020038,petiole,S|PO:0009029,stamen,S|PO:0009032,petal,S|PO:0009031,sepal,S|PO:0009010,seed,S|PO:0020137,leaf apex,S|PO:0009…	PF03000,NPH3 family	IPR000210, IPR011333, IPR013069, IPR013089, IPR004249		-1.39368	5e-05	0.000717479
VIT_00s0286g00130	S-locus lectin protein kinase	CELLULAR PROCESSES, SIGNALLING & HOMEOSTASIS		GO:0005509:calcium ion binding:F	GO:0000166 nucleotide binding F:GO:0004872 receptor activity F:GO:0005515 protein binding F:GO:0005886 plasma membrane C:GO:0006464 protein modification process P:GO:0009875 pollen-pistil interaction P:GO:0016020 membrane C:GO:0016301 kinase activity F:GO:0030246 carbohydrate binding F	PO:0000230,inflorescence meristem,S|PO:0008019,leaf lamina base,S|PO:0000084,sperm cell,S|PO:0020030,cotyledon,S|PO:0009052,pedicel,S|PO:0000013,cauline leaf,S|PO:0009009,embryo,S|PO:0000037,shoot apex,S|PO:0009046,flower,S|PO:0020091,male gametophyte,S|PO:0009006,shoot,S|PO:0009032,petal,S|PO:0020038,petiole,S|PO:0009029,stamen,S|PO:0000293,guard cell,S|PO:0009031,sepal,S|PO:0020137,leaf apex,S|…	PF08276,PAN-like domain|PF00069,Protein kinase domain|PF07714,Protein tyrosine kinase	IPR001480, IPR006210, IPR000742, IPR013227, IPR003609, IPR000719, IPR017442, IPR008271, IPR000858		-1.39292	5e-05	0.000717479
VIT_08s0007g04350	Protein kinase	CELLULAR PROCESSES, SIGNALLING & HOMEOSTASIS			GO:0000166 nucleotide binding F:GO:0005488 binding F:GO:0006464 protein modification process P:GO:0016020 membrane C:GO:0016301 kinase activity F	PO:0000230,inflorescence meristem,S|PO:0008019,leaf lamina base,S|PO:0020100,hypocotyl,S|PO:0020030,cotyledon,S|PO:0000013,cauline leaf,S|PO:0009009,embryo,S|PO:0000037,shoot apex,S|PO:0009046,flower,S|PO:0009006,shoot,S|PO:0020091,male gametophyte,S|PO:0009032,petal,S|PO:0009029,stamen,S|PO:0020038,petiole,S|PO:0020137,leaf apex,S|PO:0009010,seed,S|PO:0009031,sepal,S|PO:0009030,carpel,S|PO:00090…	PF00069,Protein kinase domain|PF07714,Protein tyrosine kinase			-1.39153	0.0002	0.00238761
VIT_08s0007g05980	Calmodulin binding protein	CELLULAR PROCESSES, SIGNALLING & HOMEOSTASIS			GO:0005515 protein binding F:GO:0005886 plasma membrane C	PO:0000230,inflorescence meristem,S|PO:0008019,leaf lamina base,S|PO:0020100,hypocotyl,S|PO:0000084,sperm cell,S|PO:0020030,cotyledon,S|PO:0009052,pedicel,S|PO:0000013,cauline leaf,S|PO:0009009,embryo,S|PO:0000037,shoot apex,S|PO:0009046,flower,S|PO:0020091,male gametophyte,S|PO:0009006,shoot,S|PO:0020038,petiole,S|PO:0009029,stamen,S|PO:0009032,petal,S|PO:0020137,leaf apex,S|PO:0009010,seed,S|PO…	PF00612,IQ calmodulin-binding motif	IPR000048		-1.3794	5e-05	0.000717479
VIT_18s0001g12100	Auxilin	CELLULAR PROCESSES, SIGNALLING & HOMEOSTASIS			GO:0005515 protein binding F	0	0			-1.37477	5e-05	0.000717479
VIT_08s0007g04800	Carbonic anhydrase precursor	CELLULAR PROCESSES, SIGNALLING & HOMEOSTASIS	vv10910Nitrogen_metabolism vv50124Porters_cat_30_to_64		GO:0003824 catalytic activity F:GO:0005215 transporter activity F:GO:0005488 binding F:GO:0006810 transport P:GO:0008152 metabolic process P:GO:0009987 cellular process P:GO:0016020 membrane C	PO:0009032,petal,S|PO:0006345,pollen tube,S|PO:0009047,stem,S|PO:0009005,root,S|PO:0009031,sepal,S|PO:0009046,flower,S|PO:0008034,leaf whorl,S|PO:0007616,4 anthesis,G|PO:0007611,petal differentiation and expansion stage,G	PF00194,Eukaryotic-type carbonic anhydrase	IPR001148, IPR000425		-1.37336	5e-05	0.000717479
VIT_18s0072g00980	Leucine-rich repeat protein kinase	CELLULAR PROCESSES, SIGNALLING & HOMEOSTASIS			GO:0000166 nucleotide binding F:GO:0003824 catalytic activity F:GO:0004872 receptor activity F:GO:0005515 protein binding F:GO:0005622 intracellular C:GO:0005886 plasma membrane C:GO:0006464 protein modification process P:GO:0008152 metabolic process P:GO:0016020 membrane C:GO:0016301 kinase activity F	PO:0000230,inflorescence meristem,S|PO:0008019,leaf lamina base,S|PO:0020100,hypocotyl,S|PO:0020030,cotyledon,S|PO:0000005,cultured cell,S|PO:0004013,epidermal cell,S|PO:0000013,cauline leaf,S|PO:0009009,embryo,S|PO:0009046,flower,S|PO:0000037,shoot apex,S|PO:0020091,male gametophyte,S|PO:0009032,petal,S|PO:0009029,stamen,S|PO:0020038,petiole,S|PO:0000293,guard cell,S|PO:0020137,leaf apex,S|PO:00…	0	IPR001611, IPR000719, IPR001245		-1.36678	5e-05	0.000717479
VIT_00s0286g00140	Serine/threonine-protein kinase receptor ARK3	CELLULAR PROCESSES, SIGNALLING & HOMEOSTASIS			GO:0000166 nucleotide binding F:GO:0004872 receptor activity F:GO:0005515 protein binding F:GO:0005886 plasma membrane C:GO:0006464 protein modification process P:GO:0009875 pollen-pistil interaction P:GO:0016020 membrane C:GO:0016301 kinase activity F:GO:0030246 carbohydrate binding F	PO:0000230,inflorescence meristem,S|PO:0008019,leaf lamina base,S|PO:0000084,sperm cell,S|PO:0020030,cotyledon,S|PO:0009052,pedicel,S|PO:0000013,cauline leaf,S|PO:0009009,embryo,S|PO:0000037,shoot apex,S|PO:0009046,flower,S|PO:0020091,male gametophyte,S|PO:0009006,shoot,S|PO:0009032,petal,S|PO:0020038,petiole,S|PO:0009029,stamen,S|PO:0000293,guard cell,S|PO:0009031,sepal,S|PO:0020137,leaf apex,S|…	PF00954,S-locus glycoprotein family|PF08276,PAN-like domain|PF00069,Protein kinase domain|PF07714,Protein tyrosine kinase|PF01453,D-mannose binding lectin	IPR001480, IPR013227, IPR003609, IPR000719, IPR017441, IPR017442, IPR008271, IPR000858		-1.3631	5e-05	0.000717479
VIT_03s0038g04170	Lectin protein kinase	CELLULAR PROCESSES, SIGNALLING & HOMEOSTASIS			GO:0000166 nucleotide binding F:GO:0004872 receptor activity F:GO:0005886 plasma membrane C:GO:0006464 protein modification process P:GO:0016020 membrane C:GO:0016301 kinase activity F:GO:0030246 carbohydrate binding F	PO:0000230,inflorescence meristem,S|PO:0008019,leaf lamina base,S|PO:0020100,hypocotyl,S|PO:0000084,sperm cell,S|PO:0020030,cotyledon,S|PO:0009052,pedicel,S|PO:0000013,cauline leaf,S|PO:0009009,embryo,S|PO:0000037,shoot apex,S|PO:0009046,flower,S|PO:0020091,male gametophyte,S|PO:0009006,shoot,S|PO:0020038,petiole,S|PO:0009029,stamen,S|PO:0009032,petal,S|PO:0020137,leaf apex,S|PO:0009010,seed,S|PO…	PF00139,Legume lectin domain|PF00069,Protein kinase domain|PF07714,Protein tyrosine kinase	IPR013320, IPR001220, IPR000719, IPR017441, IPR017442, IPR008271		-1.35374	0.0008	0.00746773
VIT_00s0361g00090	Phototropic-responsive NPH3 protein	CELLULAR PROCESSES, SIGNALLING & HOMEOSTASIS			GO:0004871 signal transducer activity F:GO:0005515 protein binding F:GO:0009628 response to abiotic stimulus P	PO:0000230,inflorescence meristem,S|PO:0008019,leaf lamina base,S|PO:0020100,hypocotyl,S|PO:0020030,cotyledon,S|PO:0009052,pedicel,S|PO:0000013,cauline leaf,S|PO:0009009,embryo,S|PO:0009046,flower,S|PO:0000037,shoot apex,S|PO:0009006,shoot,S|PO:0009032,petal,S|PO:0009029,stamen,S|PO:0020038,petiole,S|PO:0009010,seed,S|PO:0009031,sepal,S|PO:0020137,leaf apex,S|PO:0009030,carpel,S|PO:0009047,stem,S…	PF03000,NPH3 family	IPR000210		-1.34575	5e-05	0.000717479
VIT_11s0016g00290	Pectinesterase PME3	CELLULAR PROCESSES, SIGNALLING & HOMEOSTASIS	vv40006Cell_wall		GO:0005576 extracellular region C:GO:0005618 cell wall C:GO:0008150 biological_process P:GO:0009987 cellular process P:GO:0016020 membrane C:GO:0016043 cellular component organization P:GO:0016787 hydrolase activity F:GO:0030234 enzyme regulator activity F	PO:0005052,callus,S|PO:0000230,inflorescence meristem,S|PO:0008019,leaf lamina base,S|PO:0000003,whole plant,S|PO:0020100,hypocotyl,S|PO:0020030,cotyledon,S|PO:0000005,cultured cell,S|PO:0009052,pedicel,S|PO:0000013,cauline leaf,S|PO:0009009,embryo,S|PO:0000037,shoot apex,S|PO:0009046,flower,S|PO:0020091,male gametophyte,S|PO:0009006,shoot,S|PO:0020038,petiole,S|PO:0009029,stamen,S|PO:0009032,pet…	PF04043,Plant invertase/pectin methylesterase inhibitor|PF01095,Pectinesterase	IPR012334, IPR000070, IPR006501		-1.33724	5e-05	0.000717479
VIT_11s0016g02010	Acid phosphatase survival protein SurE	CELLULAR PROCESSES, SIGNALLING & HOMEOSTASIS	vv10740Riboflavin_metabolism vv60037HSF		GO:0003677 DNA binding F:GO:0003700 sequence-specific DNA binding transcription factor activity F:GO:0005488 binding F:GO:0005634 nucleus C:GO:0005737 cytoplasm C:GO:0006350 transcription P:GO:0006950 response to stress P:GO:0016787 hydrolase activity F	PO:0000230,inflorescence meristem,S|PO:0008019,leaf lamina base,S|PO:0020100,hypocotyl,S|PO:0000084,sperm cell,S|PO:0020030,cotyledon,S|PO:0009052,pedicel,S|PO:0000013,cauline leaf,S|PO:0009009,embryo,S|PO:0000037,shoot apex,S|PO:0009046,flower,S|PO:0020091,male gametophyte,S|PO:0009006,shoot,S|PO:0020038,petiole,S|PO:0009029,stamen,S|PO:0009032,petal,S|PO:0006345,pollen tube,S|PO:0009010,seed,S|…	PF01975,Survival protein SurE|PF00447,HSF-type DNA-binding	IPR002828		-1.33404	5e-05	0.000717479
VIT_08s0032g01150	Syntaxin 1B/2/3/4	CELLULAR PROCESSES, SIGNALLING & HOMEOSTASIS	vv24130SNARE_interactions_in_vesicular_transport vv50101Channels_and_pores		GO:0005515 protein binding F:GO:0005886 plasma membrane C:GO:0006810 transport P:GO:0009987 cellular process P:GO:0016020 membrane C	PO:0005052,callus,S|PO:0000230,inflorescence meristem,S|PO:0008019,leaf lamina base,S|PO:0020100,hypocotyl,S|PO:0000084,sperm cell,S|PO:0020030,cotyledon,S|PO:0000005,cultured cell,S|PO:0009052,pedicel,S|PO:0000013,cauline leaf,S|PO:0009009,embryo,S|PO:0000037,shoot apex,S|PO:0009046,flower,S|PO:0009006,shoot,S|PO:0020091,male gametophyte,S|PO:0009029,stamen,S|PO:0020038,petiole,S|PO:0009032,peta…	PF00804,Syntaxin|PF05739,SNARE domain	IPR006012, IPR006011, IPR000727		-1.31332	5e-05	0.000717479
VIT_15s0024g00090	Vacuolar protein sorting-associated protein vps13	CELLULAR PROCESSES, SIGNALLING & HOMEOSTASIS	vv50110Protein_coat		-	0	0			-1.3103	0.00325	0.0230503
VIT_13s0019g00350	ARF GTPase activator, ARF-GAP Domain 13	CELLULAR PROCESSES, SIGNALLING & HOMEOSTASIS	vv50110Protein_coat		GO:0005488 binding F:GO:0005515 protein binding F:GO:0006139 nucleobase, nucleoside, nucleotide and nucleic acid metabolic process P:GO:0007165 signal transduction P:GO:0009056 catabolic process P:GO:0030234 enzyme regulator activity F	PO:0000230,inflorescence meristem,S|PO:0008019,leaf lamina base,S|PO:0000084,sperm cell,S|PO:0020100,hypocotyl,S|PO:0020030,cotyledon,S|PO:0009052,pedicel,S|PO:0000013,cauline leaf,S|PO:0009046,flower,S|PO:0000037,shoot apex,S|PO:0009009,embryo,S|PO:0009006,shoot,S|PO:0020091,male gametophyte,S|PO:0020038,petiole,S|PO:0009029,stamen,S|PO:0009032,petal,S|PO:0006345,pollen tube,S|PO:0000293,guard c…	PF01412,Putative GTPase activating protein for Arf|PF00168,C2 domain			-1.30959	5e-05	0.000717479
VIT_12s0055g01130	BTH-induced protein phosphatase 1	CELLULAR PROCESSES, SIGNALLING & HOMEOSTASIS			GO:0005488 binding F:GO:0009536 plastid C:GO:0016787 hydrolase activity F	0	0	IPR001932		-1.30889	5e-05	0.000717479
VIT_16s0098g01540	Thylakoid lumenal 17.4 kDa protein, chloroplast	CELLULAR PROCESSES, SIGNALLING & HOMEOSTASIS			GO:0005515 protein binding F:GO:0009536 plastid C:GO:0009579 thylakoid C:GO:0016020 membrane C	PO:0000230,inflorescence meristem,S|PO:0008019,leaf lamina base,S|PO:0020100,hypocotyl,S|PO:0020030,cotyledon,S|PO:0009052,pedicel,S|PO:0000013,cauline leaf,S|PO:0009009,embryo,S|PO:0009046,flower,S|PO:0000037,shoot apex,S|PO:0020091,male gametophyte,S|PO:0009006,shoot,S|PO:0009001,fruit,S|PO:0020038,petiole,S|PO:0009029,stamen,S|PO:0009032,petal,S|PO:0020137,leaf apex,S|PO:0009010,seed,S|PO:0009…	PF00805,Pentapeptide repeats (8 copies)	IPR001646		-1.30255	5e-05	0.000717479
VIT_06s0004g04130	Protein tyrosine phosphatase protein (PAS2)	CELLULAR PROCESSES, SIGNALLING & HOMEOSTASIS			GO:0003824 catalytic activity F:GO:0005783 endoplasmic reticulum C:GO:0006629 lipid metabolic process P:GO:0007275 multicellular organismal development P:GO:0009058 biosynthetic process P:GO:0009987 cellular process P:GO:0016020 membrane C	PO:0000230,inflorescence meristem,S|PO:0008019,leaf lamina base,S|PO:0020100,hypocotyl,S|PO:0020030,cotyledon,S|PO:0009052,pedicel,S|PO:0000013,cauline leaf,S|PO:0009009,embryo,S|PO:0009046,flower,S|PO:0000037,shoot apex,S|PO:0020091,male gametophyte,S|PO:0009006,shoot,S|PO:0020038,petiole,S|PO:0009029,stamen,S|PO:0009032,petal,S|PO:0009031,sepal,S|PO:0009010,seed,S|PO:0020137,leaf apex,S|PO:0009…	PF04387,Protein tyrosine phosphatase-like protein, PTPLA	IPR007482		-1.30132	5e-05	0.000717479
VIT_17s0000g09540	CYP71A26	CELLULAR PROCESSES, SIGNALLING & HOMEOSTASIS			-	0	0	IPR001128, IPR002401		-1.30119	0.0001	0.00132706
VIT_10s0003g01880	RKF1 (receptor-like kinase in flowers 1)	CELLULAR PROCESSES, SIGNALLING & HOMEOSTASIS			-	PO:0000230,inflorescence meristem,S|PO:0008019,leaf lamina base,S|PO:0000084,sperm cell,S|PO:0020100,hypocotyl,S|PO:0020030,cotyledon,S|PO:0009052,pedicel,S|PO:0000013,cauline leaf,S|PO:0009009,embryo,S|PO:0009046,flower,S|PO:0000037,shoot apex,S|PO:0020091,male gametophyte,S|PO:0009006,shoot,S|PO:0020038,petiole,S|PO:0009029,stamen,S|PO:0009032,petal,S|PO:0006345,pollen tube,S|PO:0009031,sepal,S…	PF00069,Protein kinase domain|PF07714,Protein tyrosine kinase	IPR001611, IPR000719, IPR017442, IPR008271		-1.3008	5e-05	0.000717479
VIT_05s0094g00420	Endosperm defective 1 EDE1	CELLULAR PROCESSES, SIGNALLING & HOMEOSTASIS			GO:0006810 transport P:GO:0009987 cellular process P:GO:0019538 protein metabolic process P	PO:0008019,leaf lamina base,S|PO:0020100,hypocotyl,S|PO:0000084,sperm cell,S|PO:0009052,pedicel,S|PO:0000013,cauline leaf,S|PO:0009046,flower,S|PO:0000037,shoot apex,S|PO:0009009,embryo,S|PO:0020003,ovule,S|PO:0020091,male gametophyte,S|PO:0009006,shoot,S|PO:0009089,endosperm,S|PO:0020038,petiole,S|PO:0009032,petal,S|PO:0006345,pollen tube,S|PO:0009010,seed,S|PO:0020137,leaf apex,S|PO:0009031,sep…	PF04484,Family of unknown function (DUF566)	IPR007573		-1.29429	5e-05	0.000717479
VIT_04s0008g00440	Clavata1 receptor kinase (CLV1)	CELLULAR PROCESSES, SIGNALLING & HOMEOSTASIS			GO:0000166 nucleotide binding F:GO:0003824 catalytic activity F:GO:0004871 signal transducer activity F:GO:0004872 receptor activity F:GO:0005515 protein binding F:GO:0005886 plasma membrane C:GO:0006464 protein modification process P:GO:0007275 multicellular organismal development P:GO:0008152 metabolic process P:GO:0016020 membrane C:GO:0016301 kinase activity F	PO:0000230,inflorescence meristem,S|PO:0008019,leaf lamina base,S|PO:0000084,sperm cell,S|PO:0020100,hypocotyl,S|PO:0020030,cotyledon,S|PO:0009052,pedicel,S|PO:0000013,cauline leaf,S|PO:0009009,embryo,S|PO:0009046,flower,S|PO:0000037,shoot apex,S|PO:0020091,male gametophyte,S|PO:0009006,shoot,S|PO:0020038,petiole,S|PO:0009029,stamen,S|PO:0009032,petal,S|PO:0009031,sepal,S|PO:0009010,seed,S|PO:002…	PF08263,Leucine rich repeat N-terminal domain|PF00069,Protein kinase domain|PF07714,Protein tyrosine kinase	IPR001611, IPR013210, IPR000719, IPR017442, IPR008271		-1.2937	5e-05	0.000717479
VIT_19s0014g04590	S-locus protein kinase	CELLULAR PROCESSES, SIGNALLING & HOMEOSTASIS			GO:0000166 nucleotide binding F:GO:0004872 receptor activity F:GO:0005515 protein binding F:GO:0005886 plasma membrane C:GO:0006464 protein modification process P:GO:0009875 pollen-pistil interaction P:GO:0016020 membrane C:GO:0016301 kinase activity F:GO:0030246 carbohydrate binding F	PO:0000230,inflorescence meristem,S|PO:0008019,leaf lamina base,S|PO:0020100,hypocotyl,S|PO:0020030,cotyledon,S|PO:0009052,pedicel,S|PO:0000013,cauline leaf,S|PO:0009046,flower,S|PO:0000037,shoot apex,S|PO:0009009,embryo,S|PO:0020091,male gametophyte,S|PO:0009006,shoot,S|PO:0020038,petiole,S|PO:0009029,stamen,S|PO:0009032,petal,S|PO:0000293,guard cell,S|PO:0009031,sepal,S|PO:0009010,seed,S|PO:002…	PF00069,Protein kinase domain|PF07714,Protein tyrosine kinase	IPR001480, IPR013227, IPR003609, IPR000719, IPR017442, IPR008271, IPR000858		-1.28417	5e-05	0.000717479
VIT_13s0156g00580	S-receptor kinase	CELLULAR PROCESSES, SIGNALLING & HOMEOSTASIS			GO:0000166 nucleotide binding F:GO:0004872 receptor activity F:GO:0006464 protein modification process P:GO:0009875 pollen-pistil interaction P:GO:0016301 kinase activity F:GO:0030246 carbohydrate binding F	PO:0000230,inflorescence meristem,S|PO:0009067,filament,S|PO:0006502,flower abscission zone,S|PO:0008019,leaf lamina base,S|PO:0000084,sperm cell,S|PO:0020100,hypocotyl,S|PO:0020030,cotyledon,S|PO:0003011,root vascular system,S|PO:0000005,cultured cell,S|PO:0009052,pedicel,S|PO:0002000,stomatal complex,S|PO:0000013,cauline leaf,S|PO:0009009,embryo,S|PO:0000037,shoot apex,S|PO:0009046,flower,S|PO:…	PF01453,D-mannose binding lectin|PF00069,Protein kinase domain|PF07714,Protein tyrosine kinase	IPR001480, IPR000719, IPR017441, IPR017442, IPR008271		-1.28265	5e-05	0.000717479
VIT_16s0100g00620	Calmodulin-binding region IQD24	CELLULAR PROCESSES, SIGNALLING & HOMEOSTASIS			GO:0005515 protein binding F	PO:0000230,inflorescence meristem,S|PO:0008019,leaf lamina base,S|PO:0020100,hypocotyl,S|PO:0020030,cotyledon,S|PO:0009052,pedicel,S|PO:0000013,cauline leaf,S|PO:0009046,flower,S|PO:0000037,shoot apex,S|PO:0009009,embryo,S|PO:0020091,male gametophyte,S|PO:0009006,shoot,S|PO:0020038,petiole,S|PO:0009029,stamen,S|PO:0009032,petal,S|PO:0009010,seed,S|PO:0020137,leaf apex,S|PO:0009031,sepal,S|PO:0009…	PF00612,IQ calmodulin-binding motif	IPR000048		-1.28045	0.00085	0.00785648
VIT_01s0011g05580	Atypical receptor kinase MARK	CELLULAR PROCESSES, SIGNALLING & HOMEOSTASIS			GO:0000166 nucleotide binding F:GO:0004872 receptor activity F:GO:0005515 protein binding F:GO:0005886 plasma membrane C:GO:0006464 protein modification process P:GO:0016020 membrane C:GO:0016301 kinase activity F	PO:0005052,callus,S|PO:0000230,inflorescence meristem,S|PO:0006502,flower abscission zone,S|PO:0020041,stipule,S|PO:0008019,leaf lamina base,S|PO:0020100,hypocotyl,S|PO:0020030,cotyledon,S|PO:0003011,root vascular system,S|PO:0000005,cultured cell,S|PO:0009052,pedicel,S|PO:0000013,cauline leaf,S|PO:0009009,embryo,S|PO:0000037,shoot apex,S|PO:0009046,flower,S|PO:0020091,male gametophyte,S|PO:00090…	PF07714,Protein tyrosine kinase|PF00069,Protein kinase domain	IPR001611, IPR013210, IPR000719, IPR017442		-1.27297	5e-05	0.000717479
VIT_00s2659g00010	CRK10 (cysteine-rich RLK10)	CELLULAR PROCESSES, SIGNALLING & HOMEOSTASIS			GO:0000166 nucleotide binding F:GO:0004872 receptor activity F:GO:0006464 protein modification process P:GO:0016020 membrane C:GO:0016301 kinase activity F	PO:0000230,inflorescence meristem,S|PO:0008019,leaf lamina base,S|PO:0020100,hypocotyl,S|PO:0020030,cotyledon,S|PO:0009052,pedicel,S|PO:0000013,cauline leaf,S|PO:0009009,embryo,S|PO:0000037,shoot apex,S|PO:0009046,flower,S|PO:0020091,male gametophyte,S|PO:0009006,shoot,S|PO:0020038,petiole,S|PO:0009029,stamen,S|PO:0009032,petal,S|PO:0009031,sepal,S|PO:0009010,seed,S|PO:0020137,leaf apex,S|PO:0009…	PF00069,Protein kinase domain|PF07714,Protein tyrosine kinase			-1.2714	0.00415	0.0280686
VIT_07s0005g02120	Cyclase/dehydrase	CELLULAR PROCESSES, SIGNALLING & HOMEOSTASIS			GO:0009536 plastid C	PO:0000230,inflorescence meristem,S|PO:0008019,leaf lamina base,S|PO:0020100,hypocotyl,S|PO:0020030,cotyledon,S|PO:0009052,pedicel,S|PO:0000013,cauline leaf,S|PO:0000037,shoot apex,S|PO:0009046,flower,S|PO:0009009,embryo,S|PO:0009006,shoot,S|PO:0020091,male gametophyte,S|PO:0020038,petiole,S|PO:0009032,petal,S|PO:0009029,stamen,S|PO:0020137,leaf apex,S|PO:0009010,seed,S|PO:0009031,sepal,S|PO:0009…	PF03364,Polyketide cyclase / dehydrase and lipid transport	IPR005031		-1.26784	5e-05	0.000717479
VIT_08s0007g01270	Dynein light chain LC6, flagellar outer arm	CELLULAR PROCESSES, SIGNALLING & HOMEOSTASIS	vv44810Regulation_of_actin_cytoskeleton		GO:0003774 motor activity F:GO:0005622 intracellular C:GO:0005856 cytoskeleton C:GO:0009987 cellular process P	PO:0000230,inflorescence meristem,S|PO:0008019,leaf lamina base,S|PO:0020100,hypocotyl,S|PO:0000084,sperm cell,S|PO:0020030,cotyledon,S|PO:0000005,cultured cell,S|PO:0009052,pedicel,S|PO:0000013,cauline leaf,S|PO:0009009,embryo,S|PO:0000037,shoot apex,S|PO:0009046,flower,S|PO:0020091,male gametophyte,S|PO:0009006,shoot,S|PO:0020038,petiole,S|PO:0009029,stamen,S|PO:0009032,petal,S|PO:0020137,leaf …	PF01221,Dynein light chain type 1	IPR001372		-1.26356	5e-05	0.000717479
VIT_12s0057g01140	AarF domain containing kinase	CELLULAR PROCESSES, SIGNALLING & HOMEOSTASIS			GO:0000166 nucleotide binding F:GO:0006464 protein modification process P:GO:0009536 plastid C:GO:0016301 kinase activity F	PO:0000230,inflorescence meristem,S|PO:0008019,leaf lamina base,S|PO:0000084,sperm cell,S|PO:0020100,hypocotyl,S|PO:0020030,cotyledon,S|PO:0009052,pedicel,S|PO:0000013,cauline leaf,S|PO:0009009,embryo,S|PO:0009046,flower,S|PO:0000037,shoot apex,S|PO:0020091,male gametophyte,S|PO:0009006,shoot,S|PO:0020038,petiole,S|PO:0009029,stamen,S|PO:0009032,petal,S|PO:0009031,sepal,S|PO:0009010,seed,S|PO:002…	PF03109,ABC1 family	IPR004147		-1.26197	5e-05	0.000717479
VIT_06s0004g07360	Protein phosphatase 2C	CELLULAR PROCESSES, SIGNALLING & HOMEOSTASIS			GO:0005488 binding F:GO:0016787 hydrolase activity F	PO:0000230,inflorescence meristem,S|PO:0008019,leaf lamina base,S|PO:0020100,hypocotyl,S|PO:0020030,cotyledon,S|PO:0009052,pedicel,S|PO:0000013,cauline leaf,S|PO:0009009,embryo,S|PO:0009046,flower,S|PO:0000037,shoot apex,S|PO:0020091,male gametophyte,S|PO:0009006,shoot,S|PO:0020038,petiole,S|PO:0009029,stamen,S|PO:0009032,petal,S|PO:0000293,guard cell,S|PO:0009031,sepal,S|PO:0009010,seed,S|PO:002…	0	IPR001932		-1.25741	5e-05	0.000717479
VIT_12s0059g00560	Fimbrin 2	CELLULAR PROCESSES, SIGNALLING & HOMEOSTASIS	vv44810Regulation_of_actin_cytoskeleton		GO:0005488 binding F:GO:0005515 protein binding F	PO:0000230,inflorescence meristem,S|PO:0008019,leaf lamina base,S|PO:0000084,sperm cell,S|PO:0020100,hypocotyl,S|PO:0020030,cotyledon,S|PO:0000005,cultured cell,S|PO:0009052,pedicel,S|PO:0000013,cauline leaf,S|PO:0009009,embryo,S|PO:0000037,shoot apex,S|PO:0009046,flower,S|PO:0009006,shoot,S|PO:0020091,male gametophyte,S|PO:0020038,petiole,S|PO:0009029,stamen,S|PO:0009032,petal,S|PO:0006345,polle…	PF00307,Calponin homology (CH) domain	IPR016146, IPR001715		-1.25709	0.00605	0.037498
VIT_10s0003g01980	RKF1 (receptor-like kinase in flowers 1)	CELLULAR PROCESSES, SIGNALLING & HOMEOSTASIS		GO:0016301:kinase activity:F|GO:0005515:protein binding:F|GO:0004872:receptor activity:F	-	PO:0005052,callus,S|PO:0000230,inflorescence meristem,S|PO:0008019,leaf lamina base,S|PO:0000084,sperm cell,S|PO:0020100,hypocotyl,S|PO:0020030,cotyledon,S|PO:0000005,cultured cell,S|PO:0009052,pedicel,S|PO:0000013,cauline leaf,S|PO:0009009,embryo,S|PO:0009046,flower,S|PO:0000037,shoot apex,S|PO:0020091,male gametophyte,S|PO:0009006,shoot,S|PO:0020038,petiole,S|PO:0009029,stamen,S|PO:0009032,peta…	PF00069,Protein kinase domain|PF07714,Protein tyrosine kinase	IPR001611, IPR000719, IPR017441, IPR008271		-1.25609	5e-05	0.000717479
VIT_18s0122g01480	CYP87A2	CELLULAR PROCESSES, SIGNALLING & HOMEOSTASIS			GO:0003674 molecular_function F:GO:0003824 catalytic activity F:GO:0005488 binding F:GO:0006629 lipid metabolic process P:GO:0008152 metabolic process P:GO:0009058 biosynthetic process P:GO:0016020 membrane C	PO:0005052,callus,S|PO:0020100,hypocotyl,S|PO:0009005,root,S	PF00067,Cytochrome P450	IPR001128, IPR002401		-1.25521	5e-05	0.000717479
VIT_00s0366g00020	CRK10 (cysteine-rich RLK10)	CELLULAR PROCESSES, SIGNALLING & HOMEOSTASIS			GO:0000166 nucleotide binding F:GO:0004872 receptor activity F:GO:0006464 protein modification process P:GO:0016020 membrane C:GO:0016301 kinase activity F	PO:0000230,inflorescence meristem,S|PO:0008019,leaf lamina base,S|PO:0020100,hypocotyl,S|PO:0020030,cotyledon,S|PO:0009052,pedicel,S|PO:0000013,cauline leaf,S|PO:0009009,embryo,S|PO:0000037,shoot apex,S|PO:0009046,flower,S|PO:0020091,male gametophyte,S|PO:0009006,shoot,S|PO:0020038,petiole,S|PO:0009029,stamen,S|PO:0009032,petal,S|PO:0009031,sepal,S|PO:0020137,leaf apex,S|PO:0009010,seed,S|PO:0009…	PF01657,Domain of unknown function DUF26|PF00069,Protein kinase domain|PF07714,Protein tyrosine kinase	IPR002902, IPR000719, IPR017441, IPR017442, IPR008271, IPR001245		-1.25376	5e-05	0.000717479
VIT_09s0002g07830	Leucine-rich repeat protein kinase	CELLULAR PROCESSES, SIGNALLING & HOMEOSTASIS			GO:0003824 catalytic activity F:GO:0005515 protein binding F:GO:0008152 metabolic process P:GO:0016301 kinase activity F	PO:0000230,inflorescence meristem,S|PO:0008019,leaf lamina base,S|PO:0020100,hypocotyl,S|PO:0020030,cotyledon,S|PO:0009052,pedicel,S|PO:0000013,cauline leaf,S|PO:0009009,embryo,S|PO:0009046,flower,S|PO:0000037,shoot apex,S|PO:0020091,male gametophyte,S|PO:0009006,shoot,S|PO:0020038,petiole,S|PO:0009029,stamen,S|PO:0009032,petal,S|PO:0009031,sepal,S|PO:0009010,seed,S|PO:0020137,leaf apex,S|PO:0009…	0	IPR001611		-1.25134	0.00035	0.00378335
VIT_19s0014g02120	Metallothionein	CELLULAR PROCESSES, SIGNALLING & HOMEOSTASIS			-	PO:0000230,inflorescence meristem,S|PO:0008019,leaf lamina base,S|PO:0020100,hypocotyl,S|PO:0000084,sperm cell,S|PO:0020030,cotyledon,S|PO:0009052,pedicel,S|PO:0000013,cauline leaf,S|PO:0009009,embryo,S|PO:0000037,shoot apex,S|PO:0009046,flower,S|PO:0020091,male gametophyte,S|PO:0009006,shoot,S|PO:0020038,petiole,S|PO:0009029,stamen,S|PO:0009032,petal,S|PO:0006345,pollen tube,S|PO:0009010,seed,S|…	0			-1.24654	5e-05	0.000717479
VIT_07s0031g00650	Defective chloroplasts and leaves protein / DCL protein	CELLULAR PROCESSES, SIGNALLING & HOMEOSTASIS			GO:0003824 catalytic activity F:GO:0005488 binding F:GO:0008152 metabolic process P	PO:0000230,inflorescence meristem,S|PO:0008019,leaf lamina base,S|PO:0020100,hypocotyl,S|PO:0020030,cotyledon,S|PO:0009052,pedicel,S|PO:0000013,cauline leaf,S|PO:0009009,embryo,S|PO:0009046,flower,S|PO:0000037,shoot apex,S|PO:0020091,male gametophyte,S|PO:0009006,shoot,S|PO:0020038,petiole,S|PO:0009029,stamen,S|PO:0009032,petal,S|PO:0006345,pollen tube,S|PO:0009031,sepal,S|PO:0009010,seed,S|PO:00…	0			-1.2455	5e-05	0.000717479
VIT_02s0025g01040	Receptor protein kinase	CELLULAR PROCESSES, SIGNALLING & HOMEOSTASIS			GO:0000166 nucleotide binding F:GO:0004872 receptor activity F:GO:0005515 protein binding F:GO:0005886 plasma membrane C:GO:0006464 protein modification process P:GO:0016020 membrane C:GO:0016301 kinase activity F	PO:0000230,inflorescence meristem,S|PO:0008019,leaf lamina base,S|PO:0020100,hypocotyl,S|PO:0020030,cotyledon,S|PO:0000005,cultured cell,S|PO:0009052,pedicel,S|PO:0000013,cauline leaf,S|PO:0009009,embryo,S|PO:0000037,shoot apex,S|PO:0009046,flower,S|PO:0020091,male gametophyte,S|PO:0009006,shoot,S|PO:0020038,petiole,S|PO:0009029,stamen,S|PO:0009032,petal,S|PO:0000293,guard cell,S|PO:0009031,sepal…	PF08263,Leucine rich repeat N-terminal domain|PF07714,Protein tyrosine kinase|PF00069,Protein kinase domain	IPR001611, IPR013210, IPR000719, IPR017441, IPR017442		-1.23177	0.00095	0.00860407
VIT_14s0060g00850	Thylakoid lumenal 21.5 kDa protein, chloroplast precursor	CELLULAR PROCESSES, SIGNALLING & HOMEOSTASIS			GO:0005488 binding F:GO:0009579 thylakoid C:GO:0015979 photosynthesis P:GO:0016020 membrane C	PO:0000230,inflorescence meristem,S|PO:0008019,leaf lamina base,S|PO:0020100,hypocotyl,S|PO:0020030,cotyledon,S|PO:0009052,pedicel,S|PO:0000013,cauline leaf,S|PO:0009009,embryo,S|PO:0009046,flower,S|PO:0000037,shoot apex,S|PO:0009006,shoot,S|PO:0009001,fruit,S|PO:0020038,petiole,S|PO:0009029,stamen,S|PO:0009032,petal,S|PO:0020137,leaf apex,S|PO:0009031,sepal,S|PO:0009010,seed,S|PO:0009030,carpel,…	PF01789,PsbP	IPR016123, IPR002683		-1.22907	5e-05	0.000717479
VIT_00s0595g00010	ARK3 (Arabidopsis Receptor Kinase 3)	CELLULAR PROCESSES, SIGNALLING & HOMEOSTASIS			GO:0000166 nucleotide binding F:GO:0004872 receptor activity F:GO:0005515 protein binding F:GO:0005886 plasma membrane C:GO:0006464 protein modification process P:GO:0009875 pollen-pistil interaction P:GO:0016020 membrane C:GO:0016301 kinase activity F:GO:0030246 carbohydrate binding F	PO:0000230,inflorescence meristem,S|PO:0008019,leaf lamina base,S|PO:0020100,hypocotyl,S|PO:0000084,sperm cell,S|PO:0020030,cotyledon,S|PO:0009052,pedicel,S|PO:0000013,cauline leaf,S|PO:0009009,embryo,S|PO:0000037,shoot apex,S|PO:0009046,flower,S|PO:0020091,male gametophyte,S|PO:0009006,shoot,S|PO:0009032,petal,S|PO:0020038,petiole,S|PO:0009029,stamen,S|PO:0000293,guard cell,S|PO:0009031,sepal,S|…	PF00954,S-locus glycoprotein family|PF08276,PAN-like domain|PF00069,Protein kinase domain|PF07714,Protein tyrosine kinase	IPR001480, IPR006210, IPR000742, IPR003609, IPR000719, IPR017441, IPR008271		-1.22043	0.0079	0.046009
VIT_00s0286g00110	S-locus protein kinase	CELLULAR PROCESSES, SIGNALLING & HOMEOSTASIS			GO:0000166 nucleotide binding F:GO:0004872 receptor activity F:GO:0006464 protein modification process P:GO:0009875 pollen-pistil interaction P:GO:0016301 kinase activity F:GO:0030246 carbohydrate binding F	PO:0000230,inflorescence meristem,S|PO:0008019,leaf lamina base,S|PO:0020100,hypocotyl,S|PO:0020030,cotyledon,S|PO:0000013,cauline leaf,S|PO:0009009,embryo,S|PO:0009046,flower,S|PO:0000037,shoot apex,S|PO:0020091,male gametophyte,S|PO:0009006,shoot,S|PO:0009032,petal,S|PO:0009029,stamen,S|PO:0020038,petiole,S|PO:0009031,sepal,S|PO:0020137,leaf apex,S|PO:0009010,seed,S|PO:0009030,carpel,S|PO:00090…	PF00069,Protein kinase domain|PF07714,Protein tyrosine kinase	IPR000719, IPR017442, IPR008271		-1.21841	0.00075	0.00709241
VIT_18s0001g03810	Protein kinase	CELLULAR PROCESSES, SIGNALLING & HOMEOSTASIS			GO:0000166 nucleotide binding F:GO:0004872 receptor activity F:GO:0005488 binding F:GO:0006464 protein modification process P:GO:0016020 membrane C:GO:0016301 kinase activity F	PO:0000230,inflorescence meristem,S|PO:0008019,leaf lamina base,S|PO:0020100,hypocotyl,S|PO:0020030,cotyledon,S|PO:0009052,pedicel,S|PO:0000013,cauline leaf,S|PO:0009009,embryo,S|PO:0009046,flower,S|PO:0000037,shoot apex,S|PO:0020091,male gametophyte,S|PO:0009006,shoot,S|PO:0020038,petiole,S|PO:0009029,stamen,S|PO:0009032,petal,S|PO:0009031,sepal,S|PO:0009010,seed,S|PO:0020137,leaf apex,S|PO:0009…	PF07714,Protein tyrosine kinase|PF00069,Protein kinase domain			-1.21265	5e-05	0.000717479
VIT_14s0108g00340	Leucine Rich Repeat receptor-like kinase	CELLULAR PROCESSES, SIGNALLING & HOMEOSTASIS			GO:0000166 nucleotide binding F:GO:0003824 catalytic activity F:GO:0004872 receptor activity F:GO:0005515 protein binding F:GO:0006464 protein modification process P:GO:0008152 metabolic process P:GO:0016020 membrane C:GO:0016301 kinase activity F	PO:0005052,callus,S|PO:0000230,inflorescence meristem,S|PO:0008019,leaf lamina base,S|PO:0020100,hypocotyl,S|PO:0020030,cotyledon,S|PO:0000005,cultured cell,S|PO:0009052,pedicel,S|PO:0000013,cauline leaf,S|PO:0009009,embryo,S|PO:0009046,flower,S|PO:0000037,shoot apex,S|PO:0020091,male gametophyte,S|PO:0009006,shoot,S|PO:0009032,petal,S|PO:0009029,stamen,S|PO:0020038,petiole,S|PO:0006345,pollen tu…	PF00069,Protein kinase domain|PF07714,Protein tyrosine kinase	IPR001611, IPR000719, IPR017441, IPR017442, IPR008266		-1.21193	5e-05	0.000717479
VIT_07s0005g05100	Phytochrome interacting factor 3-like 5	CELLULAR PROCESSES, SIGNALLING & HOMEOSTASIS	vv34710Circadian_rhythm vv60011BHLH		GO:0003677 DNA binding F:GO:0005634 nucleus C:GO:0006350 transcription P:GO:0030528 transcription regulator activity F	0	0	IPR001092, IPR011598		-1.20914	5e-05	0.000717479
VIT_14s0083g00070	Acclimation of photosynthesis to environment	CELLULAR PROCESSES, SIGNALLING & HOMEOSTASIS			GO:0009536 plastid C:GO:0009579 thylakoid C:GO:0016020 membrane C	PO:0000230,inflorescence meristem,S|PO:0008019,leaf lamina base,S|PO:0020100,hypocotyl,S|PO:0020030,cotyledon,S|PO:0009052,pedicel,S|PO:0000013,cauline leaf,S|PO:0009009,embryo,S|PO:0009046,flower,S|PO:0000037,shoot apex,S|PO:0020091,male gametophyte,S|PO:0009006,shoot,S|PO:0020038,petiole,S|PO:0009029,stamen,S|PO:0009032,petal,S|PO:0000293,guard cell,S|PO:0009031,sepal,S|PO:0020137,leaf apex,S|P…	0			-1.19775	5e-05	0.000717479
VIT_13s0064g01080	Thylakoid lumenal 19 kDa protein, chloroplast precursor	CELLULAR PROCESSES, SIGNALLING & HOMEOSTASIS			GO:0005488 binding F:GO:0009579 thylakoid C:GO:0015979 photosynthesis P:GO:0016020 membrane C	0	0	IPR016123		-1.18829	5e-05	0.000717479
VIT_09s0054g00100	Leucine-rich repeat transmembrane protein kinase	CELLULAR PROCESSES, SIGNALLING & HOMEOSTASIS			-	0	0			-1.18633	0.0007	0.00670512
VIT_18s0001g03780	Protein kinase	CELLULAR PROCESSES, SIGNALLING & HOMEOSTASIS			GO:0000166 nucleotide binding F:GO:0004872 receptor activity F:GO:0005488 binding F:GO:0006464 protein modification process P:GO:0016020 membrane C:GO:0016301 kinase activity F	PO:0000230,inflorescence meristem,S|PO:0008019,leaf lamina base,S|PO:0020100,hypocotyl,S|PO:0020030,cotyledon,S|PO:0009052,pedicel,S|PO:0000013,cauline leaf,S|PO:0009009,embryo,S|PO:0009046,flower,S|PO:0000037,shoot apex,S|PO:0020091,male gametophyte,S|PO:0009006,shoot,S|PO:0020038,petiole,S|PO:0009029,stamen,S|PO:0009032,petal,S|PO:0009031,sepal,S|PO:0009010,seed,S|PO:0020137,leaf apex,S|PO:0009…	PF00069,Protein kinase domain|PF07714,Protein tyrosine kinase			-1.18424	0.0006	0.00589788
VIT_08s0007g05260	Glutamate synthase (GLU1), ferredoxin-dependent	CELLULAR PROCESSES, SIGNALLING & HOMEOSTASIS	vv10910Nitrogen_metabolism		GO:0000166 nucleotide binding F:GO:0003824 catalytic activity F:GO:0005488 binding F:GO:0008152 metabolic process P:GO:0009058 biosynthetic process P:GO:0009536 plastid C:GO:0009987 cellular process P	PO:0000230,inflorescence meristem,S|PO:0008019,leaf lamina base,S|PO:0020100,hypocotyl,S|PO:0000084,sperm cell,S|PO:0020030,cotyledon,S|PO:0000005,cultured cell,S|PO:0009052,pedicel,S|PO:0000013,cauline leaf,S|PO:0009009,embryo,S|PO:0000037,shoot apex,S|PO:0009046,flower,S|PO:0020091,male gametophyte,S|PO:0009006,shoot,S|PO:0005679,epidermis,S|PO:0020038,petiole,S|PO:0009029,stamen,S|PO:0009032,p…	PF00310,Glutamine amidotransferases class-II|PF04898,Glutamate synthase central domain|PF01645,Conserved region in glutamate synthase|PF01493,GXGXG motif	IPR013785, IPR000583, IPR002932, IPR006982, IPR002489	Q43859	-1.18244	0.00205	0.0160498
VIT_16s0039g02260	RelA/SpoT protein (RSH3)	CELLULAR PROCESSES, SIGNALLING & HOMEOSTASIS			GO:0003824 catalytic activity F:GO:0006139 nucleobase, nucleoside, nucleotide and nucleic acid metabolic process P	0	PF01966,HD domain|PF04607,Region found in RelA / SpoT proteins|PF02824,TGS domain	IPR003607, IPR006674, IPR007685, IPR004095		-1.17658	5e-05	0.000717479
VIT_10s0003g05770	Short-chain dehydrogenase/reductase (SDR)	CELLULAR PROCESSES, SIGNALLING & HOMEOSTASIS			-	PO:0000230,inflorescence meristem,S|PO:0008019,leaf lamina base,S|PO:0020100,hypocotyl,S|PO:0020030,cotyledon,S|PO:0009052,pedicel,S|PO:0000013,cauline leaf,S|PO:0009009,embryo,S|PO:0009046,flower,S|PO:0000037,shoot apex,S|PO:0020091,male gametophyte,S|PO:0009006,shoot,S|PO:0020038,petiole,S|PO:0009029,stamen,S|PO:0009032,petal,S|PO:0000293,guard cell,S|PO:0009031,sepal,S|PO:0020137,leaf apex,S|P…	0	IPR002198, IPR002347, IPR016040		-1.17578	0.0001	0.00132706
VIT_18s0001g11830	Calmodulin	CELLULAR PROCESSES, SIGNALLING & HOMEOSTASIS	vv34020Calcium_signaling_pathway vv34626Plant-pathogen_interaction		GO:0005488 binding F	PO:0000230,inflorescence meristem,S|PO:0020100,hypocotyl,S|PO:0020030,cotyledon,S|PO:0009052,pedicel,S|PO:0000013,cauline leaf,S|PO:0009009,embryo,S|PO:0000037,shoot apex,S|PO:0009046,flower,S|PO:0020091,male gametophyte,S|PO:0020038,petiole,S|PO:0009029,stamen,S|PO:0009032,petal,S|PO:0006345,pollen tube,S|PO:0009010,seed,S|PO:0020137,leaf apex,S|PO:0009031,sepal,S|PO:0009030,carpel,S|PO:0009047,…	PF00036,EF hand	IPR002885		-1.17059	5e-05	0.000717479
VIT_07s0031g03050	GTP-binding protein LepA	CELLULAR PROCESSES, SIGNALLING & HOMEOSTASIS			GO:0000166 nucleotide binding F:GO:0005488 binding F:GO:0005739 mitochondrion C:GO:0005886 plasma membrane C:GO:0006412 translation P:GO:0008135 translation factor activity, nucleic acid binding F:GO:0009536 plastid C:GO:0016020 membrane C:GO:0016787 hydrolase activity F	PO:0000230,inflorescence meristem,S|PO:0008019,leaf lamina base,S|PO:0020100,hypocotyl,S|PO:0000084,sperm cell,S|PO:0020030,cotyledon,S|PO:0009052,pedicel,S|PO:0000013,cauline leaf,S|PO:0009009,embryo,S|PO:0000037,shoot apex,S|PO:0009046,flower,S|PO:0020091,male gametophyte,S|PO:0009006,shoot,S|PO:0020038,petiole,S|PO:0009029,stamen,S|PO:0009032,petal,S|PO:0020137,leaf apex,S|PO:0009010,seed,S|PO…	PF00009,Elongation factor Tu GTP binding domain|PF03144,Elongation factor Tu domain 2|PF00679,Elongation factor G C-terminus|PF06421,GTP-binding protein LepA C-terminus	IPR006297, IPR013842, IPR000795, IPR005225, IPR000640, IPR004161		-1.16861	5e-05	0.000717479
VIT_19s0014g04530	S-locus receptor kinase	CELLULAR PROCESSES, SIGNALLING & HOMEOSTASIS			GO:0000166 nucleotide binding F:GO:0004872 receptor activity F:GO:0005515 protein binding F:GO:0005886 plasma membrane C:GO:0006464 protein modification process P:GO:0009875 pollen-pistil interaction P:GO:0016020 membrane C:GO:0016301 kinase activity F:GO:0030246 carbohydrate binding F	PO:0000230,inflorescence meristem,S|PO:0008019,leaf lamina base,S|PO:0020100,hypocotyl,S|PO:0020030,cotyledon,S|PO:0000013,cauline leaf,S|PO:0009009,embryo,S|PO:0009046,flower,S|PO:0000037,shoot apex,S|PO:0020091,male gametophyte,S|PO:0009006,shoot,S|PO:0009032,petal,S|PO:0009029,stamen,S|PO:0020038,petiole,S|PO:0009031,sepal,S|PO:0020137,leaf apex,S|PO:0009010,seed,S|PO:0009030,carpel,S|PO:00090…	PF01453,D-mannose binding lectin|PF00954,S-locus glycoprotein family|PF08276,PAN-like domain|PF00069,Protein kinase domain|PF07714,Protein tyrosine kinase	IPR001480, IPR006210, IPR013227, IPR003609, IPR000719, IPR017442, IPR008271, IPR000858		-1.16625	5e-05	0.000717479
VIT_16s0039g01310	Receptor serine/threonine kinase PR5K	CELLULAR PROCESSES, SIGNALLING & HOMEOSTASIS			GO:0000166 nucleotide binding F:GO:0004872 receptor activity F:GO:0005215 transporter activity F:GO:0006464 protein modification process P:GO:0006810 transport P:GO:0009987 cellular process P:GO:0016020 membrane C:GO:0016301 kinase activity F	PO:0000230,inflorescence meristem,S|PO:0009047,stem,S|PO:0020100,hypocotyl,S|PO:0009046,flower,S|PO:0020137,leaf apex,S|PO:0009005,root,S|PO:0007611,petal differentiation and expansion stage,G	PF00069,Protein kinase domain|PF07714,Protein tyrosine kinase	IPR000719, IPR017441, IPR017442, IPR008271, IPR005829		-1.1642	5e-05	0.000717479
VIT_14s0066g01900	ferredoxin thioredoxin reductase catalytic beta chain	CELLULAR PROCESSES, SIGNALLING & HOMEOSTASIS			GO:0003824 catalytic activity F:GO:0005488 binding F:GO:0008152 metabolic process P:GO:0009536 plastid C	PO:0000230,inflorescence meristem,S|PO:0008019,leaf lamina base,S|PO:0020100,hypocotyl,S|PO:0020030,cotyledon,S|PO:0009052,pedicel,S|PO:0000013,cauline leaf,S|PO:0009009,embryo,S|PO:0009046,flower,S|PO:0000037,shoot apex,S|PO:0020091,male gametophyte,S|PO:0009006,shoot,S|PO:0020038,petiole,S|PO:0009029,stamen,S|PO:0009032,petal,S|PO:0009031,sepal,S|PO:0009010,seed,S|PO:0020137,leaf apex,S|PO:0009…	PF02943,Ferredoxin thioredoxin reductase catalytic beta chain	IPR016127, IPR004209		-1.15602	5e-05	0.000717479
VIT_13s0084g00130	CXE carboxylesterase	CELLULAR PROCESSES, SIGNALLING & HOMEOSTASIS			GO:0004872 receptor activity F:GO:0008152 metabolic process P:GO:0016787 hydrolase activity F	PO:0000230,inflorescence meristem,S|PO:0008019,leaf lamina base,S|PO:0000084,sperm cell,S|PO:0020100,hypocotyl,S|PO:0020030,cotyledon,S|PO:0009052,pedicel,S|PO:0000013,cauline leaf,S|PO:0000037,shoot apex,S|PO:0009046,flower,S|PO:0009009,embryo,S|PO:0009006,shoot,S|PO:0020091,male gametophyte,S|PO:0009032,petal,S|PO:0020038,petiole,S|PO:0009029,stamen,S|PO:0006345,pollen tube,S|PO:0000293,guard c…	PF07859,alpha/beta hydrolase fold	IPR013094		-1.15365	5e-05	0.000717479
VIT_04s0008g01070	Calmodulin-binding region IQD6	CELLULAR PROCESSES, SIGNALLING & HOMEOSTASIS			GO:0007275 multicellular organismal development P:GO:0008150 biological_process P:GO:0016043 cellular component organization P:GO:0030154 cell differentiation P	PO:0000230,inflorescence meristem,S|PO:0008019,leaf lamina base,S|PO:0020100,hypocotyl,S|PO:0020030,cotyledon,S|PO:0009052,pedicel,S|PO:0000013,cauline leaf,S|PO:0009009,embryo,S|PO:0009046,flower,S|PO:0000037,shoot apex,S|PO:0020091,male gametophyte,S|PO:0009006,shoot,S|PO:0020038,petiole,S|PO:0009029,stamen,S|PO:0009032,petal,S|PO:0009031,sepal,S|PO:0009010,seed,S|PO:0020137,leaf apex,S|PO:0009…	0	IPR000048	A9CSH0	-1.15099	0.00045	0.0046589
VIT_18s0089g00400	Carboxyesterase18 CXE18	CELLULAR PROCESSES, SIGNALLING & HOMEOSTASIS			GO:0004872 receptor activity F:GO:0008152 metabolic process P:GO:0016787 hydrolase activity F	PO:0000230,inflorescence meristem,S|PO:0008019,leaf lamina base,S|PO:0020100,hypocotyl,S|PO:0000084,sperm cell,S|PO:0020030,cotyledon,S|PO:0009052,pedicel,S|PO:0000013,cauline leaf,S|PO:0009009,embryo,S|PO:0000037,shoot apex,S|PO:0009046,flower,S|PO:0020091,male gametophyte,S|PO:0009006,shoot,S|PO:0009001,fruit,S|PO:0009032,petal,S|PO:0009049,inflorescence,S|PO:0020038,petiole,S|PO:0009029,stamen…	PF07859,alpha/beta hydrolase fold			-1.14476	0.00105	0.00930513
VIT_08s0058g01090	CBL-interacting protein kinase 14 (CIPK14)	CELLULAR PROCESSES, SIGNALLING & HOMEOSTASIS			GO:0000166 nucleotide binding F:GO:0005515 protein binding F:GO:0006464 protein modification process P:GO:0007165 signal transduction P:GO:0016301 kinase activity F	PO:0000230,inflorescence meristem,S|PO:0008019,leaf lamina base,S|PO:0000084,sperm cell,S|PO:0020100,hypocotyl,S|PO:0020030,cotyledon,S|PO:0000036,leaf vascular system,S|PO:0009052,pedicel,S|PO:0000013,cauline leaf,S|PO:0009046,flower,S|PO:0000037,shoot apex,S|PO:0009009,embryo,S|PO:0009006,shoot,S|PO:0020091,male gametophyte,S|PO:0020038,petiole,S|PO:0009029,stamen,S|PO:0009032,petal,S|PO:000634…	PF00069,Protein kinase domain|PF07714,Protein tyrosine kinase|PF03822,NAF domain	IPR004041, IPR000719, IPR017441, IPR017442, IPR008271, IPR002290		-1.14458	0.0001	0.00132706
VIT_07s0104g00480	Dynamin	CELLULAR PROCESSES, SIGNALLING & HOMEOSTASIS			GO:0000166 nucleotide binding F:GO:0005622 intracellular C:GO:0009058 biosynthetic process P:GO:0009987 cellular process P:GO:0016740 transferase activity F:GO:0016787 hydrolase activity F	PO:0000230,inflorescence meristem,S|PO:0008019,leaf lamina base,S|PO:0020100,hypocotyl,S|PO:0020030,cotyledon,S|PO:0009052,pedicel,S|PO:0000013,cauline leaf,S|PO:0009009,embryo,S|PO:0009046,flower,S|PO:0000037,shoot apex,S|PO:0020091,male gametophyte,S|PO:0009006,shoot,S|PO:0020038,petiole,S|PO:0009029,stamen,S|PO:0009032,petal,S|PO:0020137,leaf apex,S|PO:0009031,sepal,S|PO:0009010,seed,S|PO:0009…	PF01926,GTPase of unknown function|PF00350,Dynamin family	IPR001401, IPR003733		-1.13837	5e-05	0.000717479
VIT_15s0048g00860	Microtubule associated protein (MAP65/ASE1) pleiade	CELLULAR PROCESSES, SIGNALLING & HOMEOSTASIS	vv44810Regulation_of_actin_cytoskeleton		GO:0005515 protein binding F:GO:0005634 nucleus C:GO:0005737 cytoplasm C:GO:0005856 cytoskeleton C:GO:0007049 cell cycle P:GO:0009987 cellular process P:GO:0016043 cellular component organization P	PO:0000230,inflorescence meristem,S|PO:0008019,leaf lamina base,S|PO:0020100,hypocotyl,S|PO:0000084,sperm cell,S|PO:0020030,cotyledon,S|PO:0000005,cultured cell,S|PO:0005026,root giant cell,S|PO:0009052,pedicel,S|PO:0000013,cauline leaf,S|PO:0009009,embryo,S|PO:0000037,shoot apex,S|PO:0009046,flower,S|PO:0020091,male gametophyte,S|PO:0009006,shoot,S|PO:0020038,petiole,S|PO:0009029,stamen,S|PO:000…	PF03999,Microtubule associated protein (MAP65/ASE1 family)	IPR007145		-1.13657	0.00225	0.0172722
VIT_08s0007g00810	Lectin receptor kinase 7	CELLULAR PROCESSES, SIGNALLING & HOMEOSTASIS			GO:0000166 nucleotide binding F:GO:0004872 receptor activity F:GO:0005623 cell C:GO:0005886 plasma membrane C:GO:0006464 protein modification process P:GO:0016020 membrane C:GO:0016301 kinase activity F:GO:0030246 carbohydrate binding F	PO:0000230,inflorescence meristem,S|PO:0008019,leaf lamina base,S|PO:0020100,hypocotyl,S|PO:0000084,sperm cell,S|PO:0020030,cotyledon,S|PO:0009052,pedicel,S|PO:0000013,cauline leaf,S|PO:0009009,embryo,S|PO:0000037,shoot apex,S|PO:0009046,flower,S|PO:0020091,male gametophyte,S|PO:0009006,shoot,S|PO:0020038,petiole,S|PO:0009029,stamen,S|PO:0009032,petal,S|PO:0000293,guard cell,S|PO:0020137,leaf ape…	PF00139,Legume lectin domain|PF00069,Protein kinase domain|PF07714,Protein tyrosine kinase	IPR013320, IPR001899, IPR001220, IPR000719, IPR017441, IPR017442, IPR008271	Q6T9U9	-1.13465	5e-05	0.000717479
VIT_13s0067g03210	AarF domain containing kinase 1	CELLULAR PROCESSES, SIGNALLING & HOMEOSTASIS			GO:0000166 nucleotide binding F:GO:0006464 protein modification process P:GO:0016301 kinase activity F	PO:0000230,inflorescence meristem,S|PO:0008019,leaf lamina base,S|PO:0020100,hypocotyl,S|PO:0020030,cotyledon,S|PO:0009052,pedicel,S|PO:0000013,cauline leaf,S|PO:0009009,embryo,S|PO:0009046,flower,S|PO:0000037,shoot apex,S|PO:0020091,male gametophyte,S|PO:0009006,shoot,S|PO:0020038,petiole,S|PO:0009029,stamen,S|PO:0009032,petal,S|PO:0009031,sepal,S|PO:0009010,seed,S|PO:0020137,leaf apex,S|PO:0009…	PF03109,ABC1 family	IPR004147		-1.13097	5e-05	0.000717479
VIT_12s0028g01650	S-receptor kinase	CELLULAR PROCESSES, SIGNALLING & HOMEOSTASIS			GO:0000166 nucleotide binding F:GO:0004872 receptor activity F:GO:0006464 protein modification process P:GO:0009875 pollen-pistil interaction P:GO:0016301 kinase activity F:GO:0030246 carbohydrate binding F	PO:0000230,inflorescence meristem,S|PO:0008019,leaf lamina base,S|PO:0000084,sperm cell,S|PO:0000003,whole plant,S|PO:0020100,hypocotyl,S|PO:0020030,cotyledon,S|PO:0000005,cultured cell,S|PO:0009052,pedicel,S|PO:0000013,cauline leaf,S|PO:0009009,embryo,S|PO:0000037,shoot apex,S|PO:0009046,flower,S|PO:0020091,male gametophyte,S|PO:0009006,shoot,S|PO:0020038,petiole,S|PO:0009029,stamen,S|PO:0009032…	PF01453,D-mannose binding lectin|PF00069,Protein kinase domain|PF07714,Protein tyrosine kinase	IPR001480, IPR000719, IPR017441, IPR017442, IPR008271		-1.12471	5e-05	0.000717479
VIT_13s0019g04130	AarF domain containing kinase	CELLULAR PROCESSES, SIGNALLING & HOMEOSTASIS			GO:0000166 nucleotide binding F:GO:0006464 protein modification process P:GO:0009536 plastid C:GO:0016301 kinase activity F	PO:0000230,inflorescence meristem,S|PO:0008019,leaf lamina base,S|PO:0000084,sperm cell,S|PO:0020100,hypocotyl,S|PO:0020030,cotyledon,S|PO:0009052,pedicel,S|PO:0000013,cauline leaf,S|PO:0009009,embryo,S|PO:0009046,flower,S|PO:0000037,shoot apex,S|PO:0020091,male gametophyte,S|PO:0009006,shoot,S|PO:0020038,petiole,S|PO:0009029,stamen,S|PO:0009032,petal,S|PO:0009031,sepal,S|PO:0009010,seed,S|PO:002…	PF03109,ABC1 family	IPR004147, IPR000209, IPR000719		-1.12363	5e-05	0.000717479
VIT_03s0063g00880	Calmodulin-binding protein	CELLULAR PROCESSES, SIGNALLING & HOMEOSTASIS			GO:0004872 receptor activity F:GO:0005886 plasma membrane C	PO:0000230,inflorescence meristem,S|PO:0008019,leaf lamina base,S|PO:0020100,hypocotyl,S|PO:0020030,cotyledon,S|PO:0009052,pedicel,S|PO:0000013,cauline leaf,S|PO:0009046,flower,S|PO:0000037,shoot apex,S|PO:0009009,embryo,S|PO:0020091,male gametophyte,S|PO:0009006,shoot,S|PO:0020038,petiole,S|PO:0009029,stamen,S|PO:0009032,petal,S|PO:0009010,seed,S|PO:0020137,leaf apex,S|PO:0009031,sepal,S|PO:0009…	PF07816,Protein of unknown function (DUF1645)	IPR012442		-1.12232	5e-05	0.000717479
VIT_07s0031g02780	Cyclase/dehydrase	CELLULAR PROCESSES, SIGNALLING & HOMEOSTASIS			GO:0005515 protein binding F:GO:0005739 mitochondrion C	0	PF03364,Polyketide cyclase / dehydrase and lipid transport	IPR005031		-1.12092	5e-05	0.000717479
VIT_10s0003g04870	Receptor kinase TRKe	CELLULAR PROCESSES, SIGNALLING & HOMEOSTASIS			-	0	0	IPR001611		-1.12012	0.00615	0.037987
VIT_00s0484g00030	ARK3 (Arabidopsis Receptor Kinase 3)	CELLULAR PROCESSES, SIGNALLING & HOMEOSTASIS			GO:0000166 nucleotide binding F:GO:0004872 receptor activity F:GO:0005515 protein binding F:GO:0005886 plasma membrane C:GO:0006464 protein modification process P:GO:0009875 pollen-pistil interaction P:GO:0016020 membrane C:GO:0016301 kinase activity F:GO:0030246 carbohydrate binding F	PO:0000230,inflorescence meristem,S|PO:0008019,leaf lamina base,S|PO:0000084,sperm cell,S|PO:0020030,cotyledon,S|PO:0009052,pedicel,S|PO:0000013,cauline leaf,S|PO:0009009,embryo,S|PO:0000037,shoot apex,S|PO:0009046,flower,S|PO:0020091,male gametophyte,S|PO:0009006,shoot,S|PO:0009032,petal,S|PO:0020038,petiole,S|PO:0009029,stamen,S|PO:0000293,guard cell,S|PO:0009031,sepal,S|PO:0020137,leaf apex,S|…	PF08276,PAN-like domain|PF00069,Protein kinase domain|PF07714,Protein tyrosine kinase	IPR001480, IPR006210, IPR001547, IPR002345, IPR013227, IPR003609, IPR000719, IPR017441, IPR017442, IPR008271, IPR000858		-1.11882	5e-05	0.000717479
VIT_00s0374g00040	S-locus lectin protein kinase	CELLULAR PROCESSES, SIGNALLING & HOMEOSTASIS			GO:0000166 nucleotide binding F:GO:0004872 receptor activity F:GO:0005515 protein binding F:GO:0005886 plasma membrane C:GO:0006464 protein modification process P:GO:0009875 pollen-pistil interaction P:GO:0016020 membrane C:GO:0016301 kinase activity F:GO:0030246 carbohydrate binding F	PO:0000230,inflorescence meristem,S|PO:0008019,leaf lamina base,S|PO:0000084,sperm cell,S|PO:0020030,cotyledon,S|PO:0009052,pedicel,S|PO:0000013,cauline leaf,S|PO:0009009,embryo,S|PO:0000037,shoot apex,S|PO:0009046,flower,S|PO:0020091,male gametophyte,S|PO:0009006,shoot,S|PO:0009032,petal,S|PO:0020038,petiole,S|PO:0009029,stamen,S|PO:0000293,guard cell,S|PO:0009031,sepal,S|PO:0020137,leaf apex,S|…	PF00954,S-locus glycoprotein family|PF08276,PAN-like domain|PF07714,Protein tyrosine kinase|PF00069,Protein kinase domain	IPR000719, IPR001245		-1.1171	0.0008	0.00746773
VIT_03s0017g01930	CYP97B2	CELLULAR PROCESSES, SIGNALLING & HOMEOSTASIS			GO:0003674 molecular_function F:GO:0003824 catalytic activity F:GO:0005488 binding F:GO:0008152 metabolic process P:GO:0009536 plastid C	PO:0000230,inflorescence meristem,S|PO:0008019,leaf lamina base,S|PO:0020100,hypocotyl,S|PO:0020030,cotyledon,S|PO:0009052,pedicel,S|PO:0000013,cauline leaf,S|PO:0009009,embryo,S|PO:0009046,flower,S|PO:0000037,shoot apex,S|PO:0020091,male gametophyte,S|PO:0009006,shoot,S|PO:0020038,petiole,S|PO:0009029,stamen,S|PO:0009032,petal,S|PO:0000293,guard cell,S|PO:0009031,sepal,S|PO:0009010,seed,S|PO:002…	PF00067,Cytochrome P450			-1.11549	5e-05	0.000717479
VIT_16s0022g01710	Ser/Thr receptor-like kinase1	CELLULAR PROCESSES, SIGNALLING & HOMEOSTASIS			GO:0000166 nucleotide binding F:GO:0004872 receptor activity F:GO:0005215 transporter activity F:GO:0006464 protein modification process P:GO:0006810 transport P:GO:0009987 cellular process P:GO:0016020 membrane C:GO:0016301 kinase activity F	PO:0000230,inflorescence meristem,S|PO:0008019,leaf lamina base,S|PO:0020100,hypocotyl,S|PO:0020030,cotyledon,S|PO:0000013,cauline leaf,S|PO:0009046,flower,S|PO:0000037,shoot apex,S|PO:0009009,embryo,S|PO:0009006,shoot,S|PO:0020038,petiole,S|PO:0009029,stamen,S|PO:0009032,petal,S|PO:0009010,seed,S|PO:0020137,leaf apex,S|PO:0009031,sepal,S|PO:0009030,carpel,S|PO:0009047,stem,S|PO:0009005,root,S|PO…	PF00069,Protein kinase domain|PF07714,Protein tyrosine kinase	IPR000719, IPR017441, IPR008271, IPR005829		-1.11475	0.00455	0.030178
VIT_04s0008g01220	RKL1 (Receptor-like kinase 1)	CELLULAR PROCESSES, SIGNALLING & HOMEOSTASIS			GO:0000166 nucleotide binding F:GO:0004872 receptor activity F:GO:0005515 protein binding F:GO:0005886 plasma membrane C:GO:0006464 protein modification process P:GO:0016020 membrane C:GO:0016301 kinase activity F	PO:0000230,inflorescence meristem,S|PO:0008019,leaf lamina base,S|PO:0020100,hypocotyl,S|PO:0020030,cotyledon,S|PO:0000005,cultured cell,S|PO:0009052,pedicel,S|PO:0000013,cauline leaf,S|PO:0009009,embryo,S|PO:0009046,flower,S|PO:0000037,shoot apex,S|PO:0020091,male gametophyte,S|PO:0009006,shoot,S|PO:0020038,petiole,S|PO:0009029,stamen,S|PO:0009032,petal,S|PO:0000293,guard cell,S|PO:0009010,seed,…	PF08263,Leucine rich repeat N-terminal domain|PF07714,Protein tyrosine kinase|PF00069,Protein kinase domain	IPR001611, IPR013210, IPR000719, IPR001245		-1.11429	5e-05	0.000717479
VIT_01s0011g04920	MAPK (MPK9)	CELLULAR PROCESSES, SIGNALLING & HOMEOSTASIS			GO:0000166 nucleotide binding F:GO:0004871 signal transducer activity F:GO:0006464 protein modification process P:GO:0016301 kinase activity F	PO:0000230,inflorescence meristem,S|PO:0008019,leaf lamina base,S|PO:0020100,hypocotyl,S|PO:0000084,sperm cell,S|PO:0020030,cotyledon,S|PO:0009052,pedicel,S|PO:0000013,cauline leaf,S|PO:0009009,embryo,S|PO:0000037,shoot apex,S|PO:0009046,flower,S|PO:0020091,male gametophyte,S|PO:0009006,shoot,S|PO:0020038,petiole,S|PO:0009029,stamen,S|PO:0009032,petal,S|PO:0006345,pollen tube,S|PO:0000293,guard c…	PF00069,Protein kinase domain|PF07714,Protein tyrosine kinase	IPR003527, IPR000719, IPR017441, IPR017442, IPR002290		-1.1109	5e-05	0.000717479
VIT_00s0374g00030	ARK3 (Arabidopsis Receptor Kinase 3)	CELLULAR PROCESSES, SIGNALLING & HOMEOSTASIS			GO:0000166 nucleotide binding F:GO:0004872 receptor activity F:GO:0005515 protein binding F:GO:0005886 plasma membrane C:GO:0006464 protein modification process P:GO:0009875 pollen-pistil interaction P:GO:0016020 membrane C:GO:0016301 kinase activity F:GO:0030246 carbohydrate binding F	PO:0000230,inflorescence meristem,S|PO:0008019,leaf lamina base,S|PO:0000084,sperm cell,S|PO:0020030,cotyledon,S|PO:0009052,pedicel,S|PO:0000013,cauline leaf,S|PO:0009009,embryo,S|PO:0000037,shoot apex,S|PO:0009046,flower,S|PO:0020091,male gametophyte,S|PO:0009006,shoot,S|PO:0009032,petal,S|PO:0020038,petiole,S|PO:0009029,stamen,S|PO:0000293,guard cell,S|PO:0009031,sepal,S|PO:0020137,leaf apex,S|…	PF01453,D-mannose binding lectin|PF00954,S-locus glycoprotein family|PF08276,PAN-like domain|PF00069,Protein kinase domain|PF07714,Protein tyrosine kinase	IPR001480, IPR000152, IPR000742, IPR002345, IPR003609, IPR000719, IPR017441, IPR008271		-1.11033	0.0003	0.0033462
VIT_09s0002g02450	Phosphatase	CELLULAR PROCESSES, SIGNALLING & HOMEOSTASIS			GO:0008152 metabolic process P:GO:0016787 hydrolase activity F	PO:0000230,inflorescence meristem,S|PO:0008019,leaf lamina base,S|PO:0020100,hypocotyl,S|PO:0000084,sperm cell,S|PO:0020030,cotyledon,S|PO:0009052,pedicel,S|PO:0000013,cauline leaf,S|PO:0009009,embryo,S|PO:0000037,shoot apex,S|PO:0009046,flower,S|PO:0020091,male gametophyte,S|PO:0020038,petiole,S|PO:0009032,petal,S|PO:0009029,stamen,S|PO:0006345,pollen tube,S|PO:0020137,leaf apex,S|PO:0009031,sep…	PF06888,Putative Phosphatase	IPR006384, IPR006383, IPR016965, IPR001005		-1.10824	0.0001	0.00132706
VIT_11s0016g03890	Short-chain dehydrogenase/reductase (SDR)	CELLULAR PROCESSES, SIGNALLING & HOMEOSTASIS			GO:0003824 catalytic activity F:GO:0005488 binding F:GO:0008152 metabolic process P:GO:0009056 catabolic process P:GO:0009536 plastid C:GO:0009579 thylakoid C:GO:0009987 cellular process P:GO:0016020 membrane C	PO:0000230,inflorescence meristem,S|PO:0008019,leaf lamina base,S|PO:0020100,hypocotyl,S|PO:0020030,cotyledon,S|PO:0009052,pedicel,S|PO:0000013,cauline leaf,S|PO:0009009,embryo,S|PO:0009046,flower,S|PO:0000037,shoot apex,S|PO:0020091,male gametophyte,S|PO:0009006,shoot,S|PO:0020038,petiole,S|PO:0009029,stamen,S|PO:0009032,petal,S|PO:0009031,sepal,S|PO:0009010,seed,S|PO:0020137,leaf apex,S|PO:0009…	PF00106,short chain dehydrogenase	IPR002198, IPR002347, IPR016040		-1.10676	5e-05	0.000717479
VIT_13s0019g02090	Thylakoid lumenal 15 kDa protein 1	CELLULAR PROCESSES, SIGNALLING & HOMEOSTASIS			GO:0005215 transporter activity F:GO:0005515 protein binding F:GO:0005886 plasma membrane C:GO:0006810 transport P:GO:0009536 plastid C:GO:0009579 thylakoid C:GO:0016020 membrane C	PO:0000230,inflorescence meristem,S|PO:0008019,leaf lamina base,S|PO:0000084,sperm cell,S|PO:0020100,hypocotyl,S|PO:0020030,cotyledon,S|PO:0009052,pedicel,S|PO:0000013,cauline leaf,S|PO:0009009,embryo,S|PO:0009046,flower,S|PO:0000037,shoot apex,S|PO:0020091,male gametophyte,S|PO:0009006,shoot,S|PO:0020038,petiole,S|PO:0009029,stamen,S|PO:0009032,petal,S|PO:0006345,pollen tube,S|PO:0000293,guard c…	PF00805,Pentapeptide repeats (8 copies)	IPR001646		-1.10449	0.0001	0.00132706
VIT_17s0000g04400	Wall-associated kinase 1 (WAK1)	CELLULAR PROCESSES, SIGNALLING & HOMEOSTASIS			GO:0000166 nucleotide binding F:GO:0005488 binding F:GO:0006464 protein modification process P:GO:0016301 kinase activity F	PO:0000230,inflorescence meristem,S|PO:0008019,leaf lamina base,S|PO:0020100,hypocotyl,S|PO:0020030,cotyledon,S|PO:0000013,cauline leaf,S|PO:0009046,flower,S|PO:0000037,shoot apex,S|PO:0009009,embryo,S|PO:0020091,male gametophyte,S|PO:0009029,stamen,S|PO:0009032,petal,S|PO:0006345,pollen tube,S|PO:0009010,seed,S|PO:0020137,leaf apex,S|PO:0009031,sepal,S|PO:0009030,carpel,S|PO:0009047,stem,S|PO:00…	0	IPR000719, IPR017442		-1.10236	5e-05	0.000717479
VIT_05s0020g04330	Ca2+-ATPase 13 ACA13, plasma membrane	CELLULAR PROCESSES, SIGNALLING & HOMEOSTASIS	vv34020Calcium_signaling_pathway vv50131Primary_active_transporter_cat_A2_to_A4		GO:0000166 nucleotide binding F:GO:0005215 transporter activity F:GO:0005488 binding F:GO:0005515 protein binding F:GO:0005886 plasma membrane C:GO:0006139 nucleobase, nucleoside, nucleotide and nucleic acid metabolic process P:GO:0006810 transport P:GO:0009058 biosynthetic process P:GO:0016020 membrane C:GO:0016787 hydrolase activity F	PO:0005052,callus,S|PO:0000230,inflorescence meristem,S|PO:0008019,leaf lamina base,S|PO:0000084,sperm cell,S|PO:0020100,hypocotyl,S|PO:0020030,cotyledon,S|PO:0000005,cultured cell,S|PO:0009052,pedicel,S|PO:0000013,cauline leaf,S|PO:0000037,shoot apex,S|PO:0009009,embryo,S|PO:0009046,flower,S|PO:0009006,shoot,S|PO:0020091,male gametophyte,S|PO:0020038,petiole,S|PO:0009032,petal,S|PO:0009029,stame…	PF00690,Cation transporter/ATPase, N-terminus|PF00122,E1-E2 ATPase|PF00702,haloacid dehalogenase-like hydrolase|PF00689,Cation transporting ATPase, C-terminus	IPR006408, IPR001757, IPR006068, IPR005834, IPR008250, IPR000695		-1.0998	0.0005	0.00507891
VIT_03s0063g00530	Calmodulin	CELLULAR PROCESSES, SIGNALLING & HOMEOSTASIS	vv34020Calcium_signaling_pathway vv34626Plant-pathogen_interaction		GO:0005488 binding F	PO:0008019,leaf lamina base,S|PO:0020100,hypocotyl,S|PO:0006503,fruit abscission zone,S|PO:0000005,cultured cell,S|PO:0000013,cauline leaf,S|PO:0009046,flower,S|PO:0020091,male gametophyte,S|PO:0020038,petiole,S|PO:0009029,stamen,S|PO:0009032,petal,S|PO:0009031,sepal,S|PO:0009030,carpel,S|PO:0000025,root tip,S|PO:0005660,hydathode,S|PO:0009073,stigma,S|PO:0009005,root,S|PO:0009025,leaf,S|PO:00002…	PF00036,EF hand	IPR011992, IPR002048		-1.099	5e-05	0.000717479
VIT_13s0158g00120	Protein kinase	CELLULAR PROCESSES, SIGNALLING & HOMEOSTASIS			GO:0008152 metabolic process P:GO:0016740 transferase activity F	PO:0000230,inflorescence meristem,S|PO:0008019,leaf lamina base,S|PO:0020100,hypocotyl,S|PO:0000084,sperm cell,S|PO:0020030,cotyledon,S|PO:0009052,pedicel,S|PO:0000013,cauline leaf,S|PO:0009009,embryo,S|PO:0000037,shoot apex,S|PO:0009046,flower,S|PO:0020091,male gametophyte,S|PO:0009006,shoot,S|PO:0020038,petiole,S|PO:0009029,stamen,S|PO:0009032,petal,S|PO:0020137,leaf apex,S|PO:0009010,seed,S|PO…	PF08241,Methyltransferase domain	IPR013216		-1.0978	0.00095	0.00860407
VIT_12s0057g01160	AarF domain containing kinase	CELLULAR PROCESSES, SIGNALLING & HOMEOSTASIS			GO:0000166 nucleotide binding F:GO:0006464 protein modification process P:GO:0009536 plastid C:GO:0016301 kinase activity F	PO:0000230,inflorescence meristem,S|PO:0008019,leaf lamina base,S|PO:0000084,sperm cell,S|PO:0020100,hypocotyl,S|PO:0020030,cotyledon,S|PO:0009052,pedicel,S|PO:0000013,cauline leaf,S|PO:0009009,embryo,S|PO:0009046,flower,S|PO:0000037,shoot apex,S|PO:0020091,male gametophyte,S|PO:0009006,shoot,S|PO:0020038,petiole,S|PO:0009029,stamen,S|PO:0009032,petal,S|PO:0009031,sepal,S|PO:0009010,seed,S|PO:002…	PF03109,ABC1 family	IPR004147		-1.09753	0.0001	0.00132706
VIT_01s0011g01980	fasciclin arabinogalactan-protein (FLA21)	CELLULAR PROCESSES, SIGNALLING & HOMEOSTASIS	vv40006Cell_wall		GO:0005488 binding F	0	0	IPR000782, IPR002885		-1.0967	5e-05	0.000717479
VIT_00s0207g00270	Thioredoxin family	CELLULAR PROCESSES, SIGNALLING & HOMEOSTASIS			GO:0019725 cellular homeostasis P	PO:0000230,inflorescence meristem,S|PO:0008019,leaf lamina base,S|PO:0020100,hypocotyl,S|PO:0020030,cotyledon,S|PO:0009052,pedicel,S|PO:0000013,cauline leaf,S|PO:0009009,embryo,S|PO:0009046,flower,S|PO:0000037,shoot apex,S|PO:0020091,male gametophyte,S|PO:0009006,shoot,S|PO:0020038,petiole,S|PO:0009029,stamen,S|PO:0009032,petal,S|PO:0009031,sepal,S|PO:0009010,seed,S|PO:0020137,leaf apex,S|PO:0009…	PF00085,Thioredoxin			-1.09227	5e-05	0.000717479
VIT_16s0098g00210	Receptor serine/threonine kinase	CELLULAR PROCESSES, SIGNALLING & HOMEOSTASIS			GO:0005488 binding F:GO:0005515 protein binding F	0	0			-1.09225	0.0001	0.00132706
VIT_18s0001g10510	Thioredoxin family	CELLULAR PROCESSES, SIGNALLING & HOMEOSTASIS			GO:0003674 molecular_function F:GO:0003824 catalytic activity F:GO:0005737 cytoplasm C:GO:0006091 generation of precursor metabolites and energy P:GO:0006810 transport P:GO:0008152 metabolic process P:GO:0019725 cellular homeostasis P	PO:0005052,callus,S|PO:0000230,inflorescence meristem,S|PO:0008019,leaf lamina base,S|PO:0020100,hypocotyl,S|PO:0000084,sperm cell,S|PO:0020030,cotyledon,S|PO:0000005,cultured cell,S|PO:0009052,pedicel,S|PO:0000013,cauline leaf,S|PO:0009009,embryo,S|PO:0000037,shoot apex,S|PO:0009046,flower,S|PO:0009001,fruit,S|PO:0020091,male gametophyte,S|PO:0009006,shoot,S|PO:0020038,petiole,S|PO:0009029,stame…	PF00085,Thioredoxin	IPR013766, IPR012335, IPR015467		-1.09139	5e-05	0.000717479
VIT_15s0046g00040	Calcium-transporting ATPase 2, endoplasmic reticulum-type ECA2	CELLULAR PROCESSES, SIGNALLING & HOMEOSTASIS	vv34020Calcium_signaling_pathway vv50131Primary_active_transporter_cat_A2_to_A4		GO:0000166 nucleotide binding F:GO:0005215 transporter activity F:GO:0005488 binding F:GO:0006139 nucleobase, nucleoside, nucleotide and nucleic acid metabolic process P:GO:0006810 transport P:GO:0009058 biosynthetic process P:GO:0016020 membrane C:GO:0016787 hydrolase activity F	PO:0000230,inflorescence meristem,S|PO:0005052,callus,S|PO:0008019,leaf lamina base,S|PO:0000084,sperm cell,S|PO:0020100,hypocotyl,S|PO:0020030,cotyledon,S|PO:0000005,cultured cell,S|PO:0009052,pedicel,S|PO:0000013,cauline leaf,S|PO:0009009,embryo,S|PO:0000037,shoot apex,S|PO:0009046,flower,S|PO:0020091,male gametophyte,S|PO:0009006,shoot,S|PO:0009001,fruit,S|PO:0009032,petal,S|PO:0020038,petiole…	PF00690,Cation transporter/ATPase, N-terminus|PF00122,E1-E2 ATPase|PF00702,haloacid dehalogenase-like hydrolase|PF00689,Cation transporting ATPase, C-terminus	IPR001757, IPR006068, IPR004014, IPR005782, IPR005834, IPR008250		-1.09116	5e-05	0.000717479
VIT_15s0046g01320	Kinase	CELLULAR PROCESSES, SIGNALLING & HOMEOSTASIS			GO:0000166 nucleotide binding F:GO:0006464 protein modification process P:GO:0016301 kinase activity F	PO:0009032,petal,S|PO:0006345,pollen tube,S|PO:0000084,sperm cell,S|PO:0009010,seed,S|PO:0009031,sepal,S|PO:0009030,carpel,S|PO:0009047,stem,S|PO:0009009,embryo,S|PO:0009046,flower,S|PO:0000037,shoot apex,S|PO:0008034,leaf whorl,S|PO:0020091,male gametophyte,S|PO:0001017,M germinated pollen stage,G|PO:0001081,F mature embryo stage,G|PO:0004507,D bilateral stage,G|PO:0001185,C globular stage,G|PO:…	PF06760,Protein of unknown function (DUF1221)|PF00069,Protein kinase domain|PF07714,Protein tyrosine kinase	IPR010632, IPR000719, IPR001245		-1.09079	0.00165	0.0134044
[truncated: 3,000 more rows]

## Sheet: RECvsH
Table S2. Functional categories of genes differentially expressed in the comparison between REC (recovered) and H (healthy) RNAseq data obtained from Vitis vinifera 'Barbera' leaf veins.
GGDB 12X V1	Functional annotation	Functional category	Network	Gene Ontology	GO annotation	Plant Ontology	Pfam	InterPro domain ID	Accession Uniprot for published grapevine proteins	log2(FoldChange)	p value	q value
AMINO ACID METABOLISM
[truncated: 805 more rows]

## Sheet: FDvsREC
Table S2. Functional categories of genes differentially expressed in the comparison between FD (FDp-infected) and REC (recovered) RNAseq data obtained from Vitis vinifera 'Barbera' leaf veins.
[truncated: 3,021 more rows]
[truncated: 2 more columns]
