# Supplementary material for: Molecular memory of Flavescence dorée phytoplasma in recovering grapevines
Source: Hortic Res. 2020 Aug 1;7:126. doi: 10.1038/s41438-020-00348-3 (PMC7395728; doi:10.1038/s41438-020-00348-3)
Supplement: Supplementary file 7 — Supplementary Table S3 [file 41438_2020_348_MOESM7_ESM.xlsx]

## Sheet: Table S3
Table S3. Lists of exclusive and common differentially expressed genes (DEG) obtained from the analysis of RNAseq data in the comparisons FD (FDp-infected) vs H (healthy) and REC (recovered) vs H (healthy). The number of DEGs in each list corresponds to the numbers reported in the Venn diagrams displayed in Fig. 1.
	EXCLUSIVE DEGs FD/H UP			EXCLUSIVE DEGs FD/H DOWN			EXCLUSIVE DEGs REC/H UP			EXCLUSIVE DEGs REC/H DOWN			COMMON DEGs REC/H DOWN and FD/H UP			COMMON DEGs FD/H and REC/H UP			COMMON DEGS REC/H UP and FD/H DOWN			COMMON DEGs REC/H and FD/H DOWN
	GGDB 12X V1	Functional description		GGDB 12X V1	Functional description		GGDB 12X V1	Functional description		GGDB 12X V1	Functional description		GGDB 12X V1	Functional description		GGDB 12X V1	Functional description		GGDB 12X V1	Functional description		GGDB 12X V1	Functional description
	VIT_16s0013g01690	Glycosylasparaginase		VIT_02s0025g01930	Cellulose synthase CSLG3		VIT_00s0269g00120	Ankyrin repeat protein		VIT_10s0042g00630	SET domain-containing protein		VIT_03s0038g04570	ADP-glucose pyrophosphorylase large subunit 1		VIT_00s0218g00200	Phosphoserine aminotransferase		VIT_18s0001g06890	Blue (type 1) copper domain		VIT_18s0041g01220	Glucose-methanol-choline (GMC) oxidoreductase
	VIT_18s0075g00330	Sucrose-phosphate synthase		VIT_14s0030g00560	Copine BON3 (BONZAI 3)		VIT_00s2643g00020	SET domain-containing protein 2		VIT_00s0287g00030	No hit		VIT_07s0005g02060	Alcohol dehydrogenase 7		VIT_12s0059g02150	Phosphoserine aminotransferase		VIT_09s0002g03560	CYP87A3		VIT_04s0008g05210	Anthraniloyal-CoA: methanol anthraniloyal transferase
	VIT_12s0059g00340	EF hand		VIT_03s0038g01090	Auxin responsive SAUR protein		VIT_16s0100g00070	Prohibitin 1		VIT_01s0011g05990	No hit		VIT_19s0014g02390	Glucan endo-1,3-beta-glucosidase 7 precursor		VIT_00s0346g00110	Anionic peroxidase		VIT_16s0050g01830	Invertase/pectin methylesterase inhibitor		VIT_02s0033g01000	1,2-dihydroxy-3-keto-5-methylthiopentene dioxygenase 4
	VIT_07s0005g01930	Pectinesterase family		VIT_03s0038g01110	Auxin-responsive SAUR31		VIT_00s0279g00100	No hit		VIT_01s0146g00420	No hit		VIT_08s0040g01890	Polygalacturonase GH28		VIT_14s0030g00670	3-isopropylmalate dehydratase large subunit 2		VIT_04s0023g02210	AAA-type ATPase		VIT_11s0052g01600	Serine-glyoxylate aminotransferase
	VIT_11s0016g02750	Ankyrin repeat protein		VIT_03s0038g03460	Auxin-induced SAUR		VIT_02s0025g00940	No hit		VIT_04s0069g00320	No hit		VIT_12s0034g01970	CYP722A1		VIT_04s0023g02900	TPA: class III peroxidase 40		VIT_00s0301g00150	Alpha-dioxygenase		VIT_12s0059g01830	Prunasin hydrolase isoform PHA precursor
	VIT_01s0146g00090	11-beta-hydroxysteroid dehydrogenase		VIT_10s0003g04420	ABC transporter C member 11		VIT_05s0029g00380	No hit		VIT_08s0007g04500	No hit		VIT_05s0136g00260	Cupin		VIT_09s0002g01320	Anthranilate N-hydroxycinnamoyl/benzoyltransferase		VIT_04s0023g01290	Steroid sulfotransferase		VIT_00s1286g00020	Sucrose-phosphate synthase
	VIT_17s0000g07770	LTCOR11		VIT_11s0016g04900	Unknown		VIT_05s0062g00670	No hit		VIT_11s0016g03090	No hit		VIT_02s0025g04720	Lipase GDSL		VIT_14s0060g01300	Anthranilate N-hydroxycinnamoyl/benzoyltransferase		VIT_15s0048g01960	Late embryogenesis abundant protein		VIT_18s0001g06690	Ribose-5-phosphate isomerase
	VIT_11s0103g00750	CMP/dCMP deaminase, zinc-binding		VIT_15s0048g01900	Unknown protein		VIT_11s0065g00650	No hit		VIT_03s0038g02010	Amidase		VIT_18s0122g00980	Ribonuclease T2		VIT_14s0060g01320	Nicotianamine synthase		VIT_01s0026g00830	Peroxidase 65		VIT_00s0820g00020	Pyruvate decarboxylase isozyme 1
	VIT_08s0040g02660	RARE-cold-inducible 2A		VIT_00s0144g00020	No hit		VIT_14s0030g00770	Unknown protein		VIT_18s0157g00090	Alliin lyase precursor		VIT_01s0026g02520	Serine carboxypeptidase S10		VIT_01s0011g01170	Dehydroquinate dehydratase		VIT_03s0063g00970	Peroxidase GvPx2b class III		VIT_04s0008g03950	SRG1 (senescence-related gene 1)
	VIT_06s0009g03000	Flavonoid 3',5'-hydroxylase		VIT_08s0007g05760	No hit		VIT_14s0036g01160	No hit		VIT_19s0014g05130	Glycosyl transferase family 8 protein		VIT_03s0091g01290	Serine carboxypeptidase S10		VIT_01s0011g01160	UDP-glucuronosyl/UDP-glucosyltransferase		VIT_13s0158g00320	Peroxidase GvPx2b, class III [Vitis vinifera]		VIT_11s0016g05840	Alpha-L-arabinosidase
	VIT_01s0010g03490	Caffeoyl-CoA O-methyltransferase		VIT_07s0104g00610	Glutamine synthetase		VIT_18s0122g00490	No hit		VIT_01s0127g00470	Galactinol synthase		VIT_14s0068g00920	Aspartyl protease		VIT_04s0044g01130	Mannitol dehydrogenase		VIT_11s0052g01060	Glutathione S-transferase 22 GSTU22		VIT_08s0040g02190	fructose-bisphosphate aldolase, cytoplasmic isozyme 1
	VIT_03s0088g00820	Unknown		VIT_13s0064g00390	Polyamine oxidase		VIT_19s0014g03810	No hit		VIT_08s0007g04580	UGT73C2 (UDP-glucosyl transferase 73C2)		VIT_15s0046g02000	Aspartyl protease		VIT_02s0025g04730	Beta-glucosidase		VIT_18s0001g06850	Anthocyanidin 3-O-glucosyltransferase		VIT_07s0151g01000	Root phototropism protein 3 (Non-phototropic hypocotyl protein 3)
	VIT_19s0027g00430	No hit		VIT_06s0004g02680	Lysine decarboxylase		VIT_00s0173g00230	No hit		VIT_13s0074g00090	Glycosyl transferase family 47 protein		VIT_06s0004g02620	Peroxidase ATP32, class III		VIT_08s0040g01950	ATP-citrate synthase		VIT_13s0084g00240	Copalyl diphosphate synthase		VIT_10s0003g02890	Calcium-binding EF-hand
	VIT_01s0026g00290	No hit		VIT_02s0033g01020	Anthraniloyal-CoA: methanol anthraniloyal transferase		VIT_04s0069g00860	Sarcosine oxidase		VIT_01s0127g00400	Polygalacturonase GH28		VIT_18s0001g12870	Leucoanthocyanidin reductase 1		VIT_00s0125g00180	Glucose-6-phosphate 1-dehydrogenase 2, chloroplast precursor		VIT_16s0022g00860	Phenylalanin ammonia-lyase [Vitis vinifera]		VIT_14s0030g00420	Polygalacturonase GH28
	VIT_03s0017g00170	No hit		VIT_14s0030g01550	Cysteine synthase 7, cytosolic		VIT_07s0005g05780	Pantoate--beta-alanine ligase		VIT_10s0116g00520	Xyloglucan endotransglucosylase/hydrolase 8		VIT_17s0000g03280	Leucoanthocyanidin dioxgenase		VIT_00s2579g00010	Alcohol dehydrogenase 6		VIT_16s0039g01360	ABC transporter G member 15		VIT_18s0001g11830	Receptor protein kinase
	VIT_08s0040g01160	No hit		VIT_02s0033g01060	Anthraniloyal-CoA: methanol anthraniloyal transferase		VIT_10s0116g00710	Tryptophan synthase, beta subunit		VIT_09s0002g05280	2-oxoglutarate-dependent dioxygenase		VIT_03s0088g00260	Limonoid UDP-glucosyltransferase		VIT_11s0037g00580	Alcohol dehydrogenase 2 [Vitis vinifera]		VIT_14s0066g01670	SAM dependent carboxyl methyltransferase Methyltransf_7		VIT_14s0006g01290	Cellulose synthase CSLG3
	VIT_17s0000g01060	No hit		VIT_10s0003g04240	Tyrosine decarboxylase		VIT_00s0391g00070	3-deoxy-D-arabino-heptulosonate 7-phosphate synthase		VIT_00s0347g00040	Avr9/Cf-9 rapidly elicited protein 20		VIT_07s0130g00220	Chalcone synthase		VIT_05s0049g01980	Alcohol dehydrogenase 2 [Vitis vinifera]		VIT_07s0151g01070	Transferase		VIT_00s0475g00020	CYP86A2
	VIT_11s0016g04960	Aspartate-glutamate racemase		VIT_18s0001g14030	Lysine decarboxylase		VIT_16s0039g02500	Shikimate kinase		VIT_18s0001g09800	S-receptor kinase		VIT_18s0001g04790	Phenylalanine ammonia-lyase		VIT_13s0067g01730	Myo-inositol oxygenase 1		VIT_19s0093g00110	FAD linked oxidase, N-terminal		VIT_11s0118g00780	Polygalacturonase GH28
	VIT_02s0087g00370	Anthranilate N-hydroxycinnamoyl/benzoyltransferase		VIT_02s0033g01050	Anthraniloyal-CoA: methanol anthraniloyal transferase		VIT_06s0004g02690	Glycosyl transferase family 2 protein		VIT_11s0016g02900	Leucine-rich repeat family protein / extensin		VIT_06s0004g02850	Chalcone synthase (CHS)		VIT_19s0090g01690	Aconitate hydratase, cytoplasmic					VIT_18s0001g00660	Phytosulfokines PSK2
	VIT_01s0011g06460	Deoxymugineic acid synthase		VIT_02s0033g01030	Anthraniloyal-CoA: methanol anthraniloyal transferase		VIT_01s0026g00220	Aldehyde dehydrogenase 1 precursor		VIT_01s0127g00870	Polygalacturonase JP630		VIT_14s0066g00850	Chalcone synthase		VIT_08s0056g01300	Phosphofructokinase					VIT_11s0016g01160	Calmodulin-binding region IQD6
	VIT_08s0058g00930	Alanine--glyoxylate aminotransferase 2 3, mitochondrial		VIT_01s0010g01970	Anionic peroxidase		VIT_05s0077g01310	Aldo-keto reductase		VIT_06s0004g03050	fasciclin arabinogalactan-protein (FLA11)		VIT_08s0007g02470	Aquaporin PIP2B		VIT_13s0067g02590	Glucan endo-1,3-beta-glucosidase 7 precursor					VIT_04s0008g01220	RKL1 (Receptor-like kinase 1)
	VIT_14s0030g01490	Cysteine synthase		VIT_08s0040g01780	Lysine decarboxylase		VIT_02s0087g00330	Glycosyl transferase family 1 protein		VIT_05s0020g04390	Ca2+-ATPase 13 ACA13, plasma membrane		VIT_03s0091g00040	Aquaporin GAMMA-TIP3/TIP1,3		VIT_19s0090g01070	S-locus lectin protein kinase					VIT_05s0020g03910	Cryptochrome DASH
	VIT_14s0030g01520	Cysteine synthase [Vitis pseudoreticulata]		VIT_18s0001g12990	Anthranilate N-benzoyltransferase protein 1		VIT_18s0001g05060	2,3-bisphosphoglycerate-dependent phosphoglycerate mutase		VIT_12s0028g01970	Serine/threonine-protein kinase NAK		VIT_14s0068g00930	Boron transporter-like protein 1		VIT_00s0480g00060	Carboxyesterase17 CXE17					VIT_06s0009g03740	Pectinesterase family
	VIT_17s0000g08030	Spermidine synthase 2		VIT_06s0061g00080	Saccharopine dehydrogenase		VIT_02s0025g02170	Trehalase precursor		VIT_08s0032g00700	CXE carboxylesterase		VIT_01s0011g02960	Aquaporin PIP2,4		VIT_00s0218g00170	Pectinesterase family					VIT_18s0041g00710	GUN4
	VIT_04s0008g05410	Serine hydrolase [Vitis vinifera]		VIT_00s0194g00120	Serine acetyltransferase		VIT_00s0179g00350	Pyruvate kinase isozyme A, chloroplast precursor		VIT_11s0037g00530	Cellulose synthase IRX3		VIT_06s0061g00730	Nitrate transporter2.5		VIT_14s0108g00050	2-oxoglutarate-dependent dioxygenase					VIT_07s0031g00720	Phytochrome interacting factor 3 (PIF3)
	VIT_06s0004g00590	Lysine decarboxylase		VIT_05s0094g01350	Thiol methyltransferase 1		VIT_02s0012g00530	Ribose-phosphate pyrophosphokinase 1		VIT_08s0040g00820	CYP94A1		VIT_17s0000g08530	Boron transporter-like protein 1		VIT_09s0002g05290	Receptor Like Protein 27					VIT_14s0006g03250	Rac GTPase activating protein
	VIT_04s0044g01150	Aminotransferase, class V		VIT_04s0008g01300	Glycine dehydrogenase		VIT_12s0035g00570	CYP82M1v3		VIT_00s0386g00050	Xyloglucan endotransglucosylase/hydrolase precursor		VIT_14s0066g00250	No hit		VIT_14s0219g00270	C2 domain-containing protein					VIT_17s0000g06620	Dynein light chain LC6, flagellar outer arm
	VIT_00s2558g00010	TRNA synthetase, class II (D, K and N), Nucleic acid-binding, OB-fold		VIT_05s0049g01650	Cyclopropane fatty acid synthase		VIT_08s0040g00960	CXE carboxylesterase		VIT_18s0122g00550	Cyclin-dependent kinase B2,1		VIT_19s0015g00490	No hit		VIT_12s0057g00210	TEL1 (Terminal EAR1-like 1)					VIT_18s0001g01630	Carbonic anhydrase precursor
	VIT_08s0058g01000	Aspartate aminotransferase		VIT_02s0012g01120	Glycine cleavage system H protein, mitochondrial		VIT_03s0063g00700	CXE carboxylesterase		VIT_01s0011g04830	Extensin					VIT_19s0014g03730	Invertase/pectin methylesterase inhibitor					VIT_07s0104g01400	CYP94C9
	VIT_01s0127g00750	Polyamine oxidase precursor		VIT_18s0157g00170	Alliin lyase precursor		VIT_08s0040g01650	Protein kinase		VIT_03s0063g00010	LRX2 (leucine-rich repeat/extensin 2)					VIT_08s0007g03260	Carboxyesterase 20 CXE20					VIT_15s0048g01090	Phototropic-responsive NPH3
	VIT_03s0038g01050	Phenylalanine-tRNA ligase		VIT_02s0033g00870	Nitrilase 4B		VIT_07s0005g00720	Pectinesterase family		VIT_09s0002g01680	Calmodulin-binding region IQD6					VIT_07s0205g00010	Carboxyesterase 20 CXE20					VIT_01s0026g00360	6-4 photolyase
	VIT_18s0001g04630	Aspartate aminotransferase		VIT_08s0007g01930	Anthranilate N-benzoyltransferase		VIT_18s0041g01160	Lectin protein kinase		VIT_00s0187g00360	Uclacyanin I					VIT_05s0051g00510	WNK3 (Arabidopsis WNK kinase 3)					VIT_06s0004g06570	Integral membrane Yip1 family protein
	VIT_04s0044g01160	Aminotransferase, class V		VIT_06s0009g03780	Diphthine synthase		VIT_00s0250g00090	Oxidoreductase, 2OG-Fe(II) oxygenase		VIT_17s0000g09810	Pectate lyase					VIT_18s0122g00590	Haloacid dehalogenase hydrolase					VIT_03s0038g03950	Acid phosphatase
	VIT_10s0003g01180	Ketol-acid reductoisomerase		VIT_18s0001g09910	L-asparaginase		VIT_07s0104g00850	Pto kinase interactor		VIT_13s0073g00600	Receptor-like kinase 17					VIT_15s0048g02870	Glyoxylate reductase					VIT_02s0025g04930	RIC10 (ROP-Interactive crib motif-containing)
	VIT_13s0064g01380	Anthranilate phosphoribosyltransferase		VIT_00s0211g00120	Glycine hydroxymethyltransferase		VIT_16s0022g00440	Dynein light chain LC8-type		VIT_06s0004g04370	Histone H4					VIT_06s0004g02970	Non-symbiotic hemoglobin class 1					VIT_09s0002g02440	Pectinesterase family
	VIT_11s0016g03720	Aspartate aminotransferase, cytoplasmic (Transaminase A)		VIT_15s0046g02300	Beta-cyanoalanine synthase		VIT_16s0050g00480	CYP715A1		VIT_10s0042g00770	Leucine-rich repeat receptor-like protein kinase 1					VIT_08s0007g04180	Non-symbiotic hemoglobin 2					VIT_09s0018g01800	Receptor-like protein kinase 3
	VIT_08s0007g06170	Anthranilate phosphoribosyltransferase		VIT_07s0095g00760	Methionyl-tRNA synthetase		VIT_04s0079g00240	Leucine Rich Repeat receptor-like kinase		VIT_11s0052g01330	Xyloglucan endotransglucosylase/hydrolase 23					VIT_09s0002g09120	Cupin, RmlC-type					VIT_05s0062g01160	Calmodulin-binding region IQD6
	VIT_13s0047g00500	3-hydroxyisobutyryl-CoA hydrolase		VIT_05s0020g02480	Glutamine synthetase		VIT_17s0000g04360	Wall-associated kinase 2 (WAK2)		VIT_10s0003g02680	Phytochrome E					VIT_09s0002g09140	Germin-like protein					VIT_02s0012g01350	CYCP2,1 (cyclin p2,1)
	VIT_05s0020g03860	Homocysteine S-methyltransferase 3		VIT_16s0100g00480	Dihydrodipicolinate reductase		VIT_06s0004g06460	CYP71E		VIT_07s0005g04110	Cellulose synthase CESA4					VIT_12s0057g00180	Cupin					VIT_14s0060g01830	Actin beta/gamma 1
	VIT_10s0003g01190	Ketol-acid reductoisomerase		VIT_10s0116g01540	Aminomethyltransferase		VIT_18s0117g00290	Coatomer protein complex, subunit beta 2		VIT_01s0011g06290	Purple acid phosphatase 3 ATPAP3/PAP3					VIT_14s0108g00540	Ent-kaurene synthase					VIT_02s0025g01710	Cellulose synthase CSLC04
	VIT_14s0066g02170	Prolyl 4-hydroxylase		VIT_17s0000g01910	Glutamine synthetase cytosolic isozyme 1		VIT_07s0005g04060	Leucine Rich Repeat receptor-like kinase		VIT_02s0025g03540	Tubulin beta-6 chain					VIT_14s0006g02950	Pathogenesis-related protein 1 precursor (PRP 1)					VIT_04s0008g05520	Peroxisomal biogenesis factor 11 (PEX11)
	VIT_05s0020g03200	Spermine synthase		VIT_19s0090g00910	Alanine racemase		VIT_15s0048g00970	Cytokinesis Sec1 protein (KEULE)		VIT_17s0000g03390	Calmodulin binding protein					VIT_11s0016g00860	Ethylene-responsive transcription factor aba repressor 1 abr1/erf111					VIT_04s0023g01110	Calcium-dependent protein kinase
	VIT_14s0083g00460	Tryptophan synthase beta chain 2		VIT_09s0018g01870	D-3-phosphoglycerate dehydrogenase, chloroplast precursor (3-PGDH)		VIT_17s0000g01490	CYP94B3		VIT_05s0020g03380	WNK1 (with no lysine (K) 1)					VIT_07s0031g01980	Ethylene-responsive transcription factor ERF003					VIT_03s0063g02090	Calmodulin
	VIT_11s0037g00570	Anthranilate N-benzoyltransferase		VIT_10s0116g00970	Leucyl tRNA synthetase		VIT_18s0117g00280	Coatomer protein complex, subunit beta 2		VIT_14s0083g00400	Leaf senescence protein					VIT_13s0067g01700	Ethylene-responsive transcription factor ERF003					VIT_03s0091g00850	CYP89H3
	VIT_07s0141g00940	TRNA synthetase, class II (D, K and N), Nucleic acid-binding, OB-fold		VIT_03s0038g03440	Alanyl-tRNA synthetase		VIT_15s0048g01950	CYP87A3		VIT_03s0063g01260	Nodulin 1A, Senescence-associated					VIT_06s0009g02590	Steroid 5alpha-reductase					VIT_11s0016g00740	Myb RAD (Transcription factor RAD)
	VIT_18s0001g01730	Shikimate kinase		VIT_00s0211g00080	Serine hydroxymethyltransferase 2		VIT_05s0020g03290	S-receptor kinase		VIT_14s0068g00030	feronia receptor-like kinase					VIT_04s0008g05390	Steroid 5alpha-reductase					VIT_03s0038g03410	Radialis-like protein 5
	VIT_13s0019g02360	Pyrroline-5-carboxylate synthetase		VIT_05s0049g02140	Glutamyl-tRNA(Gln) amidotransferase B		VIT_00s0323g00060	Invertase/pectin methylesterase inhibitor		VIT_10s0003g03310	EMB2756 (embryo defective 2756)					VIT_09s0054g00590	Ethylene-responsive transcription factor WRINKLED 1					VIT_12s0034g02240	Stigma-specific Stig1
	VIT_12s0059g00750	Prephenate dehydratase		VIT_12s0055g00480	Amine oxidase		VIT_05s0020g04280	Ca2+-ATPase 13 ACA13, plasma membrane		VIT_05s0020g04040	Chlorophyllase (CLH2)					VIT_18s0001g10180	Gibberellin-regulated protein 1 (GASA1)					VIT_19s0090g01620	LHCB3 (light-harvesting chlorophyll binding protein 3)
	VIT_04s0079g00600	Glutamate decarboxylase 1		VIT_10s0003g00900	Anthranilate N-hydroxycinnamoyl/benzoyltransferase		VIT_14s0006g02240	2-hydroxyacyl-CoA lyase 1		VIT_07s0005g05720	Tetratricopeptide repeat domain male sterility MS5					VIT_12s0057g00100	Wax synthase					VIT_18s0001g06580	LHCB3 (light-harvesting chlorophyll binding protein 3)
	VIT_12s0028g01820	Aspartate transaminase, mitochondrial		VIT_02s0012g01800	Shikimate kinase		VIT_19s0085g00550	Ser/Thr protein kinase		VIT_16s0022g02310	Gibberellin 3-beta-dioxygenase.					VIT_00s0444g00010	Retrotransposon protein, Ty1-copia subclass					VIT_05s0077g02180	Thylakoid soluble phosphoprotein
	VIT_01s0011g06600	Glutamate decarboxylase		VIT_19s0027g01790	Acetylornithine aminotransferase		VIT_18s0001g12060	Peroxisomal biogenesis factor 11 (PEX11)		VIT_18s0001g15420	Auxin efflux carrier protein 6					VIT_03s0063g02330	DNA-binding protein					VIT_02s0087g00490	LHCII type I CAB-1
	VIT_01s0011g06610	Glutamate decarboxylase		VIT_05s0077g01470	Phytochelatin synthetase		VIT_03s0091g00580	Protein Mpv17		VIT_12s0059g01870	GH3-like protein					VIT_06s0004g02230	DNA-binding protein					VIT_04s0008g02230	Chlorophyllase
	VIT_01s0011g01990	Glycine decarboxylase		VIT_13s0067g02120	Arogenate dehydrogenase		VIT_01s0011g05390	Invertase/pectin methylesterase inhibitor		VIT_06s0004g01500	Lipoxygenase (LOX2)					VIT_11s0037g00590	PUB26 (plant U- box 26)					VIT_10s0003g03090	Photosystem I reaction center subunit II (PSAD)
	VIT_05s0062g01270	Cyclo-DOPA 5-O-glucosyltransferase		VIT_03s0038g01330	Anthranilate N-benzoyltransferase protein 1		VIT_04s0008g05500	S-receptor kinase		VIT_05s0051g00670	9-cis-epoxycarotenoid dioxygenase 4					VIT_13s0019g01490	Calcium-binding protein CML					VIT_19s0090g01000	Mg-chelatase subunit XANTHA-F
	VIT_18s0001g00950	Prolyl 4-hydroxylase alpha-2 subunit precursor		VIT_04s0008g01450	Cyclopropane-fatty-acyl-phospholipid synthase		VIT_18s0117g00300	Coatomer protein complex, subunit beta 2		VIT_14s0066g01690	Pathogen-inducible alpha-dioxygenase					VIT_06s0004g07750	Thaumatin SCUTL1					VIT_06s0004g01300	LHCII type I CAB-1
	VIT_09s0002g03460	Taurine dioxygenase		VIT_07s0005g04480	Tyrosine decarboxylase		VIT_08s0007g03860	S-receptor kinase		VIT_18s0001g01390	GA 20-oxidase					VIT_18s0117g00550	Chitinase, class IV [Vitis vinifera]					VIT_03s0038g04210	LHCII type I CAB-1
	VIT_00s2527g00010	Beta-fructosidase (BFRUCT3)		VIT_14s0060g00770	Glycosyl transferase family 8 protein		VIT_11s0016g02310	Thioredoxin 2		VIT_08s0007g00440	Alpha-expansin 6 precursor					VIT_00s0218g00190	RPM1 (resistance to p. syringae pv maculicola 1)					VIT_10s0116g00600	Plastocyanin domain-containing protein
	VIT_05s0077g00430	Galactinol synthase		VIT_13s0019g03130	Glucosyltransferase-2		VIT_15s0046g01550	C2 domain-containing protein		VIT_14s0068g01160	Cytokinin-repressed protein CR9					VIT_05s0062g00710	Nectarin IV NEC4					VIT_16s0022g00470	LHB1B1
	VIT_16s0022g01770	Phosphopyruvate hydratase.		VIT_08s0007g04600	UGT73C2 (UDP-glucosyl transferase 73C2)		VIT_00s0125g00220	Serine/theronine protein kinase 2		VIT_13s0019g02210	Sterol 4-alpha-methyl-oxidase 1 (SMO1)					VIT_12s0057g00070	Wound-induced					VIT_14s0083g00980	ferredoxin, chloroplast (PETF)
	VIT_11s0016g05010	Lactoylglutathione lyase		VIT_14s0060g00810	Galactinol synthase		VIT_10s0092g00710	Receptor protein kinase		VIT_06s0004g06550	DDB2 (damaged DNA-binding 2)					VIT_12s0057g00090	Wound-induced					VIT_10s0003g02100	ferric reduction oxidase 7 FRO7
	VIT_02s0154g00090	Vacuolar invertase 2, GIN2		VIT_15s0048g01710	Alcohol dehydrogenase		VIT_03s0063g01310	Oxidoreductase, 2OG-Fe(II) oxygenase family		VIT_14s0171g00230	Transcription termination factor mitochondrial mTERF					VIT_12s0057g00150	Wound-induced					VIT_11s0016g00890	LHCA4 (Photosystem I light harvesting complex gene 4)
	VIT_01s0010g02460	Glyceraldehyde-3-phosphate dehydrogenase, cytosolic 3		VIT_12s0034g00140	UDP-glucose glucosyltransferase		VIT_00s0437g00070	Receptor kinase RK20-1		VIT_13s0019g02490	Subtilisin protease C1					VIT_12s0057g00120	Wound-responsive					VIT_11s0118g00630	Senescence-inducible chloroplast stay-green protein 2
	VIT_06s0061g00100	Glucan endo-1,3-beta-glucosidase, acidic isoform precursor		VIT_12s0055g00030	UDP-glucose glucosyltransferase		VIT_19s0015g00710	Cellulose synthase CSLE1		VIT_09s0002g00640	Small heat stress protein class CIII					VIT_11s0016g04160	Wound-induced					VIT_07s0129g00470	Plastocyanin domain-containing protein
	VIT_14s0108g01560	Alpha-1,4 glucan phosphorylase, L isozyme, chloroplast precursor		VIT_05s0077g00840	Galactinol-raffinose galactosyltransferase		VIT_08s0056g00630	Acid phosphatase		VIT_15s0048g01130	Subtilase					VIT_14s0068g02190	Wound-induced					VIT_12s0028g00130	Pentatricopeptide repeat-containing protein
	VIT_06s0061g00120	Beta-1,3-glucanase [Vitis riparia]		VIT_11s0118g00030	Exostosin family protein		VIT_16s0039g01870	Protein kinase		VIT_04s0008g07110	Aspartic proteinase nepenthesin-2 precursor					VIT_04s0008g01130	Wound-induced					VIT_11s0103g00760	Ethylene-responsive transcription factor ERF109
	VIT_07s0191g00250	Exo-1,3-beta-glucanase		VIT_16s0100g00290	L-idonate dehydrogenase		VIT_05s0020g04840	H1flk, putative		VIT_15s0024g01260	DJ-1 protein / protease					VIT_01s0011g02260	Wound-induced					VIT_02s0025g01040	CGA1 (cytokinin-responsive GATA factor 1)
	VIT_18s0001g12390	Glucan endo-1,3-beta-glucosidase 7 precursor		VIT_15s0021g00470	Beta-phosphoglucomutase		VIT_10s0003g01920	RKF1 (receptor-like kinase in flowers 1)		VIT_18s0001g01140	Peroxidase 64					VIT_12s0057g00190	Universal stress protein (USP) family protein					VIT_13s0064g01660	AP2 domain-containing transcription factor ORA47
	VIT_18s0001g05990	UDP-glycosyltransferase 85A1		VIT_14s0060g00760	Galactinol synthase		VIT_18s0001g12050	Peroxisomal biogenesis factor 11 (PEX11)		VIT_04s0008g00130	Avr9/Cf-9 rapidly elicited protein 146					VIT_12s0034g01870	Universal stress protein (USP) family protein					VIT_19s0014g00080	Ethylene-responsive transcription factor ERF109
	VIT_18s0001g06060	UDP-glycosyltransferase 85A1		VIT_08s0007g07470	Galactose mutarotase		VIT_00s0590g00010	Cytochrome c biogenesis protein CcmE		VIT_06s0004g07680	Nodulin					VIT_01s0011g04620	HcrVf1 protein					VIT_01s0150g00060	3-beta hydroxysteroid dehydrogenase
	VIT_16s0098g01560	Glucan endo-1,3-beta-D-glucosidase		VIT_00s0375g00030	Alpha-galactosidase		VIT_15s0046g02170	3-methyl-2-oxobutanoate hydroxy-methyl-transferase		VIT_18s0089g00660	CF9					VIT_03s0063g01960	UDP-rhamnose/rhamnosyltransferase					VIT_14s0030g00220	Gibberellin 2-beta-dioxygenase 7
	VIT_11s0016g00220	Glycosyl hydrolase family 17 protein		VIT_17s0000g08200	Phosphoglycerate/bisphosphoglycerate mutase		VIT_01s0127g00680	SRO2 (similar to rcd one 2)		VIT_00s0487g00010	Disease resistance protein (TIR-NBS-LRR class)					VIT_01s0146g00060	UDP-rhamnose/rhamnosyltransferase					VIT_02s0025g00990	AP2 domain-containing transcription factor
	VIT_03s0063g00430	Alpha-amylase / 1,4-alpha-D-glucan glucanohydrolase		VIT_05s0020g02310	Pyruvate,orthophosphate dikinase		VIT_10s0116g01090	Stigma-specific Stig1		VIT_09s0002g02760	FRK1 (FLG22-induced receptor-like kinase 1)					VIT_01s0127g00260	UDP-rhamnose:rhamnosyltransferase					VIT_03s0038g04020	Pathogenesis-related protein 1 precursor (PRP 1)
	VIT_06s0061g00280	2-phosphoglycerate kinase		VIT_03s0017g01370	UDP-glycosyltransferase 85A8		VIT_03s0063g01210	Nodulin 1A, senescence-associated		VIT_06s0004g04050	Laccase					VIT_04s0044g01110	Laccase					VIT_12s0059g01590	Dehydration-responsive element-binding protein 2C
	VIT_14s0060g00440	Glucan endo-1,3-beta-glucosidase-related		VIT_15s0046g01210	Arbutin synthase		VIT_01s0011g01110	Molybdenum cofactor sulfurase		VIT_09s0054g01410	Beta-amyrin synthase					VIT_04s0044g01120	Polyphenol oxidase [Vitis vinifera]					VIT_13s0067g03180	AWPM-19
	VIT_14s0060g01330	Lipoamide dehydrogenase		VIT_14s0060g00790	Galactinol synthase		VIT_00s0274g00090	Quinone oxidoreductase		VIT_05s0094g01200	flavonoid 3'-hydroxylase cytochrome P450					VIT_05s0094g00260	S-linalool synthase					VIT_17s0000g08580	Alpha-expansin 1 precursor
	VIT_18s0001g12830	1,4-beta-mannan endohydrolase		VIT_06s0061g01340	Phosphoglycerate mutase		VIT_09s0002g08580	Pentatricopeptide (PPR) repeat-containing protein		VIT_08s0007g00890	Tropinone reductase					VIT_09s0002g02940	S-linalool synthase					VIT_01s0011g04840	Ethylene responsive element binding factor 2
	VIT_03s0038g00150	Beta-D-galactosidase		VIT_03s0088g01190	Malate dehydrogenase, glyoxysomal precursor		VIT_13s0047g00060	Pentatricopeptide (PPR) repeat-containing protein		VIT_00s1682g00020	flavonoid 3'-hydroxylase cytochrome P450					VIT_18s0001g08040	Beta-carotene hydroxylase					VIT_00s2377g00010	Gibberellin 20 oxidase 2
	VIT_08s0007g08310	Alkaline alpha galactosidase		VIT_02s0025g01240	UDP-glucuronosyl/UDP-glucosyltransferase		VIT_04s0008g03530	Ankyrin repeat		VIT_08s0007g00680	Laccase					VIT_13s0019g02180	Ferulate-5-hydroxylase					VIT_01s0011g00460	Steroid 5alpha-reductase
	VIT_17s0000g04540	Enolase		VIT_12s0028g01100	Aldo/keto reductase		VIT_07s0005g04800	SUPER1/YUCCA5 (suppressor of ER1)		VIT_08s0007g01910	Laccase					VIT_01s0010g02010	UDP-glucose:flavonoid 7-O-glucosyltransferase					VIT_11s0052g01630	Omega-6 fatty acid desaturase, endoplasmic reticulum (FAD2)
	VIT_05s0062g01430	Glycosyl hydrolase family 17 protein		VIT_16s0022g00660	Trehalose-6-phosphate phosphatase		VIT_13s0047g00340	Ethylene-responsive transcription factor WRINKLED 1		VIT_18s0001g12690	Isoflavone reductase protein 4					VIT_12s0028g03480	UDP-glucose:flavonoid 7-O-glucosyltransferase					VIT_15s0021g01600	Lipase GDSL
	VIT_15s0048g00330	GAE3 (UDP-D- glcucuronate 4-epimerase 3)		VIT_08s0007g07480	Aldose 1-epimerase		VIT_02s0012g01270	Abscisic acid receptor PYL1 RCAR12		VIT_16s0050g01090	Beta-carotene hydroxylase					VIT_01s0026g02590	S-linalool synthase					VIT_07s0151g00340	Lipase GDSL
	VIT_03s0038g01480	Beta-fructofuranosidase		VIT_15s0048g02600	Starch synthase		VIT_01s0011g03090	Allene oxide cyclase		VIT_13s0067g01970	Laccase					VIT_12s0057g00080	Strictosidine synthase, Quinoprotein amine dehydrogenase, beta chain					VIT_09s0054g01010	Lipase GDSL
	VIT_15s0046g01450	Alpha-L-fucosidase		VIT_14s0066g02350	Galactinol synthase		VIT_13s0067g03070	ARR17 typeA		VIT_03s0063g01690	flavonoid 3-monooxygenase					VIT_04s0044g01460	Tropinone reductase					VIT_09s0002g03140	Lipase GDSL
	VIT_11s0118g00420	Heparanase protein 3 precursor		VIT_17s0000g04760	UDP-glycosyltransferase 89B2		VIT_09s0070g00710	Isopentenyltransferase		VIT_14s0006g02690	Delta 7-sterol-C5-desaturase (STE1)					VIT_14s0030g01230	Naringenin,2-oxoglutarate 3-dioxygenase					VIT_12s0059g00630	NADPH HC toxin reductase
	VIT_04s0079g00230	Sucrose synthase		VIT_10s0092g00110	Ribose-5-phosphate isomerase		VIT_18s0001g06090	Cis-zeatin O-beta-D-glucosyltransferase		VIT_19s0015g02660	CYP72A59					VIT_09s0002g02970	N-hydroxycinnamoyl/benzoyltransferase 3					VIT_02s0025g04550	replication factor C subunit 3/5
	VIT_04s0008g01140	Beta-fructosidase (BFRUCT1)		VIT_12s0059g02670	Beta-amylase		VIT_15s0046g02220	ACC synthase		VIT_14s0068g00470	UDP-glucosyl transferase					VIT_08s0040g01200	Laccase					VIT_03s0063g02620	GCN5 N-acetyltransferase (GNAT)
	VIT_07s0129g00230	Glucan endo-1,3-beta-glucosidase 7 precursor		VIT_17s0000g04750	UDP-glycosyltransferase 89B2		VIT_13s0019g00540	Ethylene-responsive protein		VIT_12s0028g00960	Phytoene synthase, chloroplast precursor					VIT_03s0063g01970	Zinc finger (C3HC4-type ring finger)					VIT_01s0127g00340	Inosine-uridine preferring nucleoside hydrolase family protein
	VIT_12s0057g01420	Exostosin		VIT_18s0072g00770	fructose-1,6-bisphosphatase, cytosolic		VIT_03s0063g01820	AOS (allene oxide synthase)		VIT_09s0070g00410	Myb family					VIT_14s0066g02180	Basic helix-loop-helix (bHLH) family					VIT_06s0080g00570	DNA helicase
	VIT_19s0138g00120	1,3-beta-glucan synthase		VIT_05s0077g01300	Aldo-keto reductase		VIT_02s0025g03170	Ethylene-responsive transcription factor related to APETALA2 11		VIT_08s0007g02940	NAC domain containing protein 90					VIT_02s0025g00240	Zinc finger (C3HC4-type ring finger)					VIT_06s0004g02830	Cullin-4
	VIT_17s0000g08960	Raffinose synthase		VIT_01s0011g05210	Phosphoglucomutase		VIT_18s0072g00260	Ethylene-responsive transcription factor related to APETALA2 6		VIT_11s0016g02210	GATA transcription factor 24					VIT_00s0692g00020	Zinc finger (C3HC4-type ring finger)					VIT_13s0019g01360	RNA polymerase sigma subunit SigE (sigE)
	VIT_02s0025g02790	Starch synthase		VIT_04s0023g03010	fructose-bisphosphate aldolase, chloroplast precursor		VIT_02s0012g00830	Expansin-like B1		VIT_17s0000g07510	Myb family					VIT_00s0692g00010	Myb domain protein 105					VIT_01s0026g01040	IMP dehydrogenase/GMP reductase
	VIT_05s0029g00190	Glucan endo-1,3-beta-glucosidase 4 precursor		VIT_12s0028g01670	Trehalose-phosphatase		VIT_14s0006g02970	CYP735A1		VIT_18s0001g14130	Zinc finger (C2H2 type) family					VIT_16s0100g00010	Myb caprice CPC					VIT_14s0030g00190	GCN5 N-acetyltransferase (GNAT)
	VIT_18s0001g12840	ADP-glucose pyrophosphorylase large subunit CagpL2		VIT_02s0025g00180	Bisphosphoglycerate mutase		VIT_07s0005g00870	Erg-1		VIT_15s0048g00870	AT-hook protein 1 (AHP1)					VIT_16s0022g02440	Shoot gravitropism 7					VIT_00s2705g00010	VTC2 (vitamin C defective)
	VIT_14s0083g00880	Phosphatidylinositol 4-kinase type-II		VIT_08s0007g01590	fructose 1,6-bisphosphatase		VIT_12s0134g00550	Equilibrative nucleoside transporter (ENT3)		VIT_06s0004g00230	WRKY DNA-binding protein 48					VIT_13s0067g03520	Lateral organ boundaries protein 41					VIT_02s0025g03320	Elongation factor G, chloroplast precursor
	VIT_13s0019g01180	Glucan endo-1,3-beta-glucosidase precursor		VIT_02s0154g00110	Trehalose-6-phosphate phosphatase (AtTPPA)		VIT_18s0041g02010	12-oxophytodienoate reductase 1		VIT_12s0028g03350	Squamosa promoter-binding protein 4 (SPL4)					VIT_12s0057g00060	Myb domain protein 35					VIT_12s0028g00320	Aspartic proteinase nepenthesin-1 precursor
	VIT_03s0017g02240	Glucan endo-1,3-beta-glucosidase precursor		VIT_01s0011g00730	Alpha-1,4-glucan phosphorylase type H		VIT_18s0001g06120	Cis-zeatin O-beta-D-glucosyltransferase		VIT_15s0048g01200	Subtilisin serine endopeptidase (XSP1)					VIT_05s0020g03050	Basic helix-loop-helix (bHLH) family					VIT_11s0016g02350	Aspartic proteinase nepenthesin-1 precursor
	VIT_00s1251g00010	UDP-glucosyl transferase 85A2		VIT_00s0265g00010	Phosphoglycerate mutase		VIT_09s0002g00540	Lipase GDSL 1		VIT_18s0001g10350	Subtilase family protein					VIT_10s0003g00980	Homeobox-leucine zipper protein HB-7					VIT_10s0003g02900	Elongation factor EF-G
	VIT_04s0023g02130	1,4-beta-mannan endohydrolase		VIT_05s0020g02880	ADP-glucose pyrophosphorylase		VIT_19s0090g00660	Lipase GDSL		VIT_01s0026g01490	Proton-dependent oligopeptide transport (POT) family protein					VIT_10s0003g01030	Basic helix-loop-helix (bHLH) family					VIT_11s0016g01970	Elongation factor 1-alpha (EF-1-alpha)
	VIT_12s0028g00400	1,3-beta-glucan synthase		VIT_06s0004g06920	fructose-6-phosphate-2-kinase		VIT_07s0031g00570	Lipase class 3		VIT_01s0026g00520	Nodulin MtN21 family					VIT_01s0127g00910	Myb domain protein 102					VIT_12s0028g03570	Ribosomal protein S3A (RPS3aA) 40S
	VIT_03s0063g00400	Alpha-amylase / 1,4-alpha-D-glucan glucanohydrolase		VIT_10s0092g00090	Ribose-5-phosphate isomerase		VIT_08s0007g07520	3-oxoacyl-[acyl-carrier-protein] reductase, chloroplast		VIT_08s0058g00450	Substrate carrier, Mitochondrial					VIT_00s0762g00030	Metal-nicotianamine transporter YSL7					VIT_11s0052g01650	Subtilase
	VIT_17s0000g06270	Malate dehydrogenase precursor		VIT_08s0007g05100	Glycosyl hydrolase family 31 protein		VIT_00s0187g00260	Alcohol O-fatty-acyltransferase long-chain-		VIT_18s0001g03180	Nodulin MtN21 family					VIT_08s0056g01190	Purine permease 10 PUP10					VIT_07s0104g01120	Subtilase
	VIT_02s0025g01560	UDP-glucose 4-epimerase GEPI48		VIT_00s0371g00100	Mannitol dehydrogenase		VIT_02s0033g00610	Chromomethylase 2		VIT_01s0026g00500	Nodulin MtN21 family					VIT_02s0025g02610	Solute carrier family 25					VIT_00s0740g00010	SPA3 (SPA1-related 3)
	VIT_19s0085g00810	Glucan endo-1,3-beta-glucosidase precursor		VIT_12s0055g00020	UDP-glucose glucosyltransferase		VIT_12s0059g01120	CAF protein		VIT_07s0005g03970	Peptide transporter protein 3					VIT_07s0104g00180	Sulfate transporter 3.5					VIT_14s0060g01810	Carboxyl-terminal peptidase
	VIT_01s0011g00750	Glycosyl hydrolase family 1		VIT_18s0001g06360	Alcohol dehydrogenase		VIT_00s0476g00020	Gag-pol polyprotein		VIT_08s0056g01070	MATE efflux family protein					VIT_14s0066g00600	Chloride channel protein B					VIT_00s0271g00100	F-box protein (FBW2)
	VIT_07s0005g00410	Glycosyl hydrolase family 1 protein		VIT_18s0122g00960	Glyceraldehyde-3-phosphate dehydrogenase B, chloroplast precursor		VIT_03s0063g00060	IMP dehydrogenase		VIT_13s0074g00690	ABC transporter G member 22					VIT_14s0081g00670	No hit					VIT_02s0025g02640	Ribosomal protein L11 methyltransferase
	VIT_17s0053g00700	Sucrose synthase 2		VIT_01s0011g01790	Galactose-binding like		VIT_02s0154g00300	Small nuclear ribonucleoprotein Sm D3		VIT_07s0005g02700	KCO5 (Ca2+ activated outward rectifying K+ channel 5)					VIT_12s0059g02360	Unknown protein					VIT_07s0104g00620	Ribosomal protein L11 methyltransferase
	VIT_08s0217g00100	Pyruvate decarboxylase isozyme 2		VIT_08s0007g01570	fructose 1,6-bisphosphatase		VIT_01s0010g00240	CTP-synthetase		VIT_04s0069g00540	Glutamate receptor protein					VIT_12s0057g00800	AERO1 (arabidopsis endoplasmic reticulum oxidoreductins 1)					VIT_16s0050g00020	Bet v I allergen
	VIT_00s0324g00060	UDP-glycosyltransferase 85A8		VIT_19s0085g00380	Phosphoglycerate kinase		VIT_05s0020g02200	Inosine-uridine preferring nucleoside hydrolase		VIT_19s0140g00210	SOUL heme-binding					VIT_19s0014g03820	BURP domain containing protein					VIT_04s0008g00270	RD22
	VIT_19s0085g00600	Glyceraldehyde-3-phosphate dehydrogenase, cytosolic		VIT_12s0055g00180	UDP-glucose glucosyltransferase		VIT_05s0020g05040	Proteinase inhibitor 1 PPI3B2		VIT_08s0058g00140	Ammonium transporter 2					VIT_14s0128g00110	No hit					VIT_06s0004g01250	Endochitinase A2 precursor
	VIT_11s0016g00470	Sucrose synthase		VIT_00s0340g00040	Beta-hexosaminidase beta chain precursor		VIT_17s0000g08370	RCD one 2 (SRO2)		VIT_08s0007g02240	Calcium/proton exchanger CAX3					VIT_12s0059g02770	No hit					VIT_04s0008g01290	Glutaredoxin
	VIT_15s0048g01260	fructokinase 1		VIT_00s0233g00030	Trehalose-6-phosphate phosphatase		VIT_04s0008g01510	Heat shock protein 17.6 kDa class II		VIT_05s0049g00930	Inorganic phosphate transporter 1-4					VIT_00s2607g00010	Monooxygenase (MO3)					VIT_00s0218g00100	Cysteine protease RCR3
	VIT_12s0028g02540	Glucan endo-1,3-beta-glucosidase 1 precursor		VIT_14s0068g00680	Glyceraldehyde-3-phosphate dehydrogenase A, chloroplast precursor		VIT_00s0214g00150	F-box protein PP2-B1 (Protein phloem protein 2-like B1)		VIT_01s0011g00600	Acclimation of photosynthesis to environment					VIT_01s0011g00760	Unknown					VIT_00s0274g00060	Protein kinase pto
	VIT_14s0066g01550	Aldehyde dehydrogenase 1 precursor		VIT_18s0001g14910	Mannitol dehydrogenase		VIT_00s0434g00080	Aspartyl protease		VIT_06s0004g02140	MATE efflux family protein					VIT_11s0052g01150	Outer membrane protein					VIT_06s0009g03260	Glutathione S-transferase 8 GSTF8
	VIT_07s0005g00750	Sucrose synthase		VIT_00s0220g00180	Glycosyl hydrolase family 20 protein		VIT_00s0240g00050	Glutathione S-transferase 8 GSTU19		VIT_19s0014g05340	No hit					VIT_00s0218g00150	Unknown protein					VIT_04s0023g02010	Calcium-binding protein CML
	VIT_08s0007g05430	Pyruvate kinase		VIT_14s0066g02530	Fumarate reductase/succinate dehydrogenase flavoprotein		VIT_08s0007g00850	EFR (EF-TU receptor)		VIT_09s0054g01750	Unknown protein					VIT_15s0048g02430	Unknown					VIT_17s0000g06350	Anthocyanidine rhamnosyl-transferase
	VIT_10s0003g00990	Pyruvate decarboxylase isozyme 2		VIT_16s0039g01580	Carbohydrate kinase		VIT_13s0019g05060	Nodulin-like protein		VIT_01s0011g02500	No hit					VIT_05s0062g00700	Unknown protein					VIT_16s0050g02520	CYP71B35
	VIT_02s0012g01610	Beta-1,3-glucanase precursor		VIT_14s0030g01900	Ribose-5-phosphate isomerase		VIT_04s0008g04000	Dehydration-responsive protein (RD22)		VIT_10s0003g00700	No hit					VIT_00s1319g00010	Short-chain type alcohol dehydrogenase					VIT_10s0116g00540	CYP71B34
	VIT_10s0071g01060	Pyruvate kinase		VIT_17s0000g06450	Ribulose-phosphate 3-epimerase, chloroplast precursor		VIT_19s0015g02890	Glutathione S-transferase 25 GSTU25		VIT_13s0019g00740	Amino acid binding protein					VIT_10s0116g00750	No hit					VIT_08s0040g02950	10-deacetylbaccatin III 10-O-acetyltransferase
	VIT_17s0000g03230	Alpha-mannosidase		VIT_03s0063g01510	Trehalose-phosphatase		VIT_18s0075g00440	TIR-NBS-LRR disease resistance		VIT_00s0259g00170	Unknown protein					VIT_18s0001g14270	Unknown					VIT_17s0000g06930	CYP82C4
	VIT_17s0000g07260	Glucan endo-1,3-beta-glucosidase 3 precursor		VIT_05s0049g01130	Aldo/keto reductase		VIT_00s0301g00120	Late embryogenesis abundant protein		VIT_16s0098g01640	No hit					VIT_03s0097g00700	No hit					VIT_18s0001g03470	Chalcone reductase
	VIT_12s0057g00890	Glycosyl hydrolase family 17 protein		VIT_03s0038g00380	Xylulose kinase		VIT_08s0007g02110	EFR (EF-TU receptor)		VIT_03s0091g00420	No hit					VIT_14s0068g02240	Unknown protein					VIT_03s0063g01590	Chalcone reductase
	VIT_00s0895g00010	Glucan 1,3-beta-glucosidase		VIT_04s0023g03040	Lactoylglutathione lyase		VIT_05s0094g00200	Chitinase class IV		VIT_07s0031g00110	Unknown protein					VIT_07s0005g06210	Unknown protein					VIT_01s0026g00570	Tropinone reductase
	VIT_08s0007g03830	fructose-bisphosphate aldolase cytoplasmic isozyme		VIT_15s0046g01430	Aldose 1-epimerase		VIT_05s0077g01550	Pathogenesis protein 10.3 [Vitis quinquangularis]		VIT_14s0083g00370	Unknown protein					VIT_04s0023g03540	Binding					VIT_08s0007g00750	Ubiquinone/menaquinone biosynthesis methyltransferase UbiE
	VIT_16s0050g02660	Pyruvate kinase		VIT_19s0014g00300	Alpha,alpha-trehalose-phosphate synthase		VIT_12s0028g01840	Peroxidase		VIT_05s0062g01360	Unknown protein					VIT_12s0057g00170	No hit					VIT_02s0025g01920	UDP-glucose flavonoid 3-O-glucosyltransferase 7
	VIT_01s0011g00160	Alpha-1,4-glucan-protein synthase		VIT_03s0091g00810	Beta-1,4-xylosidase		VIT_05s0077g01530	Pathogenesis protein 10 [Vitis vinifera]		VIT_04s0008g03760	Unknown protein					VIT_02s0012g00730	Unknown					VIT_13s0019g01240	Anthocyanidin 3-O-glucosyltransferase
	VIT_14s0108g00190	Aldose 1-epimerase		VIT_01s0011g01800	Inositol monophosphatase family protein		VIT_01s0026g01380	Glutathione S-transferase 29 GSTU18		VIT_14s0083g00410	Unknown					VIT_16s0022g00960	No hit					VIT_05s0020g02830	Isoprene synthase
	VIT_08s0007g06040	Beta-1,3-glucanase		VIT_16s0098g01180	Aldo/keto reductase		VIT_14s0060g02170	Glutathione S-transferase GSTU8		VIT_08s0007g07490	Binding					VIT_03s0063g02320	No hit					VIT_08s0007g03370	Flavonol synthase
	VIT_19s0085g00370	Phosphoglycerate kinase, cytosolic		VIT_06s0080g00030	Aldo/keto reductase		VIT_05s0077g01540	Bet v I allergen		VIT_00s0207g00180	Unknown protein					VIT_10s0071g00810	No hit					VIT_04s0008g05510	UDP-glucose: anthocyanidin 5,3-O-glucosyltransferase
	VIT_11s0016g02850	Phosphofructokinase		VIT_04s0008g05730	Sucrose-phosphate synthase		VIT_12s0055g01000	Peroxidase		VIT_13s0019g01310	DC1 domain-containing protein					VIT_08s0056g01240	No hit					VIT_16s0100g00330	CYP72A1
	VIT_00s1525g00010	GAE3 (UDP-D- glcucuronate 4-epimerase 3)		VIT_17s0000g08920	Ribitol dehydrogenase		VIT_07s0104g01420	Glutaredoxin		VIT_09s0002g04610	Unknown protein					VIT_19s0090g00510	Unknown protein					VIT_12s0035g00270	Zinc finger (C3HC4-type ring finger)
	VIT_13s0019g02010	SRG1 (senescence-related gene 1)		VIT_03s0017g01990	UDP-glucose glucosyltransferase		VIT_05s0077g01560	Pathogenesis protein 10.3 [Vitis quinquangularis]		VIT_05s0094g00880	Unknown					VIT_04s0044g00270	No hit					VIT_17s0000g05490	NAC domain containing protein 36
	VIT_18s0001g15450	Alcohol dehydrogenase 3		VIT_01s0137g00810	Acetylglucosaminyltransferase		VIT_14s0060g02300	Hypoxia-responsive		VIT_13s0019g02660	Unknown protein					VIT_03s0088g00180	Unknown protein					VIT_18s0001g06220	BZIP protein HY5 (HY5)
	VIT_09s0002g06880	Beta-1,3-glucanase		VIT_12s0055g00070	UDP-glycosyltransferase 71A13		VIT_06s0004g01030	Dirigent protein		VIT_14s0083g00910	Auxin-independent growth promoter					VIT_13s0047g01170	No hit					VIT_04s0008g05640	Zinc finger (C3HC4-type ring finger)
	VIT_14s0030g02020	Aldo/keto reductase		VIT_08s0040g00210	L-2-hydroxyglutarate dehydrogenase		VIT_16s0039g01070	Glutathione S-transferase 25 GSTU7		VIT_06s0004g03310	Hydrolase, alpha/beta fold					VIT_14s0036g01240	UDP-galactose transporter 6					VIT_02s0025g00260	Myb domain protein 13
	VIT_07s0005g00490	UDP-glucuronic acid decarboxylase 1		VIT_00s0406g00010	Beta-hexosaminidase beta chain precursor		VIT_11s0037g00660	CF2		VIT_10s0003g00230	Unknown protein					VIT_00s0131g00170	Annexin ANN4					VIT_11s0016g00330	CIA2 (chloroplast import apparatus 2)
	VIT_18s0122g01400	Exostosin family protein		VIT_10s0092g00240	Alpha-glucosidase 1 (AGLU1)		VIT_07s0151g00840	Late embryogenesis abundant protein D-34 (LEA D-34)		VIT_05s0020g02810	Unknown protein											VIT_08s0007g01270	Zinc finger (C3HC4-type ring finger)
	VIT_08s0007g03750	1,4-alpha-glucan branching enzyme IIB, chloroplast precursor		VIT_05s0077g00510	Beta-fructofuranosidase		VIT_05s0094g00220	Chitinase class IV		VIT_00s0266g00040	1,8-cineole synthase, chloroplast											VIT_09s0054g00410	Zinc finger (DHHC type)
	VIT_14s0060g01700	fumarase		VIT_10s0003g02880	Starch synthase protein		VIT_18s0001g14480	Thaumatin SCUTL1		VIT_05s0020g01350	Nuclear transcription factor Y subunit B-5											VIT_05s0051g00680	Myb domain protein 14
	VIT_08s0007g02120	Glycoside hydrolase starch-binding domain-containing protein		VIT_08s0007g01640	Fructokinase		VIT_12s0057g00110	Wound-induced		VIT_04s0069g00290	Glutamate receptor 2.1											VIT_06s0004g06170	Lateral organ boundaries domain 21
	VIT_14s0108g00270	Aldose 1-epimerase		VIT_05s0020g01910	1,4-alpha-D-glucan maltohydrolase		VIT_05s0077g01570	Pathogenesis protein 10 [Vitis vinifera]														VIT_05s0029g01410	Myb domain protein 113
	VIT_18s0001g13230	Beta-galactosidase BG1 [Vitis vinifera]		VIT_08s0007g07600	Pyruvate kinase, cytosolic isozyme		VIT_00s0421g00020	Hcr2-5B														VIT_13s0064g00900	Lateral organ boundaries domain family protein (LBD27)
	VIT_02s0154g00350	L-lactate dehydrogenase A		VIT_07s0031g02630	Aldehyde dehydrogenase		VIT_10s0003g02910	FLS2 (flagellin-sensitive 2)														VIT_04s0023g01550	Zinc finger (C3HC4-type ring finger)
	VIT_14s0083g00340	Beta-glucan-binding protein 4		VIT_05s0020g00400	Galactosyltransferase family protein		VIT_03s0038g02190	Nodulin														VIT_00s0179g00320	Unfertilized embryo sac 10 UNE10
	VIT_01s0011g04350	fructose-bisphosphate aldolase, chloroplast precursor		VIT_17s0000g08010	Trehalose 6-phosphate synthase		VIT_01s0011g01900	Glutathione S-transferase, C-terminal														VIT_02s0025g04480	High mobility group (HMG1/2) family protein
	VIT_10s0116g01660	Lactoylglutathione lyase		VIT_08s0040g01970	fasciclin arabinogalactan-protein (FLA11)		VIT_14s0171g00050	Cf-2 gene														VIT_11s0037g00290	Metal transporter Nramp6
	VIT_08s0040g02710	UDP-glucuronic acid decarboxylase 1		VIT_07s0104g01390	Arsenate reductase (glutaredoxin)		VIT_18s0001g10200	N-hydroxycinnamoyl/benzoyltransferase 6														VIT_05s0077g01250	Nodulin MtN21 family
	VIT_08s0007g05490	Pyruvate kinase		VIT_16s0022g00890	Invertase/pectin methylesterase inhibitor		VIT_12s0134g00020	Isoprene synthase														VIT_16s0039g00520	SOUL heme-binding
	VIT_08s0007g06060	Beta 1-3 glucanase		VIT_01s0011g00350	CYP78A5		VIT_05s0062g00360	UDP-glucose:flavonoid 7-O-glucosyltransferase														VIT_13s0067g01450	Multidrug resistance-associated protein 14
	VIT_18s0001g11180	Blue (type 1) copper domain		VIT_17s0000g05110	CYP78A4		VIT_11s0078g00290	Cinnamate 4-hydroxylase														VIT_11s0016g01320	CDI3/OZS1/RCD3/SLAC1 (slow anion channel-associated 1)
	VIT_02s0025g01950	Cellulose synthase CSLG3		VIT_05s0077g01280	Glycosyl hydrolase family 3 beta xylosidase BXL1		VIT_08s0105g00380	Leucoanthocyanidin dioxygenase														VIT_17s0000g06610	Phosphate carrier protein
	VIT_02s0025g01900	Cellulose synthase CSLG3		VIT_18s0089g01150	Wall-associated kinase 2 (WAK2)		VIT_18s0001g04280	(-)-germacrene D synthase														VIT_12s0134g00490	Phototropin-2
	VIT_05s0049g00050	Cellulose synthase CSLG2		VIT_18s0001g13580	Kinesin motor protein		VIT_11s0065g00350	Trans-cinnamate 4-monooxygenase														VIT_19s0014g02270	Protease inhibitor/seed storage/lipid transfer protein (LTP)
	VIT_07s0255g00090	CYP82C1p		VIT_12s0028g02990	fasciclin arabinogalactan-protein (FLA13)		VIT_16s0100g00780	Stilbene synthase														VIT_01s0137g00550	Proton-dependent oligopeptide transport (POT) family protein
	VIT_05s0049g00040	Cellulose synthase CSLG2		VIT_00s0258g00130	Receptor kinase homolog LRK10		VIT_16s0100g01200	Stilbene synthase														VIT_01s0137g00520	Calcium/proton exchanger CAX3
	VIT_00s0211g00040	Nodulation receptor kinase		VIT_03s0063g01530	CYP82C4		VIT_00s0480g00040	Polyphenol oxidase II, chloroplast precursor														VIT_14s0108g01020	Sulfate transporter 2.1 (AST68)
	VIT_16s0050g02680	Protein phosphatase 2C		VIT_05s0020g00420	Polygalacturonase GH28		VIT_00s1566g00010	UDP-rhamnose/rhamnosyltransferase														VIT_11s0016g00670	Sulfate transporter 3.1 (AST12) (AtST1)
	VIT_00s0211g00030	Symbiosis receptor kinase		VIT_09s0002g02460	Phosphatase		VIT_18s0001g10230	N-hydroxycinnamoyl/benzoyltransferase 3														VIT_13s0067g01960	Sulfate transporter 3.1 (AST12) (AtST1)
	VIT_02s0025g01860	Cellulose synthase CSLG3		VIT_03s0063g01010	Blue (type 1) copper domain		VIT_16s0100g00760	Stilbene synthase 2 [Vitis sp. cv. 'Norton']														VIT_12s0035g02150	Non-specific lipid transfer protein LTP1
	VIT_13s0019g04900	Pectate lyase		VIT_16s0148g00370	Receptor serine/threonine kinase		VIT_16s0100g01160	Stilbene synthase [Vitis vinifera]														VIT_15s0048g00630	ABC transporter C member 12
	VIT_00s2526g00010	Endo-1,4-beta-glucanase korrigan (KOR)		VIT_10s0003g01410	CBL-interacting protein kinase 20 (CIPK20)		VIT_16s0100g01190	Stilbene synthase [Vitis vinifera]														VIT_07s0031g00940	Subtilase family protein
	VIT_12s0059g00370	EF hand		VIT_08s0007g04120	CYPLXXVIA2		VIT_16s0100g01130	Stilbene synthase [Vitis vinifera]														VIT_09s0018g01790	Glutamate receptor protein
	VIT_00s0340g00060	Endo-1,4-beta-glucanase korrigan (KOR)		VIT_14s0066g01210	Carbonic anhydrase, chloroplast precursor		VIT_16s0100g01070	Resveratrol synthase [Vitis vinifera]														VIT_14s0066g01730	Protease inhibitor/seed storage/lipid transfer protein (LTP)
	VIT_12s0134g00500	Cyclin D6		VIT_18s0089g01140	Wall-associated kinase		VIT_16s0100g01150	Stilbene synthase [Vitis vinifera]														VIT_05s0102g00310	KCO6 (Ca2+ activated outward rectifying K+ channel 6)
	VIT_00s0340g00050	Endo-1,4-beta-glucanase korrigan (KOR)		VIT_14s0060g01090	LNG1 (LONGIFOLIA1)		VIT_00s0480g00030	Polyphenol oxidase														VIT_13s0067g02560	Potassium channel AKT2/3
	VIT_18s0001g08300	Tubulin alpha-6 chain		VIT_18s0122g00180	Calmodulin CML37		VIT_04s0023g02230	S-adenosyl-L-methionine:salicylic acid carboxyl methyltransferase														VIT_03s0038g01830	Sugar transporter ERD6-like 5
	VIT_00s0469g00010	Cellulose synthase CSLE1		VIT_13s0067g01590	Lectin protein kinase		VIT_16s0100g00770	Stilbene synthase														VIT_15s0021g02070	Protease inhibitor/seed storage/lipid transfer protein (LTP)
	VIT_18s0001g09400	Cytochrome b5 DIF-F		VIT_14s0006g03180	CXE carboxylesterase CXE17		VIT_10s0003g00480	Isoflavone methyltransferase/ Orcinol O-methyltransferase 1 oomt1														VIT_04s0023g02030	SPX (SYG1/Pho81/XPR1) domain-containing protein
	VIT_03s0091g01060	Cyclin delta-2		VIT_04s0044g01100	Invertase/pectin methylesterase inhibitor		VIT_16s0100g01110	Resveratrol synthase (RS1)														VIT_18s0001g01210	Unknown protein
	VIT_06s0004g04650	Metallothionein		VIT_00s0379g00050	Short-chain dehydrogenase/reductase (SDR)		VIT_16s0100g01030	Stilbene synthase [Vitis quinquangularis]														VIT_08s0007g08540	Unknown
	VIT_03s0038g03190	Flavin containing monooxygenase 3		VIT_16s0098g01650	Protein phosphatase 2C PPH1		VIT_16s0100g01140	Stilbene synthase 2														VIT_00s0181g00200	Glycine-rich protein
	VIT_16s0013g00630	Cyclin-U4-1 (CycU4,1) CYCP4,1		VIT_01s0011g03950	Wall-associated kinase		VIT_10s0003g02810	WRKY DNA-binding protein 71														VIT_07s0151g00250	Transducin family protein / WD-40 repeat
	VIT_00s0414g00040	Cellulose synthase CSLE1		VIT_18s0001g15310	Thioredoxin M-type		VIT_18s0001g10300	Basic helix-loop-helix (bHLH) family														VIT_08s0007g03660	No hit
	VIT_11s0016g04220	Copper-binding family protein		VIT_11s0016g03770	Dynein light chain LC6, flagellar outer arm		VIT_06s0004g03350	Lateral organ boundaries protein 1														VIT_07s0005g02220	Unknown protein
	VIT_15s0045g00370	Phosphatidylglycerol specific phospholipase C		VIT_15s0048g02070	BON2-associated protein (BAP2)		VIT_00s0479g00020	Basic helix-loop-helix (bHLH) family														VIT_00s0181g00180	Unknown
	VIT_19s0014g04230	Receptor kinase 2		VIT_01s0011g03010	Serine/threonine-protein kinase SNT7, chloroplast precursor		VIT_17s0000g09080	Myb domain protein 4														VIT_06s0004g06900	Unknown protein
	VIT_14s0060g01960	Pectinesterase, Pectinesterase inhibitor		VIT_15s0048g03000	GTPase RABA3		VIT_00s0880g00010	Basic helix-loop-helix (bHLH) family														VIT_08s0032g00890	Unknown protein
	VIT_00s0409g00040	Cysteine-rich receptor-like protein kinase 15 RLK15		VIT_19s0093g00060	Polygalacturonase PGA3		VIT_01s0011g02950	Zinc finger (C3HC4-type ring finger)														VIT_05s0029g01140	No hit
	VIT_00s0762g00010	S-locus lectin protein kinase family		VIT_02s0025g00250	SP1L5 (SPIRAL1-like5)		VIT_17s0000g00430	Basic helix-loop-helix (bHLH) family														VIT_06s0004g03340	Fw2.2 ORFX
	VIT_07s0005g02440	Pectinacetylesterase		VIT_05s0020g04600	Metallothionein		VIT_13s0019g04440	Zinc finger (C3HC4-type ring finger)														VIT_19s0015g01720	Unknown protein
	VIT_03s0038g00220	Purple acid phosphatase 10 ATPAP10/PAP10		VIT_03s0063g01650	CYP82C4		VIT_07s0130g00040	Myb domain protein 4														VIT_17s0000g08680	Unknown protein
	VIT_00s0414g00010	Cellulose synthase CSLE1		VIT_01s0146g00340	Leucine-rich repeat protein kinase		VIT_06s0061g00320	High-affinity nitrate transporter 2.4														VIT_04s0023g02020	Unknown
	VIT_06s0009g00980	CXE carboxylesterase		VIT_01s0010g02930	Calmodulin		VIT_07s0031g02400	Amino acid permease														VIT_02s0025g01260	No hit
	VIT_11s0118g00390	Oxidoreductase, 2OG-Fe(II) oxygenase		VIT_00s0748g00020	Receptor kinase RK20-1		VIT_07s0031g02820	Magnesium transporter CorA														VIT_03s0088g00290	Unknown
	VIT_06s0004g04640	Metallothionein 2b		VIT_17s0000g04380	Wall-associated kinase 1 (WAK1)		VIT_02s0025g02850	Subtilisin protease														VIT_09s0002g05700	Unknown protein
	VIT_07s0005g00630	NAD+ ADP-ribosyltransferase		VIT_11s0037g00670	Receptor protein kinase		VIT_11s0016g02470	Carrier protein, Mitochondrial														VIT_04s0008g02670	Remorin
	VIT_06s0004g01410	S-receptor kinase		VIT_01s0010g02960	Calmodulin CML37		VIT_12s0035g01820	Proton-dependent oligopeptide transport (POT) family protein														VIT_09s0002g05990	Unknown
	VIT_06s0004g01050	Calcineurin phosphoesterase		VIT_05s0051g00050	Myosin-like protein XIB		VIT_10s0003g01830	Aquaporin NIP1,2														VIT_07s0005g02510	Proline-rich protein 4
	VIT_00s0762g00020	S-locus lectin protein kinase		VIT_00s0125g00090	Leucine-rich repeat protein kinase		VIT_08s0007g01810	ANTR2 (anion transporter 2														VIT_00s0665g00050	Unknown protein
	VIT_07s0005g05510	Kinase-like protein TMKL1		VIT_16s0022g01640	Receptor serine/threonine kinase		VIT_14s0108g00530	No hit														VIT_04s0008g01070	Unknown protein
	VIT_01s0011g01300	Polygalacturonase QRT3		VIT_18s0041g01290	Serine/threonine-protein kinase CCR4		VIT_10s0071g00470	GRAM domain-containing protein / ABA-responsive														VIT_17s0053g00710	Unknown protein
	VIT_09s0070g00480	LRX2 (leucine-rich repeat/extensin 2)		VIT_03s0038g03560	CAO (CHAOS), chromatin binding		VIT_10s0071g00430	GRAM domain-containing protein / ABA-responsive														VIT_00s1206g00010	SYNC1 protein, related
	VIT_19s0015g00620	Lectin protein kinase		VIT_00s0214g00020	TORMOZembryo defective UTP13		VIT_14s0006g01960	Unknown														VIT_00s0429g00040	Unknown protein
	VIT_08s0007g00830	Lectin protein kinase		VIT_08s0007g06700	Thioredoxin 5		VIT_10s0071g00480	Unknown														VIT_10s0003g02170	PQ-loop repeat protein
	VIT_06s0004g01690	Histone H3		VIT_08s0007g01200	S-locus receptor protein kinase		VIT_09s0002g03700	No hit														VIT_05s0020g04070	Unknown
	VIT_16s0100g00270	Peptidoglycan-binding LysM domain-containing protein		VIT_07s0141g00920	CYP94A1		VIT_14s0006g02700	Unknown protein														VIT_07s0005g04410	Hydrolase, alpha/beta fold
	VIT_07s0005g03090	Cyclin-dependent protein kinase CDT1A		VIT_17s0000g01170	Thylakoid lumenal 17.9 kDa protein, chloroplast		VIT_04s0008g03990	Unknown														VIT_08s0007g03240	No hit
	VIT_10s0003g05150	Peptidoglycan-binding LysM		VIT_16s0098g00940	Plastid-specific 30S ribosomal protein 1		VIT_01s0011g04780	Unknown protein														VIT_13s0320g00060	Unknown protein
	VIT_12s0059g00960	Cellulose synthase CSLB04		VIT_11s0016g03740	Rho guanyl-nucleotide exchange factor ROPGEF8		VIT_03s0063g02650	Hydrolase, alpha/beta fold														VIT_08s0007g00920	No hit
	VIT_09s0018g02080	Coatomer beta subunit		VIT_18s0001g13800	CYP71AT2v2		VIT_17s0000g05440	Unknown protein														VIT_00s0323g00080	Unknown protein
	VIT_03s0088g00650	Xyloglucan:xyloglucosyl transferase		VIT_17s0000g01630	Calmodulin CML37		VIT_15s0046g01360	No hit														VIT_19s0014g02290	No hit
	VIT_18s0001g09660	CYP81D2		VIT_08s0040g00130	Copper-binding family protein		VIT_00s0125g00160	No hit														VIT_10s0116g00410	Unknown protein
	VIT_01s0011g05410	Invertase/pectin methylesterase inhibitor		VIT_01s0010g02940	Calmodulin CML37		VIT_00s1881g00010	No hit														VIT_05s0077g02150	Unknown protein
	VIT_19s0093g00590	Myosin heavy chain-like protein		VIT_13s0074g00760	Calmodulin-binding		VIT_06s0004g01990	No hit														VIT_12s0134g00040	Unknown protein
	VIT_06s0004g06210	CYP86A1		VIT_06s0004g00690	Calmodulin-binding region IQ		VIT_08s0007g05830	No hit														VIT_19s0015g02520	Unknown protein
	VIT_02s0012g00140	Novel plant snare 11		VIT_00s0317g00140	Exocyst subunit EXO70 H2		VIT_16s0050g01820	No hit														VIT_03s0063g00460	Unknown protein
	VIT_05s0020g01970	Vesicle-associated membrane protein 27 VAP27-2		VIT_04s0008g02640	PAP/fibrillin family		VIT_07s0005g04620	Unknown														VIT_10s0003g01100	Unknown protein
	VIT_01s0026g01460	Thioredoxin H-type 2 (Trx-H-2)		VIT_10s0003g05370	Cytochrome b5-like Fatty acid hydroxylase		VIT_07s0104g01130	No hit														VIT_18s0001g00690	Unknown protein
	VIT_04s0008g05120	Phospholipase/carboxylesterase		VIT_08s0007g01180	S-receptor kinase		VIT_09s0070g00720	No hit														VIT_08s0058g01210	Unknown
	VIT_04s0044g00560	Histone H3		VIT_05s0049g00220	2-oxoglutarate-dependent dioxygenase		VIT_06s0004g07250	UDP-glucoronosyl and UDP-glucosyl transferase														VIT_10s0003g00680	Unknown
	VIT_01s0026g02270	Kinase		VIT_00s0374g00020	S-locus lectin protein kinase		VIT_00s0780g00030	No hit														VIT_07s0151g00410	Unknown protein
	VIT_16s0050g02160	Timeless ATIM		VIT_07s0129g00250	Phototropic-responsive NPH3		VIT_04s0044g01230	Unknown														VIT_03s0063g02680	Unknown protein
	VIT_10s0116g00930	Root hair defective 3 GTP-binding (RHD3)		VIT_03s0063g01480	CYP82C4		VIT_10s0003g01310	Unknown protein														VIT_12s0059g02480	Unknown protein
	VIT_18s0001g07220	Cyclin delta-2		VIT_14s0128g00050	Thylakoid lumenal 18.3 kDa protein		VIT_13s0019g01390	UPF0497 membrane protein														VIT_00s0388g00040	Unknown
	VIT_15s0021g01380	Cell division cycle 7		VIT_10s0042g00200	Thioredoxin X		VIT_10s0003g04080	Unknown														VIT_01s0011g05450	Unknown
	VIT_18s0001g12180	CYP721A1		VIT_08s0007g07190	Calmodulin-binding region IQ		VIT_15s0048g02630	RNA binding motif protein 38														VIT_01s0011g05430	Unknown protein
	VIT_14s0128g00410	CYCP4,1 (cyclin p4,1)		VIT_02s0033g00800	Nitrilase 4 (NIT4)		VIT_00s0366g00010	No hit														VIT_01s0010g03870	Unknown protein
	VIT_10s0003g01430	MEE62 (maternal effect embryo arrest 62)		VIT_10s0003g01220	Copper-binding family protein		VIT_12s0059g01710	Hydroxyproline-rich glycoprotein family protein														VIT_02s0025g03780	Unknown protein
	VIT_18s0001g14170	Cyclin-dependent protein kinase regulator CYCB2_4		VIT_05s0062g00780	Rho GDP-dissociation inhibitor 2		VIT_05s0077g00540	No hit														VIT_05s0051g00700	Unknown protein
	VIT_15s0046g00100	WNK kinase 6		VIT_03s0088g00400	Tubulin alpha-6 chain		VIT_11s0016g04760	Unknown protein														VIT_09s0054g01760	Unknown protein
	VIT_09s0002g00320	Pectinesterase PME3		VIT_04s0023g00430	Tyrosine specific protein phosphatase		VIT_01s0010g02450	B12D														VIT_10s0116g01040	Unknown protein
	VIT_05s0077g01700	Copper-binding family protein		VIT_08s0007g03520	Purple acid phosphatase 22- ATPAP22/PAP22		VIT_10s0003g04090	Remorin														VIT_03s0091g00230	Pollen Ole e 1 allergen and extensin
	VIT_18s0001g11620	WAK receptor protein kinase		VIT_00s2254g00010	Ser/Thr receptor-like kinase1		VIT_14s0006g02610	Unknown protein														VIT_07s0005g01830	Unknown protein
	VIT_00s0414g00020	Cellulose synthase CSLE1		VIT_16s0050g01390	SRC2/SRC2 (soybean gene regulated BY cold-2)		VIT_03s0038g04330	Unknown														VIT_16s0050g00710	Unknown protein
	VIT_13s0156g00630	S-receptor kinase		VIT_00s0484g00040	S-locus lectin protein kinase		VIT_17s0000g03420	Unknown protein														VIT_01s0010g02990	Unknown protein
	VIT_13s0067g03050	Leucine-rich repeat transmembrane protein kinase		VIT_17s0000g04490	Extracellular Ca2+ sensing receptor		VIT_05s0049g01890	Unknown														VIT_08s0007g03840	ApaG domain protein
	VIT_10s0003g01890	RKF1 (receptor-like kinase in flowers 1)		VIT_15s0048g02500	Thylakoid membrane phosphoprotein 14 kda, chloroplast precursor		VIT_06s0009g03470	Unknown protein														VIT_03s0038g01100	Auxin responsive SAUR protein
	VIT_06s0004g01710	Histone H3		VIT_00s0456g00040	S-locus protein kinase		VIT_19s0090g01800	Armadillo/beta-catenin repeat														VIT_03s0110g00370	Copper transporter 2
	VIT_09s0018g01370	STE20/SPS1 proline-alanine-rich protein kinase		VIT_11s0016g03830	Protein kinase		VIT_01s0146g00440	Unknown protein														VIT_01s0011g02400	No hit
	VIT_05s0094g00920	formin protein AHF1		VIT_09s0002g07570	Leucine-rich repeat protein kinase		VIT_04s0043g00850	Unknown protein
	VIT_16s0098g01070	Calmodulin-binding protein family		VIT_04s0044g00120	Kinase		VIT_18s0001g11990	Methyltransferase-like protein 2, meth_7
	VIT_12s0035g00180	Leucine-rich repeat protein kinase		VIT_03s0132g00340	Wall-associated receptor kinase-like 10		VIT_06s0004g07630	Unknown
	VIT_16s0013g01990	CLL1B clavata1-like receptor S/T protein kinase		VIT_06s0004g04010	Exocyst subunit EXO70 H7		VIT_15s0048g01080	Unknown
	VIT_19s0015g01150	Kinesin 4 motor protein		VIT_12s0134g00240	Avr9/Cf-9 rapidly elicited protein 20		VIT_12s0035g01240	No hit
	VIT_03s0038g03150	Dimethylaniline monooxygenase (N-oxide forming) 2		VIT_06s0004g06840	Protein phosphatase 2C		VIT_08s0007g01360	Unknown protein
	VIT_06s0004g03090	Syntaxin of plants SYP7		VIT_19s0014g04620	S-locus receptor kinase		VIT_14s0006g01610	PMI2 (plastid movement impaired 2)
	VIT_03s0063g00830	Carboxyesterase 5 CXE5		VIT_18s0122g00240	Lys Motif-Type Receptor-Like Kinase LYK8		VIT_02s0025g02100	No hit
	VIT_08s0040g02210	Lectin protein kinase		VIT_04s0044g00770	Cellulose synthase CSLE1		VIT_07s0104g00650	No hit
	VIT_07s0005g00890	Polygalacturonase GH28		VIT_13s0067g03780	Leucine-rich repeat protein kinase		VIT_14s0030g01500	SF21
	VIT_04s0044g01990	Lectin protein kinase		VIT_18s0041g00350	Dienelactone hydrolase		VIT_02s0025g03110	Cinnamyl alcohol dehydrogenase
	VIT_01s0026g00200	Xyloglucan endotransglucosylase/hydrolase 28		VIT_04s0044g00530	PAP/fibrillin family		VIT_05s0049g00970	No hit
	VIT_08s0007g07930	Clavata1 receptor kinase (CLV1)		VIT_06s0004g06430	Receptor ser/thr protein kinase		VIT_18s0001g14470	No hit
	VIT_13s0019g02710	Rho guanyl-nucleotide exchange factor ROPGEF5		VIT_04s0043g00160	Receptor protein kinase
	VIT_17s0000g04330	Kinesin family member 18/19		VIT_16s0050g01400	C2 domain-containing protein
	VIT_08s0040g01920	Crinkly4		VIT_06s0004g01220	PAP/fibrillin family
	VIT_06s0004g02360	Myosin-related		VIT_18s0122g01470	CYP87A2
	VIT_13s0067g01800	Histidine acid phosphatase		VIT_14s0108g01000	Calcium-binding EF hand
	VIT_10s0116g00810	Root hair defective 3 GTP-binding (RHD3)		VIT_18s0041g01150	Lectin protein kinase
	VIT_02s0025g01750	Cellulose synthase CSLG3		VIT_01s0137g00240	Pectate lyase
	VIT_10s0116g00590	Pectinesterase family		VIT_00s0286g00040	S-locus protein kinase
	VIT_05s0020g02910	STE11 protein kinase homolog NPK1		VIT_00s0266g00090	ARK3 (Arabidopsis Receptor Kinase 3)
	VIT_10s0003g01900	RKF1 (receptor-like kinase in flowers 1)		VIT_03s0038g00740	GC1 (GIANT chloroplast 1)
	VIT_17s0000g05570	Receptor protein kinase		VIT_15s0021g01280	Cyclin-U4-1 (CycU4,1) CYCP4,1
	VIT_18s0001g09790	S-domain receptor kinase		VIT_19s0090g01630	CYP89H3
	VIT_10s0003g01490	NIK3 (NSP- interacting kinase 3)		VIT_19s0014g04650	Avr9/Cf-9 rapidly elicited protein 20
	VIT_05s0049g01960	C2 domain containing protein		VIT_14s0006g02630	Receptor-like kinase ARK1AS
	VIT_16s0098g01720	Abl interactor 2 (ABIL2)		VIT_05s0077g00960	Ferredoxin 4Fe-4S, iron-sulfur binding
	VIT_19s0014g04210	S-locus protein kinase		VIT_06s0004g07390	Calcineurin phosphoesterase
	VIT_01s0011g04060	Receptor-like kinase RHG1		VIT_18s0001g00820	Thioredoxin-like protein CDSP32
	VIT_16s0039g00430	Cyclin-dependent protein kinase CDT1A		VIT_01s0011g03650	Map kinase substrate 1 MKS1
	VIT_11s0052g01460	Receptor kinase TRKe		VIT_07s0031g00530	MAPKKK21
	VIT_19s0015g01120	Clavata-like kinase		VIT_18s0001g14610	Clavata1 receptor kinase (CLV1)
	VIT_07s0104g00960	Histone H2AXb HTA3		VIT_01s0011g02860	CHUP1 (chloroplast unusual positioning 1)
	VIT_14s0128g00430	Protein kinase NPK1 (ANP1)		VIT_15s0024g01670	Receptor kinase RK20-1
	VIT_06s0004g01780	Serine/threonine-protein kinase OXI1		VIT_10s0042g00430	Thioredoxin X
	VIT_09s0002g05240	Cyclin A2,3		VIT_16s0148g00290	Ser/Thr receptor-like kinase1
	VIT_18s0089g00700	CYP714A1		VIT_16s0022g01650	Receptor serine/threonine kinase PR5K
	VIT_08s0007g08450	LRR receptor-like kinase 2		VIT_03s0063g02140	RRA2 (reduced residual arabinose 2)
	VIT_17s0000g03270	CYP77A5P		VIT_10s0071g01160	ferredoxin-thioredoxin reductase
	VIT_08s0007g04150	RKL1 (Receptor-like kinase 1)		VIT_04s0079g00410	CIR1/RVE2 (circadian 1)
	VIT_07s0129g01070	Leucine-rich repeat protein kinase		VIT_08s0056g01290	Receptor-like kinase 17
	VIT_14s0006g00250	Cysteine-rich repeat secretory protein 60		VIT_19s0014g04500	Receptor kinase ARK3
	VIT_03s0063g00810	Carboxyesterase 12, CXE12		VIT_02s0025g01910	Cellulose synthase CSLG3
	VIT_13s0067g02400	Myosin heavy chain		VIT_15s0048g00520	Receptor-like protein kinase
	VIT_00s0527g00030	Arabinogalactan protein AGP31		VIT_06s0004g08230	Root phototropism protein 2
	VIT_02s0154g00160	flavin-containing monooxygenase family protein / FMO family protein		VIT_00s0286g00130	S-locus lectin protein kinase
	VIT_07s0151g00370	Kinase interacting		VIT_08s0007g04350	Protein kinase
	VIT_07s0129g01080	Microtubule end binding protein 1 (EB1)		VIT_08s0007g05980	Calmodulin binding protein
	VIT_13s0019g02300	Wall-associated receptor kinase-like 20		VIT_18s0001g12100	Auxilin
	VIT_08s0007g03870	Phytosulfokines PSK1		VIT_08s0007g04800	Carbonic anhydrase precursor
	VIT_00s0743g00030	S-locus lectin protein kinase		VIT_18s0072g00980	Leucine-rich repeat protein kinase
	VIT_19s0014g04640	S-locus protein kinase		VIT_00s0286g00140	Serine/threonine-protein kinase receptor ARK3
	VIT_16s0022g00640	BCL-2-associated athanogene 7 ATBAG7		VIT_03s0038g04170	Lectin protein kinase
	VIT_14s0108g00440	Tubulin alpha		VIT_00s0361g00090	Phototropic-responsive NPH3 protein
	VIT_18s0001g00030	CYP87A2		VIT_11s0016g00290	Pectinesterase PME3
	VIT_18s0001g09090	NPGR1 (no pollen germination related 1)		VIT_11s0016g02010	Acid phosphatase survival protein SurE
	VIT_08s0007g03090	Kinesin family member 11		VIT_08s0032g01150	Syntaxin 1B/2/3/4
	VIT_18s0001g12190	CYP721A1		VIT_15s0024g00090	Vacuolar protein sorting-associated protein vps13
	VIT_09s0018g01390	STE20/SPS1 proline-alanine-rich protein kinase		VIT_13s0019g00350	ARF GTPase activator, ARF-GAP Domain 13
	VIT_19s0014g04190	ARK3 (Arabidopsis Receptor Kinase 3)		VIT_12s0055g01130	BTH-induced protein phosphatase 1
	VIT_01s0011g05480	Dynein light subunit lc6, flagellar outer arm		VIT_16s0098g01540	Thylakoid lumenal 17.4 kDa protein, chloroplast
	VIT_14s0171g00100	Blue (type 1) copper domain		VIT_06s0004g04130	Protein tyrosine phosphatase protein (PAS2)
	VIT_00s1328g00020	Phytosulfokines PSK4		VIT_17s0000g09540	CYP71A26
	VIT_00s0323g00050	Invertase/pectin methylesterase inhibitor		VIT_10s0003g01880	RKF1 (receptor-like kinase in flowers 1)
	VIT_19s0014g02360	Phytosulfokine receptor precursor		VIT_05s0094g00420	Endosperm defective 1 EDE1
	VIT_08s0007g04820	Pectate lyase		VIT_04s0008g00440	Clavata1 receptor kinase (CLV1)
	VIT_02s0025g03480	Kinesin motor domain containing protein		VIT_19s0014g04590	S-locus protein kinase
	VIT_09s0002g04280	Dynein light chain LC6, flagellar outer arm		VIT_13s0156g00580	S-receptor kinase
	VIT_14s0219g00230	Pectate lyase		VIT_16s0100g00620	Calmodulin-binding region IQD24
	VIT_15s0048g02230	Calcineurin phosphoesterase		VIT_01s0011g05580	Atypical receptor kinase MARK
	VIT_01s0011g03860	RKL1 (Receptor-like kinase 1)		VIT_00s2659g00010	CRK10 (cysteine-rich RLK10)
	VIT_06s0004g05810	TPR-containing protein kinase		VIT_07s0005g02120	Cyclase/dehydrase
	VIT_17s0000g08760	Receptor kinase TRKa		VIT_12s0057g01140	AarF domain containing kinase
	VIT_06s0004g01840	Cytochrome c-type biogenesis protein		VIT_06s0004g07360	Protein phosphatase 2C
	VIT_04s0008g03300	SWIM zinc finger family (MAPKKK)		VIT_12s0059g00560	Fimbrin 2
	VIT_08s0007g05550	Protein kinase		VIT_10s0003g01980	RKF1 (receptor-like kinase in flowers 1)
	VIT_02s0012g02810	CYP76C4		VIT_18s0122g01480	CYP87A2
	VIT_18s0001g10040	LRX1 (leucine-rich repeat/extensin 1)		VIT_00s0366g00020	CRK10 (cysteine-rich RLK10)
	VIT_00s0398g00020	S-receptor kinase KIK1 precursor		VIT_09s0002g07830	Leucine-rich repeat protein kinase
	VIT_15s0021g01690	Calcium-binding protein		VIT_19s0014g02120	Metallothionein
	VIT_14s0060g01580	Protein phosphatase 2C		VIT_07s0031g00650	Defective chloroplasts and leaves protein / DCL protein
	VIT_15s0021g01720	Calcium-binding protein		VIT_14s0060g00850	Thylakoid lumenal 21.5 kDa protein, chloroplast precursor
	VIT_10s0003g05210	Wall-associated kinase 1 (WAK1)		VIT_00s0595g00010	ARK3 (Arabidopsis Receptor Kinase 3)
	VIT_00s0347g00070	S-locus lectin protein kinase		VIT_00s0286g00110	S-locus protein kinase
	VIT_04s0008g06530	formin-2		VIT_18s0001g03810	Protein kinase
	VIT_17s0000g02500	RAB GTPase RABA6B		VIT_14s0108g00340	Leucine Rich Repeat receptor-like kinase
	VIT_06s0004g07070	Protein kinase		VIT_07s0005g05100	Phytochrome interacting factor 3-like 5
	VIT_14s0068g00840	RBR1 (retinoblastoma-related 1)		VIT_14s0083g00070	Acclimation of photosynthesis to environment
	VIT_16s0098g01900	Pectinesterase family		VIT_13s0064g01080	Thylakoid lumenal 19 kDa protein, chloroplast precursor
	VIT_03s0038g03180	flavin-containing monooxygenase 1		VIT_09s0054g00100	Leucine-rich repeat transmembrane protein kinase
	VIT_07s0141g00280	CDKC,1, CDKC,1 (CYCLIN-dependent kinase C,1)		VIT_18s0001g03780	Protein kinase
	VIT_07s0031g00120	Leucine-rich repeat transmembrane protein kinase		VIT_08s0007g05260	Glutamate synthase (GLU1), ferredoxin-dependent
	VIT_17s0000g03520	Receptor kinase RK20-1		VIT_16s0039g02260	RelA/SpoT protein (RSH3)
	VIT_07s0005g03780	Alcohol oxidase		VIT_10s0003g05770	Short-chain dehydrogenase/reductase (SDR)
	VIT_08s0040g02400	Myosin heavy chain		VIT_07s0031g03050	GTP-binding protein LepA
	VIT_09s0002g01710	Zeta-cop, subunit of COP-I complex		VIT_19s0014g04530	S-locus receptor kinase
	VIT_07s0005g03310	Cofilin		VIT_16s0039g01310	Receptor serine/threonine kinase PR5K
	VIT_00s0532g00020	Kinesin family member C1		VIT_14s0066g01900	ferredoxin thioredoxin reductase catalytic beta chain
	VIT_13s0320g00070	Myosin-like protein XIF		VIT_13s0084g00130	CXE carboxylesterase
	VIT_10s0003g00330	HSL1 (HAESA-like 1)		VIT_18s0089g00400	Carboxyesterase18 CXE18
	VIT_02s0154g00170	flavin-containing monooxygenase 3		VIT_08s0058g01090	CBL-interacting protein kinase 14 (CIPK14)
	VIT_11s0052g01200	Xyloglucan endotransglucosylase/hydrolase 23		VIT_07s0104g00480	Dynamin
	VIT_07s0005g01030	Cellulose synthase CSLD5		VIT_15s0048g00860	Microtubule associated protein (MAP65/ASE1) pleiade
	VIT_07s0031g00480	Protein kinase family		VIT_08s0007g00810	Lectin receptor kinase 7
	VIT_17s0000g01190	Phosphatidylglycerol specific phospholipase C		VIT_13s0067g03210	AarF domain containing kinase 1
	VIT_09s0002g02840	Light repressible receptor protein kinase		VIT_12s0028g01650	S-receptor kinase
	VIT_07s0005g06300	Phototropic-responsive NPH3		VIT_13s0019g04130	AarF domain containing kinase
	VIT_09s0002g03250	Profilin 4 (PRO4) (PFN4)		VIT_03s0063g00880	Calmodulin-binding protein
	VIT_18s0001g13340	Purple acid phosphatase 32- ATPAP32/PAP32		VIT_07s0031g02780	Cyclase/dehydrase
	VIT_12s0028g02650	RAB GTPase RABA1F		VIT_10s0003g04870	Receptor kinase TRKe
	VIT_09s0002g01000	Ferredoxin 4Fe-4S, iron-sulfur binding		VIT_00s0484g00030	ARK3 (Arabidopsis Receptor Kinase 3)
	VIT_12s0134g00160	Xyloglucan endotransglycosylase/hydrolase 16		VIT_00s0374g00040	S-locus lectin protein kinase
	VIT_03s0063g00370	Nitrite reductase		VIT_03s0017g01930	CYP97B2
	VIT_02s0087g00400	Pectinacetylesterase		VIT_16s0022g01710	Ser/Thr receptor-like kinase1
	VIT_13s0067g00960	Ser/Thr protein kinase		VIT_01s0011g04920	MAPK (MPK9)
	VIT_18s0001g01370	Wall-associated receptor kinase 5		VIT_00s0374g00030	ARK3 (Arabidopsis Receptor Kinase 3)
	VIT_10s0003g05480	SEC14 cytosolic factor		VIT_09s0002g02450	Phosphatase
	VIT_01s0026g02170	Regulator of chromosome condensation (RCC1)		VIT_11s0016g03890	Short-chain dehydrogenase/reductase (SDR)
	VIT_00s0772g00010	Protein kinase		VIT_13s0019g02090	Thylakoid lumenal 15 kDa protein 1
	VIT_12s0057g01020	fasciclin-like arabinogalactan protein FLA2		VIT_17s0000g04400	Wall-associated kinase 1 (WAK1)
	VIT_18s0001g10810	Carboxylesterase CXE		VIT_05s0020g04330	Ca2+-ATPase 13 ACA13, plasma membrane
	VIT_17s0000g05840	Calmodulin binding IQD31 (IQ-domain 31)		VIT_03s0063g00530	Calmodulin
	VIT_08s0040g02810	Lung seven transmembrane receptor 1		VIT_13s0158g00120	Protein kinase
	VIT_00s0805g00020	CDKC,1, CDKC,1 (CYCLIN-dependent kinase C,1)		VIT_12s0057g01160	AarF domain containing kinase
	VIT_04s0008g07010	Dynamin-like protein 2b		VIT_01s0011g01980	fasciclin arabinogalactan-protein (FLA21)
	VIT_05s0020g01430	Vesicle-associated membrane protein 72		VIT_00s0207g00270	Thioredoxin family
	VIT_14s0083g00620	NIK1 (NSP- interacting kinase 1)		VIT_16s0098g00210	Receptor serine/threonine kinase
	VIT_05s0062g00240	Xyloglucan endotransglucosylase/hydrolase 23		VIT_18s0001g10510	Thioredoxin family
	VIT_12s0035g00990	Big apical meristem 1 BAM1		VIT_15s0046g00040	Calcium-transporting ATPase 2, endoplasmic reticulum-type ECA2
	VIT_00s0743g00010	S-locus lectin protein kinase		VIT_15s0046g01320	Kinase
	VIT_02s0025g03450	Enhancer of GLABRA3		VIT_17s0000g10260	AarF domain containing kinase
	VIT_11s0052g00700	Serine/theronine protein kinase 2		VIT_18s0001g15360	Thylakoid lumenal 29.8 kDa protein
	VIT_19s0090g00020	TOR1 (TORTIFOLIA 1)		VIT_10s0116g01650	5'-adenylylsulfate reductase (APR1)
	VIT_12s0028g00310	Protein kinase family		VIT_15s0048g02740	CBL-interacting protein kinase 9 (CIPK9)
	VIT_13s0019g02040	Lectin protein kinase		VIT_12s0034g01180	PAP/fibrillin family
	VIT_13s0064g01340	Histone H3		VIT_16s0039g00870	CYP89A5
	VIT_03s0180g00080	Cyclase		VIT_10s0003g03330	Receptor-like serine-threonine protein kinase
	VIT_04s0023g02390	Thioredoxin domain-containing protein 9		VIT_07s0129g01090	ADP-ribosylation factor
	VIT_18s0001g07310	Pleckstrin homology (PH) domain-containing		VIT_16s0013g00260	Superoxide dismutase, Fe-Mn family
	VIT_02s0025g03190	2-oxoglutarate-dependent dioxygenase		VIT_05s0020g01460	Protein phosphatase 2C
	VIT_04s0044g00660	S-receptor kinase		VIT_17s0000g08240	HT1 (high leaf temperature 1)
	VIT_02s0025g01640	Calcineurin B 4-1		VIT_06s0004g04080	GTP cyclohydrolase II, 3 4-dihydroxy-2-butanone-4-phoshate synthase
	VIT_17s0000g08480	ATMYB66/WER/WER1 (WEREWOLF 1)		VIT_07s0191g00190	GTP cyclohydrolase II/3,4-dihydroxy-2-butanone 4-phosphate synthase
	VIT_07s0005g01640	feronia receptor-like kinase		VIT_06s0080g00090	CYP94A1
	VIT_02s0012g01410	TRN2 (TORNADO 2)		VIT_11s0206g00120	Lipocalin, Temperature-induced
	VIT_08s0058g01130	WNK5 (Arabidopsis WNK kinase 5)		VIT_16s0039g00900	CYP89A28
	VIT_14s0060g01910	Nodulin MtN3 family		VIT_01s0011g04340	2OG-Fe(II) oxygenase
	VIT_04s0008g03240	BAM2 (big apical meristem 2)		VIT_00s0424g00010	Ser/Thr receptor-like kinase1
	VIT_06s0004g03770	Embryo-specific protein		VIT_00s0691g00010	Calcium-transporting ATPase 13 ACA13
	VIT_09s0002g01380	ATMYB66/WER/WER1 (WEREWOLF 1)		VIT_11s0037g00890	Glutamine amidotransferase class-I domain-containing protein
	VIT_07s0151g00310	NIMA protein kinase NEK1		VIT_18s0001g01830	ATP-NAD kinase
	VIT_00s1353g00010	BAM1 (big apical meristem 1)		VIT_03s0038g01350	Glutamine amidotransferase class-I
	VIT_11s0016g00690	Senescence-associated protein		VIT_06s0004g06640	PDX1 (pyridoxine biosynthesis 1.3)
	VIT_16s0022g02100	Embryo-specific 3		VIT_12s0028g02200	Riboflavin kinase
	VIT_13s0019g01890	DVL11/RTFL8 (ROTUNDIFOLIA like 8)		VIT_01s0137g00670	Quinolinate synthase
	VIT_00s1003g00010	Senescence-associated protein		VIT_18s0001g12610	Radialis-like protein 6
	VIT_13s0019g02700	MEE60 (maternal effect embryo arrest 60)		VIT_16s0050g02540	Nodulin MtN3 family
	VIT_11s0016g04200	MEE55 (maternal effect embryo arrest 55)		VIT_03s0063g02670	Radialis-like protein 6
	VIT_06s0004g04600	Protein phosphatase 2C POLTERGEIST-like 4		VIT_10s0003g02280	SRG1 (senescence-related gene 1) oxidoreductase
	VIT_06s0004g07160	Ferritin		VIT_18s0001g11360	VRN1 (reduced vernalization response 1)
	VIT_19s0014g01350	Ribulose bisphosphate carboxylase, large chain		VIT_10s0003g02470	SRG1 (senescence-related gene 1) oxidoreductase
	VIT_15s0021g00880	ferredoxin-related		VIT_14s0083g00640	Constans 2 (COL2)
	VIT_08s0058g00430	ferritin		VIT_14s0083g01220	feronia receptor-like kinase
	VIT_16s0013g00590	Plastocyanin domain-containing protein		VIT_11s0016g02410	MYB divaricata
	VIT_08s0058g00410	ferritin 1 (FER1)		VIT_01s0244g00090	feronia receptor-like kinase
	VIT_11s0052g00620	AHA2 (Arabidopsis H(+)-ATPase 2)		VIT_08s0007g05580	Embryo-abundant protein
	VIT_08s0058g00440	ferritin		VIT_04s0044g01260	SEU3B protein
	VIT_08s0058g00640	Patellin-5		VIT_06s0080g00790	MYB divaricata
	VIT_18s0001g06320	Cupin, RmlC-type		VIT_06s0009g01530	Embryonic abundant protein
	VIT_12s0034g01890	Cupin region		VIT_17s0000g00830	Nodulin MtN3 family
	VIT_14s0060g00120	Germin-like protein 2 [Vitis vinifera]		VIT_15s0107g00120	MADS-box protein SVP (short vegetative phase)
	VIT_01s0011g06240	Cytochrome B561		VIT_03s0017g00360	MADS-box protein SVP (short vegetative phase)
	VIT_12s0034g01930	Globulin-like protein		VIT_13s0067g02190	SAG20 (wound-induced protein 12)
	VIT_12s0034g01950	Legumin		VIT_05s0049g01430	EDA6/MEE37 (embryo sac development arrest 6)
	VIT_00s0760g00010	H(+)-ATPase 7 AHA7		VIT_08s0007g00310	Protein phosphatase 2C POLTERGEIST-like 4
	VIT_11s0016g00540	Respiratory burst oxidase protein E (RBOHE)		VIT_18s0001g13310	GTP1/OBG family protein
	VIT_07s0005g02380	Germin-like protein 2 [Vitis vinifera]		VIT_13s0019g05400	RPG related protein 1 RR1
	VIT_07s0005g01890	Patatin		VIT_16s0039g02550	Seed specific protein Bn15D1B
	VIT_07s0031g03220	Patellin-1		VIT_16s0050g02530	Myb Triptychon
	VIT_00s0347g00080	Curculin (mannose-binding) lectin		VIT_19s0014g01370	Curculin (mannose-binding) lectin
	VIT_19s0177g00200	Plastocyanin domain		VIT_19s0014g01360	Curculin (mannose-binding) lectin
	VIT_12s0028g01770	FAD-linked oxidoreductase 1		VIT_06s0080g00920	Photosystem I subunit O (PSAO)
	VIT_17s0000g05790	Cupin, RmlC-type		VIT_00s0904g00010	Photosystem II oxygen-evolving enhancer protein PSBQ
	VIT_04s0008g06670	Plastocyanin domain-containing protein		VIT_18s0001g11710	Photosystem II PsbO protein
	VIT_07s0031g00850	Patatin		VIT_04s0008g01730	PSBX (photosystem II subunit X)
	VIT_05s0020g03130	Plastocyanin domain-containing protein		VIT_10s0003g04350	Photosystem I subunit X (PSAK)
	VIT_08s0007g00540	Haloacid dehalogenase hydrolase		VIT_13s0019g02050	Ribulose bisphosphate carboxylase/oxygenase activase, chloroplast
	VIT_09s0002g00130	H(+)-ATPase AHA10 (autoinhibited H(+)-ATPase isoform 10)		VIT_12s0055g01110	LHCB6 (light harvesting complex PSII)
	VIT_11s0118g00350	Vacuolar pyrophosphatase		VIT_19s0014g03660	LHCII type III, chloroplast precursor
	VIT_10s0116g00830	Patatin		VIT_04s0044g01410	Photosystem I reaction center subunit N (PSAN)
	VIT_06s0061g00790	Pheophorbide a oxygenase		VIT_19s0014g00160	LHCII type I CAB-1
	VIT_09s0002g02480	F-type H+-transporting ATPase g chain		VIT_13s0019g00320	Photosystem II protein P PsbP
	VIT_02s0025g04660	Senescence-inducible chloroplast stay-green protein 1		VIT_08s0040g00850	Thylakoid lumenal 20 kDa protein
	VIT_13s0064g01470	Urophorphyrin III methylase		VIT_00s0125g00280	Photosystem I reaction center subunit III (PSAF)
	VIT_07s0005g01840	Patatin		VIT_11s0016g01400	PSBX (photosystem II subunit X)
	VIT_07s0151g00180	Ankyrin		VIT_15s0024g00040	LHCA3 (Photosystem I light harvesting complex gene 3)
	VIT_11s0052g00970	AAA-type ATPase		VIT_12s0057g00630	LHCB2.1 (Photosystem II light harvesting complex gene 2.1)
	VIT_09s0002g08760	Ankyrin		VIT_07s0141g00570	Photosystem II reaction centre W (PsbW)
	VIT_09s0002g08820	Ankyrin repeat protein family		VIT_19s0014g05080	Oxygen evolving enhancer 3 (PsbQ)
	VIT_02s0025g00650	AAA-type ATPase		VIT_18s0089g01170	LHCB5 (light harvesting complex of photosystem ii 5)
	VIT_08s0056g01590	Ankyrin		VIT_08s0007g02190	LHCB4 chlorophyll A-B binding protein CP29
	VIT_15s0024g00730	Ankyrin		VIT_18s0001g06720	Rieske [2Fe-2S] domain
	VIT_07s0151g00680	Tetratricopeptide repeat (TPR)-containing		VIT_13s0019g02630	Photosystem II PsbA
	VIT_00s0391g00010	Pentatricopeptide (PPR) repeat-containing		VIT_14s0060g02430	Photosystem II oxygen evolving complex protein PsbP
	VIT_17s0000g06050	Ankyrin protein kinase		VIT_19s0014g03160	NADPH:protochlorophyllide oxidoreductase
	VIT_00s0179g00030	Ankyrin		VIT_09s0002g04320	Photosystem I reaction center subunit VI PSAH
	VIT_01s0026g02340	Ankyrin protein kinase		VIT_19s0015g01760	Photosystem I reaction center subunit V (PSAG)
	VIT_05s0049g01950	Tetratricopeptide helical		VIT_07s0005g04920	Photosystem I reaction center subunit IV B (PSAE B)
	VIT_07s0005g03950	Ankyrin		VIT_08s0040g00390	Magnesium-protoporphyrin IX monomethyl ester [oxidative] cyclase
	VIT_14s0108g00560	Ankyrin repeat		VIT_18s0001g00760	Plastocyanin, chloroplast precursor
	VIT_19s0014g02920	Pentatricopeptide (PPR) repeat-containing		VIT_11s0016g05550	Plastocyanin domain-containing protein
	VIT_05s0020g02630	Isopentenyltransferase		VIT_00s0567g00060	Patatin
	VIT_01s0026g02620	Expansin [Vitis labrusca x Vitis vinifera] EXPA15		VIT_01s0010g03620	LHCA2 (Photosystem I light harvesting complex gene 2)
	VIT_09s0002g05980	CYP734A7 castasterone 26-hydroxylase		VIT_19s0027g00200	Photosystem II 10 kDa polypeptide PSBR
	VIT_17s0000g06360	Alpha-expansin 3		VIT_14s0081g00060	Photosystem II reaction centre W (PsbW)
	VIT_03s0180g00040	Cyclin D3_2		VIT_13s0019g04140	LHCA1
	VIT_03s0088g00690	Pathogenesis-related protein 1 precursor (PRP 1)		VIT_01s0137g00210	Photosystem II core complex proteins psbY, chloroplast precursor
	VIT_03s0088g00910	Pathogenesis related protein 1 precursor [Vitis vinifera]		VIT_03s0063g01460	Cytochrome b6f complex subunit (petM)
	VIT_17s0000g01080	HVA22E (HVA22-like protein E)		VIT_18s0164g00030	ATP synthase delta chain, chloroplast precursor
	VIT_13s0019g01650	Alpha-expansin 6 precursor		VIT_18s0001g10550	LHCA5 (Photosystem I light harvesting complex gene 5)
	VIT_14s0066g01790	GASA like		VIT_12s0059g00270	NADPH-protochlorophyllide oxidoreductase
	VIT_03s0088g00810	Pathogenesis-related protein 1 precursor (PRP 1)		VIT_04s0044g01310	NADH-plastoquinone oxidoreductase subunit o
	VIT_12s0142g00440	ABA-responsive protein HVA22F		VIT_14s0060g01030	Haloacid dehalogenase hydrolase
	VIT_08s0040g01230	Auxin transport protein (PIN3)		VIT_18s0001g01660	NADH dehydrogenase I subunit M
	VIT_18s0001g03240	DREB sub A-5 of ERF/AP2 transcription factor		VIT_18s0122g00430	Photosystem II light harvesting complex gene 2.3
	VIT_04s0008g06000	Ethylene-responsive transcription factor ERF003		VIT_04s0023g00410	Photosystem I subunit XI (PSAL)
	VIT_04s0008g04490	MARD1 (mediator of ABA-regulated dormancy 1)		VIT_08s0040g01400	Thylakoid lumenal 15.0 kDa protein 2
	VIT_18s0041g02410	Aldehyde oxidase 1		VIT_13s0019g00260	Photosystem II reaction center PsbP
	VIT_06s0004g07220	Indole-3-acetate beta-glucosyltransferase		VIT_05s0020g03180	Photosystem I reaction center subunit II, chloroplast precursor
	VIT_18s0001g06910	Purine permease 1 PUP1		VIT_09s0002g02610	Lectin jacalin
	VIT_04s0023g03600	SEN1 (dark inducible 1)		VIT_01s0026g02680	Oxygen evolving enhancer 3 (PsbQ)
	VIT_02s0087g00930	9-cis-epoxycarotenoid dioxygenase		VIT_18s0122g00680	Oxygen-evolving complex PsbP
	VIT_09s0054g01110	Cycloartenol synthase		VIT_06s0004g08360	NADH dehydrogenase I subunit N
	VIT_11s0052g00840	AP2-like AIL5 (AINTEGUMENTA-like 5)		VIT_07s0005g02420	Haloacid dehalogenase hydrolase
	VIT_06s0061g01400	CBF transcription factor [Vitis vinifera]		VIT_00s0246g00180	NADH-plastoquinone oxidoreductase subunit 4
	VIT_07s0141g00340	Lipoxygenase		VIT_18s0089g01210	Cupin super
	VIT_02s0236g00130	SNF1-related protein kinase SRK2F		VIT_09s0002g04010	Ferredoxin
	VIT_09s0018g01650	Wrinkled1 (AP2/ERBP)		VIT_08s0007g05350	Haloacid dehalogenase hydrolase
	VIT_06s0004g04860	Alpha-expansin 6 precursor		VIT_18s0001g14450	Ferredoxin:nadp+ Oxidoreductase PETH
	VIT_07s0151g00440	AP2 domain containing protein		VIT_09s0002g04360	Thylakoid membrane phosphoprotein 14 kda, chloroplast precursor
	VIT_19s0090g01650	LOP1 TRN1 (LOPPED 1, TORNADO 1)		VIT_00s0207g00210	Photosystem II PsbO protein
	VIT_18s0001g01130	Alpha-expansin 1 precursor		VIT_00s0396g00010	Photosystem II PsbC
	VIT_06s0004g05240	Ethylene receptor (ETR2)		VIT_08s0058g01450	STN8 (state transition 8)
	VIT_07s0104g00800	Indole-3-acetic acid-amido synthetase GH3.6		VIT_04s0023g03510	Ferredoxin:nadp+ Oxidoreductase PETH
	VIT_06s0004g07230	Indole-3-acetate beta-glucosyltransferase		VIT_07s0005g04400	Photosystem II reaction centre W (PsbW)
	VIT_04s0008g05450	Phospholipase D alpha 1 precursor (PLD 1) (Choline phosphatase 1)		VIT_10s0003g03830	S-2-hydroxy-acid oxidase, peroxisomal
	VIT_03s0038g04060	Expansin EXPA20		VIT_17s0000g09910	Haloacid dehalogenase hydrolase
	VIT_11s0016g02380	1-aminocyclopropane-1-carboxylate oxidase 2		VIT_18s0001g10830	Patatin
	VIT_04s0008g04940	Gibberellin 3beta-hydroxylase3		VIT_02s0109g00080	Phosphoribulokinase
	VIT_18s0001g08610	AP2-like AINTEGUMENTA-like		VIT_10s0116g01740	ATP synthase gamma chain 1t (ATPC1)
	VIT_01s0026g02190	ABA-responsive protein (HVA22c)		VIT_07s0005g00100	LPA1 (LOW PSII accumulation1)
	VIT_01s0011g05900	Jasmonate O-methyltransferase		VIT_03s0038g02510	Glyoxylate reductase
	VIT_10s0003g03750	9-cis-epoxycarotenoid dioxygenase 2		VIT_11s0103g00100	Photosystem II protein D2
	VIT_01s0010g02750	Lipoxygenase		VIT_12s0028g01080	Photosystem II oxygen-evolving complex precursor, 23kda PSBP
	VIT_06s0004g06790	Gibberellin 2-beta-dioxygenase 7		VIT_10s0092g00150	Patatin protein 3
	VIT_05s0049g02240	AWPM-19		VIT_09s0002g02620	Lectin jacalin
	VIT_10s0003g02620	AWPM19		VIT_01s0011g01740	Lectin
	VIT_18s0001g13930	Auxin response factor 5 (Transcription factor MONOPTEROS)		VIT_18s0001g02740	Photosystem II 22 kDa protein PSBS
	VIT_13s0067g01770	Steroid 5alpha-reductase		VIT_18s0001g11370	Cytochrome b6f complex subunit (petM)
	VIT_05s0020g03670	MARD1 (mediator of ABA-regulated dormancy 1)		VIT_09s0018g01270	Ribulose bisphosphate carboxylase/oxygenase activase 2
	VIT_01s0011g06410	BRL2 (BRI1-like 2)		VIT_00s0324g00110	Haloacid dehalogenase hydrolase
	VIT_05s0062g01120	PIN1		VIT_06s0009g00970	Thylakoid lumenal P17.1 protein
	VIT_13s0064g00440	24-sterol C-methyltransferase		VIT_09s0002g08340	Photosystem I P700 chlorophyll a apoprotein A1
	VIT_14s0108g00740	GASA4		VIT_18s0001g02700	Chlorophyll a oxygenase (CAO)
	VIT_05s0020g02210	Histidine-containing phosphotransfer protein		VIT_11s0016g05300	Heme oxygenase 1
	VIT_04s0044g01860	Auxin efflux carrier		VIT_11s0016g00730	LHCA6 (Photosystem I light harvesting complex gene 6)
	VIT_05s0029g00140	Ethylene-responsive transcription factor ERF062		VIT_19s0093g00510	S-2-hydroxy-acid oxidase, peroxisomal
	VIT_18s0001g09460	GASA5		VIT_18s0001g08110	Glutamyl-tRNA reductase, chloroplast precursor
	VIT_18s0001g06390	Auxin-independent growth promoter		VIT_00s1674g00010	4-nitrophenylphosphatase
	VIT_08s0040g01520	Indole-3-acetate beta-glucosyltransferase		VIT_19s0014g03850	Cytochrome B6-F complex iron-sulfur subunit, PETC
	VIT_18s0001g07360	ER6 protein universal stress protein (USP) family		VIT_07s0151g00090	Quinone-oxidoreductase QR1
	VIT_08s0007g02760	IAA-amino acid hydrolase 1 (ILR1)		VIT_10s0071g01200	Vacuolar pyrophosphatase [Vitis vinifera]
	VIT_13s0019g04380	Auxin response factor 10		VIT_03s0017g00940	Cytochrome B6-F complex iron-sulfur subunit, PETC
	VIT_14s0030g00410	Arabidopsis histidine phosphotransfer AHP1		VIT_11s0016g05570	Thylakoid lumenal 16.5 kDa protein, chloroplast precursor
	VIT_07s0031g02200	Auxin efflux carrier		VIT_17s0000g00280	Magnesium-protoporphyrin O-methyltransferase
	VIT_04s0079g00420	Alpha-expansin 13 precursor		VIT_05s0020g03440	Photosystem II 11 kDa protein PSB27
	VIT_00s0710g00020	SNF1-related protein kinase 2.7 SNRK2.7 SRK2F		VIT_17s0000g09160	ferric reduction oxidase 8 FRO8
	VIT_18s0001g10690	BKI1 (BRI1 kinase inhibitor 1)		VIT_13s0019g03350	Sedoheptulose-1,7-bisphosphatase (SBPase), Chloroplast
	VIT_03s0063g00310	ABA-responsive element-binding protein ABF4		VIT_04s0008g05590	F-type H+-transporting ATPase b chain CfoII
	VIT_01s0150g00120	Ethylene-responsive transcription factor ERF114		VIT_06s0004g00610	Accelerated cell death 1 ACD1
	VIT_09s0002g07020	TPR4/WSIP2 (topless-related 4)		VIT_00s0246g00200	Photosystem I iron-sulfur center (Photosystem I subunit VII)
	VIT_15s0046g01390	Ethylene-responsive transcription factor cytokinin response factor 4		VIT_02s0012g00980	ferredoxin-6, chloroplast precursor
	VIT_11s0016g03560	Ethylene-responsive protein		VIT_18s0001g08620	Photosystem I P700 chlorophyll a apoprotein A2
	VIT_00s0662g00030	Ethylene-responsive transcription factor related to APETALA2 4		VIT_18s0001g10850	Patatin
	VIT_02s0025g00510	Respiratory burst oxidase protein F (RBOHF)		VIT_01s0011g02150	Photosystem II stability/assembly factor, chloroplast (HCF136)
	VIT_03s0180g00320	Indole-3-acetate beta-glucosyltransferase		VIT_01s0127g00740	Quinone oxidoreductase, chloroplast precursor
	VIT_15s0046g00480	Wax synthase		VIT_04s0008g04240	ferredoxin
	VIT_18s0001g00370	Ceramidase		VIT_12s0134g00510	Cytochrome B6-F complex iron-sulfur subunit, PETC
	VIT_06s0061g01110	Lecithine cholesterol acyltransferase		VIT_07s0151g00640	Globulin-1 S allele precursor
	VIT_06s0080g00330	Esterase/lipase/thioesterase family protein		VIT_02s0154g00040	Thylakoid lumenal protein
	VIT_04s0008g00870	Phosphoethanolamine/phosphocholine phosphatase		VIT_19s0014g03530	Cytochrome c biogenesis protein family
	VIT_17s0000g06290	Lipase GDSL		VIT_04s0008g00450	Haloacid dehalogenase hydrolase
	VIT_13s0019g01990	Phospholipid/glycerol acyltransferase		VIT_05s0020g03190	Haloacid dehalogenase hydrolase
	VIT_07s0255g00030	Lipase GDSL		VIT_18s0157g00200	Steroleosin-B
	VIT_18s0001g15460	Stearyl acyl carrier protein desaturase		VIT_12s0059g00080	Ankyrin repeat
	VIT_14s0171g00110	Lipase family		VIT_12s0059g00050	Ankyrin repeat
	VIT_10s0003g01040	Lipase class 3		VIT_12s0059g00100	Ankyrin repeat
	VIT_12s0121g00290	Diacylglycerol kinase		VIT_07s0005g05680	Tetratricopeptide repeat domain male sterility MS5
	VIT_04s0008g04710	Beta-ketoacyl-CoA synthase		VIT_05s0124g00670	Ankyrin repeat protein
	VIT_08s0007g01680	Ceramidase		VIT_08s0040g00790	FK506-binding protein 4/5
	VIT_01s0150g00210	CYP51A		VIT_12s0059g00140	Ankyrin repeat protein
	VIT_08s0007g06390	Enoyl-[acyl-carrier-protein] reductase [NADH], chloroplast precursor		VIT_01s0010g01570	Pentatricopeptide (PPR) repeat-containing
	VIT_07s0005g03010	Triacylglycerol lipase		VIT_11s0037g00840	Tetratricopeptide repeat (TPR)-containing
	VIT_04s0008g06620	Phospholipase D		VIT_12s0059g00150	Ankyrin repeat
	VIT_02s0025g04620	Phospholipase D beta 1		VIT_05s0020g04320	Pentatricopeptide repeat-containing protein
	VIT_04s0008g01210	Delta-8 sphingolipid desaturase		VIT_14s0066g02110	AAA-type ATPase
	VIT_07s0141g00060	Beta-ketoacyl-CoA-synthase		VIT_12s0028g04000	Ankyrin repeat
	VIT_19s0014g03790	Diacylglycerol kinase		VIT_11s0037g00850	Tetratricopeptide repeat (TPR)-containing
	VIT_05s0020g02290	Endonuclease		VIT_01s0011g00660	Pentatricopeptide (PPR) repeat
	VIT_06s0004g02950	Helicase conserved C-terminal domain containing protein		VIT_11s0016g03700	Pentatricopeptide (PPR) repeat-containing protein
	VIT_09s0002g01300	Retrotransposon		VIT_14s0060g01050	Pentatricopeptide (PPR) repeat-containing protein
	VIT_01s0011g03670	Bifunctional nuclease		VIT_15s0046g00740	Tetratricopeptide repeat (TPR)-containing
	VIT_01s0010g00450	S ribonuclease		VIT_11s0065g01100	Pentatricopeptide (PPR) repeat-containing protein
	VIT_06s0004g00250	PUMILIO 12 (APUM12)		VIT_05s0124g00610	Ankyrin repeat protein family
	VIT_07s0031g00950	Exonuclease		VIT_14s0066g02060	AAA-type ATPase
	VIT_14s0066g00880	Helicase RCK (rock-n-rollers)		VIT_13s0067g03080	Pentatricopeptide repeat protein
	VIT_02s0025g01350	Primase polypeptide 1		VIT_06s0004g03980	Ankyrin
	VIT_01s0026g01480	Adenosine/AMP deaminase active site		VIT_14s0066g02080	AAA-type ATPase family protein
	VIT_01s0011g05870	RDR1 (RNA-dependent RNA polymerase 1)		VIT_08s0040g03240	Pentatricopeptide (PPR) repeat
	VIT_07s0005g01430	PROLIFERA protein		VIT_04s0069g00930	Pentatricopeptide (PPR) repeat-containing
	VIT_07s0031g00700	Caltractin / centrin		VIT_01s0010g01900	Pentatricopeptide (PPR) repeat-containing protein
	VIT_00s0499g00050	Chromatin assembly factor-1 (FASCIATA1) (FAS1)		VIT_14s0081g00420	Ankyrin repeat
	VIT_04s0008g02570	Replicon protein A (ATRPA2/ROR1/RPA2)		VIT_11s0016g04580	Pentatricopeptide (PPR) repeat-containing protein
	VIT_08s0040g00710	3'-5' exonuclease domain-containing protein		VIT_15s0046g01060	Pentatricopeptide (PPR) repeat
	VIT_01s0010g02590	ATP-dependent DNA helicase RecQ		VIT_14s0066g02070	AAA-type ATPase
	VIT_08s0007g02160	Transposon protein, CACTA, En/Spm sub-class		VIT_14s0066g02100	AAA-type ATPase
	VIT_01s0150g00390	Minichromosome maintenance protein 2		VIT_15s0107g00550	Tetratricopeptide repeat domain male sterility MS5
	VIT_01s0010g01830	Regulator of nonsense transcripts 1		VIT_01s0011g01970	Pentatricopeptide (PPR) repeat
	VIT_11s0016g02770	Meiotic nuclear divisions 1		VIT_12s0028g04030	Ankyrin repeat
	VIT_06s0004g05920	Proliferating cell nuclear antigen (PCNA)		VIT_14s0066g02090	AAA-type ATPase
	VIT_17s0000g04830	DNA Polymerase epsilon, subunit B		VIT_15s0048g02550	Pentatricopeptide (PPR) repeat
	VIT_06s0004g01080	Chromomethylase		VIT_11s0052g00600	Pentatricopeptide (PPR) repeat-containing protein
	VIT_11s0016g00340	DNA repair protein RAD51		VIT_00s0264g00130	Ankyrin repeat protein, chloroplast precursor (AKRP)
	VIT_12s0121g00240	MuDR transposase, Zinc finger, SWIM-type, Malate synthase-like		VIT_12s0028g03960	Ankyrin repeat protein family
	VIT_07s0031g00470	DNA polymerase alpha		VIT_14s0006g01390	Pentatricopeptide (PPR) repeat
	VIT_01s0010g02690	DNA polymerase alpha, subunit B		VIT_16s0039g00290	Steroid 22-alpha-hydroxylase
	VIT_12s0028g03930	Retrotransposon protein, Unclassified		VIT_13s0067g02930	Expansin [Vitis labrusca x Vitis vinifera] EXPA8
	VIT_12s0057g00500	Thymidine kinase		VIT_15s0046g00310	Transcription factor TINY
	VIT_04s0023g00920	DCL2 (DICER 2)		VIT_17s0000g06210	GASA like
	VIT_11s0016g04090	DNA repair protein MutS		VIT_09s0002g05270	Gibberellin 3beta-hydroxylase3
	VIT_08s0058g00500	Breast cancer susceptibility protein 2b		VIT_15s0021g01610	Ethylene responsive element binding factor 2
	VIT_14s0068g02000	Ribonucleotide reductase R2		VIT_04s0008g00210	Histidine-containing phosphotransferase
	VIT_14s0108g00710	Chromosome condensation protein		VIT_16s0100g00430	ARR2 type-B response regulator
	VIT_01s0010g01670	Zinc knuckle		VIT_12s0059g01190	Homeobox protein shoot MERISTEMLESS (STM)
	VIT_13s0064g00560	DNA topoisomerase, ATP-hydrolyzing		VIT_14s0108g00020	PIN8 (PIN-formed 8), auxin:hydrogen symporter/ transporter
	VIT_12s0059g01070	Chromosome associate protein subunit H		VIT_09s0002g08510	Expansin beta 2 precursor
	VIT_11s0149g00130	Mini-chromosome maintenance protein MCM5		VIT_09s0002g00670	Auxin responsive SAUR protein
	VIT_03s0063g00580	Rad54		VIT_04s0023g00320	Auxin efflux carrier protein 8
	VIT_19s0014g04680	Pre-mRNA-processing factor 17		VIT_11s0016g00660	DREB sub A-5 of ERF/AP2 transcription factor
	VIT_08s0040g00360	SUVH3 (SU(VAR)3-9 homolog 3)		VIT_00s0684g00030	SEN1 (dark inducible 1)
	VIT_08s0007g07370	Adenylyl-sulfate kinase, chloroplast precursor		VIT_00s0207g00130	Pathogenesis-related protein 1 precursor (PRP 1)
	VIT_18s0075g00520	Retrotransposon protein, Unclassified		VIT_02s0025g00360	1-aminocyclopropane-1-carboxylate synthase
	VIT_08s0007g08810	Nonsense-mediated mRNA decay NMD3		VIT_18s0001g13200	Cytokinin dehydrogenase 5 precursor
	VIT_17s0000g08000	Ribonuclease III		VIT_15s0021g01630	Ethylene responsive element binding factor 2
	VIT_01s0010g01080	Phosphoribulokinase/uridine kinase		VIT_16s0013g01050	Ethylene-responsive transcription factor ERF105
	VIT_08s0007g06800	Chromomethylase		VIT_02s0025g04460	DWARF and delayed flowering 2
	VIT_07s0005g00160	Alkylated DNA repair protein		VIT_11s0016g02140	Dehydration responsive element binding protein
	VIT_10s0003g03080	Minichromosome maintenance protein 3		VIT_18s0001g05850	Ethylene-responsive transcription factor ERF021
	VIT_03s0038g04500	Bifunctional dihydrofolate reductase-thymidylate synthase 1		VIT_16s0013g01060	Ethylene-responsive transcription factor ERF105
	VIT_13s0019g04470	Adenosine kinase 2		VIT_16s0100g00380	DREB sub A-1 of ERF/AP2 transcription factor (CBF4)
	VIT_04s0023g03750	Ascorbate peroxidase		VIT_11s0016g05340	Ethylene-responsive transcription factor SHINE 3
	VIT_07s0031g01040	L-ascorbate oxidase		VIT_16s0013g00990	Ethylene-responsive transcription factor ERF105
	VIT_07s0031g01010	L-ascorbate oxidase		VIT_15s0046g00290	Auxin response factor 18
	VIT_07s0005g00830	Subtilisin protease		VIT_01s0244g00170	Cytokinin-repressed protein CR9
	VIT_08s0007g02450	Aspartyl protease		VIT_05s0049g00300	1-aminocyclopropane-1-carboxylate oxidase homolog 1
	VIT_06s0004g05770	Heat shock protein 17.6 kDa class I		VIT_18s0041g02070	12-oxophytodienoate reductase 1
	VIT_03s0038g02890	F-box family protein		VIT_04s0008g05560	IAA29
	VIT_13s0073g00150	Heat shock protein-related		VIT_16s0013g00950	Ethylene-responsive transcription factor ERF105
	VIT_10s0071g00770	Aspartic proteinase nepenthesin-1 precursor		VIT_19s0177g00030	Gibberellin 2-beta-dioxygenase 7
	VIT_08s0007g02440	Aspartyl protease		VIT_07s0005g03220	Ethylene-responsive transcription factor ERF098
	VIT_06s0004g04030	Copper chaperone		VIT_16s0013g00980	Ethylene-responsive transcription factor ERF105
	VIT_14s0066g01970	Metalloendoproteinase 1 precursor		VIT_00s2086g00010	1-aminocyclopropane-1-carboxylate oxidase 1
	VIT_01s0127g00590	Protein disulfide isomerase		VIT_09s0002g06520	Beta-expansin EXPR3
	VIT_08s0007g02380	Heat shock protein-related		VIT_18s0089g01030	Ethylene-responsive transcription factor
	VIT_13s0019g04040	Serine carboxypeptidase 28 (SCPL28)		VIT_19s0140g00140	GA 20-oxidase 2
	VIT_12s0035g01910	Heat shock protein 18.2 kDa class II		VIT_15s0048g02540	Pseudo-response regulator 9 (APRR9)
	VIT_12s0059g02130	F-box family protein		VIT_05s0020g04690	IAA7
	VIT_08s0032g00140	F-box family protein		VIT_18s0001g12970	Ethylene-responsive protein
	VIT_13s0175g00050	Heat shock protein-related		VIT_06s0061g01390	CBF transcription factor
	VIT_08s0032g00150	F-box family protein		VIT_16s0013g01000	Ethylene-responsive transcription factor ERF105
	VIT_13s0156g00110	Chaperone BCS1 mitochondrial		VIT_19s0014g02240	Ethylene responsive element binding factor 4
	VIT_01s0244g00100	Serine carboxypeptidase S10		VIT_05s0049g00230	E8 protein
	VIT_06s0009g01090	Heat shock HSP20 family protein		VIT_16s0013g00970	Ethylene responsive element binding factor 5
	VIT_01s0011g01780	F-box protein PP2-B12 (Protein phloem protein 2-like B12)		VIT_18s0001g12890	Jasmonate O-methyltransferase
	VIT_18s0072g00490	Heat shock protein-related		VIT_07s0031g00710	Ethylene-responsive transcription factor ERF109
	VIT_13s0019g00420	F-box family protein		VIT_03s0180g00290	Gibberellin-regulated protein 4 (GASA4)
	VIT_08s0007g08750	Heat shock transcription factor B3		VIT_00s0203g00130	Equilibrative nucleoside transporter ENT3
	VIT_00s0983g00010	Abhydrolase domain-containing protein		VIT_08s0040g01470	Cis-zeatin O-beta-D-glucosyltransferase
	VIT_00s0187g00120	Cystatin		VIT_07s0141g00270	Auxin-induced protein 22D
	VIT_07s0141g00330	F-box protein (FBL17)		VIT_06s0004g06850	MAPKKK14
	VIT_03s0063g00860	Serine carboxypeptidase		VIT_16s0013g01070	Ethylene-responsive transcription factor ERF105
	VIT_13s0019g02540	Subtilisin protease C1		VIT_03s0091g00210	Ethylene-responsive protein
	VIT_17s0000g00370	Serine carboxypeptidase II		VIT_01s0011g05610	Caleosin
	VIT_13s0019g00390	F-box family protein		VIT_04s0023g00580	Auxin-responsive SAUR32
	VIT_18s0001g09990	Cysteine protease CP1		VIT_02s0154g00010	Auxin-responsive SAUR11
	VIT_05s0020g03330	Heat shock protein 70		VIT_16s0013g01080	Ethylene-responsive transcription factor ERF105
	VIT_08s0032g00190	F-box family protein		VIT_02s0012g00400	1-aminocyclopropane-1-carboxylate oxidase
	VIT_18s0001g11770	F-box domain containing protein		VIT_00s0533g00020	Zeaxanthin epoxidase, chloroplast precursor
	VIT_08s0032g00100	Heat shock HSP20 family protein		VIT_19s0014g04690	Indole-3-acetic acid-amido synthetase
	VIT_08s0007g00820	Proteinase inhibitor		VIT_07s0031g00620	Zeaxanthin epoxidase (ZEP) (ABA1)
	VIT_11s0065g00460	Potyviral helper component protease-interacting protein 2		VIT_07s0141g00290	IAA16
	VIT_13s0019g02530	Subtilisin protease C1		VIT_13s0067g00660	Steroid 23-alpha-hydroxylase
	VIT_04s0008g01590	Heat shock protein 17.6 kDa class II		VIT_18s0041g02050	12-oxophytodienoate reductase 1
	VIT_00s0338g00010	F-box family protein		VIT_03s0038g00410	Enhanced disease susceptibility 5 EDS5
	VIT_07s0031g02620	Aspartic proteinase Asp1 precursor		VIT_09s0002g05150	IAA19
	VIT_09s0002g06790	Small heat shock protein (HSP26.5-P) 26.5 kDa class I		VIT_11s0016g05640	IAA29
	VIT_08s0040g01140	Serine carboxypeptidase K10B2.2 precursor		VIT_02s0025g01740	Auxin response factor 9
	VIT_01s0127g00540	Protein disulfide isomerase		VIT_08s0040g01220	Auxin efflux carrier protein 10
	VIT_01s0011g02080	Ribosomal protein L36a/L44 (RPL36aB) 60S		VIT_11s0016g03350	AP2/EREBP transcription factor TINY2
	VIT_06s0080g00150	Subtilisin-like proteinase AIR3		VIT_07s0141g00690	ERF/AP2 transcription factor sub B-1(ATERF-3)
	VIT_07s0031g01170	Aspartyl protease		VIT_16s0013g01110	Ethylene-responsive transcription factor 5
	VIT_18s0001g07370	Ubiquitin carboxyl-terminal hydrolase 16		VIT_10s0003g05330	Ethylene-regulated nuclear protein ERN1
	VIT_00s2507g00010	F-box family protein		VIT_14s0060g00820	3-beta hydroxysteroid dehydrogenase
	VIT_07s0185g00030	Ubiquitin-associated (UBA)/TS-N domain-containing protein		VIT_07s0005g03200	Ethylene-responsive transcription factor ERF098
	VIT_01s0127g00560	Protein disulfide isomerase		VIT_16s0100g00400	Ethylene-responsive transcription factor ERF025
	VIT_17s0000g00940	F-box protein		VIT_11s0037g00010	RAV1-like ethylene-responsive transcription factor
	VIT_01s0127g00520	Protein disulfide isomerase		VIT_03s0063g00110	Cyclin delta-3
	VIT_11s0016g05130	Signal peptidase, endoplasmic reticulum-type		VIT_14s0066g01480	Cis-zeatin O-beta-D-glucosyltransferase
	VIT_06s0004g02480	Cysteine peptidase		VIT_09s0002g04080	IAA9
	VIT_18s0072g01010	Peptide chain release factor eRF subunit 1		VIT_10s0003g00580	ERF/AP2 transcription factor sub B-3 (ATERF-2)
	VIT_10s0116g01260	Prefoldin		VIT_18s0001g10500	ABA 8'-hydroxylase CYP707A1
	VIT_14s0006g01990	Translation initiation factor eIF-5		VIT_11s0016g00710	Jasmonate ZIM-domain protein 1
	VIT_04s0079g00690	Glutathione S-transferase GST4		VIT_10s0003g03800	Jasmonate ZIM domain-containing protein 8
	VIT_08s0007g07000	Disease resistance-responsive		VIT_07s0005g04380	IAA12
	VIT_02s0025g04290	Thaumatin		VIT_11s0016g01220	Auxin-binding protein ABP19a precursor
	VIT_02s0025g04260	Osmotin [Vitis vinifera]		VIT_03s0091g01080	1-aminocyclopropane-1-carboxylate oxidase
	VIT_02s0025g04250	Osmotin		VIT_13s0019g03040	Indole-3-acetate beta-glucosyltransferase
	VIT_02s0025g04230	Thaumatin [Vitis vinifera]		VIT_12s0028g03270	Ethylene-responsive transcription factor 9
	VIT_13s0067g02300	Hypoxia-responsive		VIT_03s0017g01040	Cis-zeatin O-beta-D-glucosyltransferase
	VIT_02s0025g04270	Thaumatin		VIT_02s0025g01360	Ethylene-responsive transcription factor related to APETALA2 4
	VIT_02s0025g04300	Thaumatin		VIT_03s0097g00470	ATHVA22A (Arabidopsis thaliana HVA22 homologue A)
	VIT_08s0040g02200	Peroxidase ATP2a		VIT_00s1467g00010	Brassinosteroid insensitive 1-associated receptor kinase 1
	VIT_11s0118g00160	Disease resistance protein		VIT_16s0050g02400	Ethylene-responsive transcription factor cytokinin response factor 4
	VIT_11s0016g05320	Peroxidase		VIT_07s0104g00270	Isopentenyltransferase 5
	VIT_18s0041g00340	CF4		VIT_14s0081g00730	Ethylene response factor ERF1
	VIT_08s0058g00970	Cationic peroxidase		VIT_18s0001g00280	OPCL1 (OPC-8:0 COA ligase1)
	VIT_07s0129g00360	Peroxidase 73		VIT_00s0258g00140	Brassinosteroid insensitive 1-associated receptor kinase 1
	VIT_03s0017g01380	Disease resistance protein (CC-NBS-LRR class)		VIT_02s0087g00910	9-cis-epoxycarotenoid dioxygenase
	VIT_15s0046g01570	Acidic endochitinase (CHIB1)		VIT_18s0001g05910	Cis-zeatin O-beta-D-glucosyltransferase
	VIT_04s0008g00120	Chitinase precursor		VIT_16s0013g01090	Ethylene-responsive transcription factor ERF105
	VIT_16s0050g02210	Chitinase III [Vitis vinifera]		VIT_06s0004g03540	MAPK (MPK3)
	VIT_07s0104g01800	Glutathione S-transferase 13 GSTF13		VIT_01s0026g00940	ARR3 typeA
	VIT_09s0002g08300	R protein MLA10		VIT_03s0132g00070	ATHVA22A (Arabidopsis thaliana HVA22 homologue A)
	VIT_02s0025g04310	Thaumatin		VIT_06s0004g01470	Lipoxygenase LOX1
	VIT_14s0171g00040	Cf-2 gene		VIT_18s0072g00170	BRI1 (brassinosteroid insensitive 1)
	VIT_06s0004g04440	Osmotin		VIT_09s0002g00700	Dormancy/auxin associated protein
	VIT_10s0003g02930	FLS2 (flagellin-sensitive 2)		VIT_15s0048g00530	Auxin-responsive SAUR11
	VIT_12s0035g02100	Glutathione S-transferase Z1 GSTZ1		VIT_08s0007g02480	Lysine decarboxylase-like protein
	VIT_10s0116g00300	Harpin-induced protein-related		VIT_17s0000g07020	Cis-zeatin O-beta-D-glucosyltransferase
	VIT_13s0019g03650	RARE-cold-inducible 2A		VIT_07s0005g03190	Ethylene response factor ERF14
	VIT_16s0050g00180	HcrVf1 protein		VIT_11s0016g01150	OBP3-responsive gene 4 ORG4
	VIT_03s0017g01840	Disease resistance protein RGA4		VIT_06s0004g08190	Ethylene-responsive transcription factor cytokinin response factor 1
	VIT_06s0061g00850	Harpin-induced protein		VIT_08s0007g08300	Calcium-dependent protein kinase 32 CPK32
	VIT_14s0030g00520	Disease resistance protein (NBS-LRR class)		VIT_14s0081g00010	IAA16
	VIT_07s0005g06500	FRK1 (FLG22-induced receptor-like kinase 1)		VIT_15s0046g00320	Myc2 bHLH protein
	VIT_08s0007g01400	Glutathione S-transferase 8 GSTU8		VIT_06s0009g00770	Aldehyde oxidase 1
	VIT_08s0007g06910	Dirigent pDIR3		VIT_16s0098g00330	ORG1 (OBP3-responsive gene 1)
	VIT_11s0016g05540	Dicyanin		VIT_03s0132g00100	ATHVA22A (Arabidopsis thaliana HVA22 homologue A)
	VIT_08s0007g01410	Glutathione S-transferase 8 GSTU8		VIT_10s0003g00140	Ethylene-responsive transcription factor 9
	VIT_12s0059g00590	Allergenic protein Pt2L4		VIT_13s0067g03430	ARR9 typeA
	VIT_02s0012g01010	Leucine-rich repeat		VIT_02s0234g00130	Ethylene responsive element binding factor 1
	VIT_04s0008g00140	Chitinase [Vitis vinifera]		VIT_19s0090g01400	Wax synthase isoform 1
	VIT_09s0002g03690	Avr9/Cf-9 rapidly elicited protein 146		VIT_14s0108g01670	Ac-CoA carboxylase
	VIT_06s0004g00300	Hcr2-p4.1		VIT_10s0003g04230	Lipase class 3
	VIT_17s0000g03070	R protein MLA10		VIT_05s0020g00930	Soluble diacylglycerol acyltransferase
	VIT_03s0017g01620	Disease resistance protein RGA4		VIT_18s0001g14760	Lipase 3 (EXL3) family II extracellular
	VIT_15s0048g00790	TCH2 (touch 2)		VIT_10s0003g04210	Lipase class 3
	VIT_04s0008g02920	Desiccation protein PCC13-62 precursor		VIT_11s0206g00050	Esterase/lipase/thioesterase
	VIT_05s0077g00880	Peroxidase		VIT_07s0005g01760	Glycerol-3-phosphate acyltransferase 3 (AtGPAT3)
	VIT_18s0041g01790	Nematode resistance protein		VIT_16s0039g02540	Rubredoxin
	VIT_19s0027g01580	Disease resistance protein (NBS-LRR class)		VIT_10s0003g04940	Acyl-CoA synthetases (Acyl-activating enzyme 14)
	VIT_05s0102g01040	R protein PRF disease resistance protein		VIT_14s0219g00280	Glycerol-3-phosphate dehydrogenase (NAD+)
	VIT_16s0013g01500	Disease resistance protein		VIT_00s0218g00110	1-deoxy-D-xylulose-5-phosphate synthase, chloroplast precursor
	VIT_16s0050g01930	EIX receptor 2		VIT_17s0000g00110	Rubredoxin
	VIT_18s0001g06280	TIR-NBS-LRR disease resistance		VIT_01s0011g04540	Lipase GDSL 6
	VIT_06s0080g01200	Harpin-induced family protein		VIT_00s0620g00010	Triacylglycerol lipase
	VIT_18s0001g03570	Thaumatin ATLP-1		VIT_11s0052g01730	1-deoxy-D-xylulose-5-phosphate synthase
	VIT_19s0027g01230	CF4		VIT_01s0137g00170	B-keto acyl reductase
	VIT_02s0033g00590	BRXL1 (Brevis radix like 1)		VIT_07s0005g05610	3-ketoacyl-CoA thiolase PED1
	VIT_11s0016g05280	Peroxidase		VIT_15s0048g02090	Thioesterase family
	VIT_18s0001g00990	Calmodulin-domain protein kinase 9 CPK9		VIT_18s0001g08800	Lecithine cholesterol acyltransferase-like protein
	VIT_12s0055g00990	Peroxidase		VIT_10s0003g01010	Lipase GDSL
	VIT_02s0025g03200	Dehydration-responsive protein		VIT_01s0137g00700	Lipase GDSL
	VIT_09s0018g00780	HcrVf1 protein		VIT_14s0083g00850	Lipase GDSL 7
	VIT_10s0071g00860	Disease resistance protein		VIT_04s0023g02150	Phosphatidic acid phosphatase / PAP2
	VIT_06s0004g05730	Universal stress protein (USP) family protein		VIT_11s0052g01780	1-deoxy-D-xylulose-5-phosphate synthase
	VIT_11s0016g01060	Avr9/Cf-9 induced kinase 1		VIT_17s0000g06280	Geranylgeranyl reductase
	VIT_09s0002g08430	Nodulin		VIT_11s0016g00120	Omega-6 fatty acid desaturase, chloroplast (FAD6) (FADC)
	VIT_14s0081g00030	Pathogenesis-related protein-4 (Chitinase )		VIT_10s0003g04950	Esterase/lipase/thioesterase
	VIT_03s0038g01550	R protein PRF disease resistance protein		VIT_00s0317g00110	Esterase/lipase/thioesterase
	VIT_16s0098g00640	Thaumatin		VIT_19s0014g00070	Solanesyl diphosphate synthase
	VIT_04s0069g01010	Harpin-induced protein		VIT_07s0005g01240	Triacylglycerol lipase
	VIT_18s0001g06160	TIR-NBS-LRR-TIR disease resistance protein		VIT_11s0016g00130	Omega-6 fatty acid desaturase, chloroplast (FAD6) (FADC)
	VIT_05s0102g00870	R protein PRF disease resistance protein		VIT_15s0024g00660	Esterase
	VIT_06s0004g07770	Peroxidase		VIT_05s0077g00490	Lipase class 3
	VIT_18s0089g00110	Nematode resistance-like protein		VIT_03s0091g00050	Triacylglycerol/steryl ester hydrolase
	VIT_08s0058g00800	Wound-induced protein WI12		VIT_12s0142g00040	Glycerol-3-phosphate acyltransferase 1 (AtGPAT1)
	VIT_00s0370g00070	Epoxide hydrolase		VIT_18s0001g11900	GNS1/SUR4 membrane
	VIT_11s0149g00280	Chitinase A		VIT_16s0050g00830	Beta-ketoacyl-CoA synthase
	VIT_12s0055g01010	Peroxidase		VIT_05s0077g00480	Lipase class 3
	VIT_18s0089g00270	R protein L6		VIT_01s0011g01320	Cholinephosphate cytidylyltransferase
	VIT_05s0094g00350	Chitinase class IV		VIT_14s0068g01300	Serine palmitoyltransferase
	VIT_12s0059g00230	Epoxide hydrolase 2		VIT_18s0001g12530	Retrotransposon protein, Unclassified
	VIT_12s0035g02190	MLO-like protein 13		VIT_11s0016g02860	Nudix hydrolase 8
	VIT_09s0018g00480	RPS5 (resistant to p. syringae 5)		VIT_01s0010g00020	DNA-3-methyladenine glycosidase I
	VIT_12s0028g01950	Protein kinase Xa21		VIT_08s0058g00170	Nudix hydrolase 15, mitochondrial precursor (AtNUDT15)
	VIT_05s0051g00180	Glutathione S-transferase 8 GSTU8		VIT_09s0096g00490	C2-HC type zinc finger protein C.e-MyT1
	VIT_05s0102g01010	R protein PRF disease resistance protein		VIT_04s0008g07120	Chloroplast nucleoid DNA binding protein
	VIT_17s0000g02470	Thaumatin		VIT_14s0066g01290	Exonuclease
	VIT_18s0075g00400	Disease resistance protein (TIR-NBS-LRR class)		VIT_04s0008g07130	Chloroplast nucleoid DNA binding protein
	VIT_05s0094g00340	Chitinase class IV		VIT_03s0063g02040	Caffeine synthase
	VIT_18s0089g00100	R protein L6		VIT_17s0000g05300	Pre-mRNA cleavage complex II protein Clp1
	VIT_15s0024g00440	R protein PRF disease resistance protein		VIT_04s0008g07220	Chloroplast nucleoid DNA binding protein
	VIT_18s0117g00360	R protein L6		VIT_06s0080g01090	CCR4-NOT transcription complex subunit 7/8
	VIT_18s0089g00040	NBS-LRR disease resistance protein		VIT_18s0041g00370	Double strand break repair protein (XRCC4)
	VIT_18s0001g03080	Chitin elicitor-binding CEBIP LysM domain-containing		VIT_09s0054g01770	Oxidoreductase/ transcriptional repressor
	VIT_04s0023g02480	Dehydrin 1b		VIT_13s0064g00650	ATAB2
	VIT_14s0066g01850	Peroxidase		VIT_07s0031g02510	Sirtuin (silent mating type information regulation 2 homolog)
	VIT_18s0001g06340	RPS4 (resistant to p. syringae 4)		VIT_16s0039g00660	RNA polymerase nonessential primary-like sigma factor SIGA
	VIT_19s0027g00010	Leucine-rich repeat family protein		VIT_13s0064g00190	RNA polymerase sigma subunit SigD
	VIT_12s0055g00370	Harpin-induced protein		VIT_17s0000g02050	Nudix hydrolase 17
	VIT_18s0001g15660	Pathogen-related		VIT_01s0010g00920	Chaperonin GroEL
	VIT_01s0010g02030	Gamma-thionin precursor		VIT_11s0037g01280	GCN5 N-acetyltransferase (GNAT)
	VIT_03s0017g00920	R protein PRF disease resistance protein		VIT_18s0001g12510	5' nucleotidase
	VIT_02s0109g00230	Early-responsive to dehydration protein / ERD protein		VIT_07s0005g03680	CCR4-NOT complex subunit CAF16
	VIT_16s0098g00890	Harpin-induced protein		VIT_11s0149g00040	Adenylate kinase
	VIT_12s0059g00220	Epoxide hydrolase		VIT_09s0002g05200	Phosphoribulokinase/uridine kinase
	VIT_02s0033g01120	Dehydration-responsive protein		VIT_16s0022g01340	Deoxyribodipyrimidine photolyase
	VIT_12s0028g00930	Glutathione S-transferase 9 GSTF9		VIT_02s0241g00040	Cyclobutane pyrimidine dimer photolyase
	VIT_06s0009g01350	R protein PRF disease resistance protein		VIT_13s0064g01260	DNA-damage-repair/toleration protein (DRT100)
	VIT_16s0039g02230	UDP-glucose:flavonoid 3-O-glucosyltransferase		VIT_08s0040g01560	RNA polymerase primary sigma factor SIGF
	VIT_01s0010g03510	Caffeoyl-CoA O-methyltransferase		VIT_08s0040g03280	HCF152 (high chlorophyll fluorescence 152)
	VIT_03s0017g00870	Anthocyanin acyltransferase 3AT		VIT_12s0057g01250	ribulose-1,5 bisphosphate carboxylase oxygenase large subunit N-methyltransferase
	VIT_06s0004g05320	Tropinone reductase		VIT_16s0013g00300	ATP-dependent DNA helicase
	VIT_18s0001g00680	Laccase		VIT_05s0077g01010	HCF107 (high chlorophyll fluorescent 107)
	VIT_04s0023g02280	S-adenosyl-L-methionine:salicylic acid carboxyl methyltransferase		VIT_02s0012g01420	Pigment defective 322
	VIT_18s0041g01800	Taxadiene 5-alpha-hydroxylase		VIT_13s0064g01270	TRNA/rRNA methyltransferase (SpoU)
	VIT_06s0009g03010	flavonoid 3',5'-hydroxylase [Vitis vinifera]		VIT_13s0019g04360	GCN5 N-acetyltransferase (GNAT)
	VIT_06s0009g02830	Flavonoid 3',5'-hydroxylase		VIT_04s0008g07140	Chloroplast nucleoid DNA binding protein
	VIT_06s0009g02920	flavonoid 3',5'-hydroxylase [Vitis vinifera]		VIT_03s0063g02460	Transcription termination factor mitochondrial mTERF
	VIT_18s0001g13780	Cytochrome P450, family 83, subfamily B, polypeptide 1		VIT_01s0026g01710	Zinc knuckle
	VIT_06s0009g02840	Flavonoid 3',5'-hydroxylase		VIT_09s0002g04540	RNA polymerase beta''
	VIT_18s0001g13770	Cytochrome P450, family 83, subfamily B, polypeptide 1		VIT_14s0060g01450	3'-5' exoribonuclease
	VIT_04s0008g01860	CYP72A58		VIT_08s0007g07540	HNH endonuclease domain-containing protein
	VIT_04s0023g03370	Flavonone- 3-hydroxylase		VIT_05s0020g04860	Zinc knuckle
	VIT_18s0001g04080	Sesquiterpene synthase		VIT_00s0471g00050	ACT domain repeat 1 (ACR1) uridylyltransferase
	VIT_13s0019g04460	Phenylalanine ammonia-lyase 2 (PAL2)		VIT_04s0008g00600	RNA polymerase sigma factor SIGC
	VIT_18s0001g13790	Cytochrome P450, family 83, subfamily B, polypeptide 1		VIT_13s0064g01430	Pigment defective 322
	VIT_11s0016g01290	CYP72A1		VIT_00s0757g00030	Histidine triad family protein / HIT family protein
	VIT_04s0210g00030	Strictosidine synthase		VIT_19s0014g00170	Peptide methionine sulfoxide reductase msrB
	VIT_17s0000g07200	Flavonoid-3'-hydroxylase		VIT_09s0002g00210	Endonuclease
	VIT_17s0000g07210	flavonoid 3'-hydroxylase [Vitis vinifera]		VIT_13s0067g00120	GCN5 N-acetyltransferase (GNAT)
	VIT_18s0001g12800	Dihydroflavonol 4-reductase		VIT_01s0011g05310	CRR3 (chlororespiratory reduction 3)
	VIT_03s0017g01490	Berberine bridge enzyme		VIT_03s0038g01320	Crp1 protein
	VIT_14s0083g00320	Cinnamoyl-CoA reductase		VIT_15s0024g00640	SIGB (SIGMA factor B)
	VIT_01s0137g00540	CYP71E1		VIT_00s0211g00010	Endoribonuclease E-like protein
	VIT_18s0117g00590	Laccase		VIT_08s0105g00570	Adenosine/AMP deaminase active site
	VIT_11s0016g02740	Beta-carotene 15,15'-monooxygenase		VIT_18s0001g06590	Pigment defective 322
	VIT_17s0000g09610	CYP71D10		VIT_12s0057g01320	Endoribonuclease E
	VIT_13s0067g02870	Chalcone-flavanone isomerase		VIT_00s0259g00200	Nudix hydrolase 2
	VIT_17s0000g00950	Hydroxycinnamoyl-CoA quinate hydroxycinnamoyltransferase		VIT_06s0061g00220	Transcription initiation factor TFIIB
	VIT_01s0011g05920	S-adenosyl-L-methionine:salicylic acid carboxyl methyltransferase		VIT_19s0014g01560	Endonuclease
	VIT_04s0023g01790	Phytoene dehydrogenase		VIT_18s0122g01380	Crp1 protein
	VIT_13s0067g03820	Chalcone--flavonone isomerase (Chalcone isomerase)		VIT_00s0259g00190	Nudix hydrolase 2
	VIT_07s0129g00730	CYP81E1 Isoflavone 2'-hydroxylase		VIT_17s0000g01620	Uridine/cytidine kinase 1
	VIT_03s0038g04620	Isoflavone reductase		VIT_10s0092g00040	Toprim domain-containing protein
	VIT_03s0097g00460	Geraniol 10-hydroxylase		VIT_09s0018g01780	ACT domain repeat 1 (ACR1) uridylyltransferase
	VIT_06s0004g08150	Trans-cinnamate 4-monooxygenase		VIT_09s0002g03660	Retrotransposon protein, Unclassified
	VIT_01s0137g00560	CYP71B34		VIT_15s0024g01960	DNA-directed RNA polymerase subunit beta'
	VIT_12s0055g00290	Anthocyanidin 3-O-glucosyltransferase		VIT_01s0011g01080	ribulose-1,5 bisphosphate carboxylase oxygenase large subunit N-methyltransferase
	VIT_12s0055g00320	UDP-glucose: anthocyanidin 5,3-O-glucosyltransferase		VIT_01s0182g00050	ribulose-1,5 bisphosphate carboxylase oxygenase large subunit N-methyltransferase
	VIT_06s0061g01430	flavonoid 1-2 rhamnosyltransferase		VIT_14s0030g02180	GDP-mannose 3,5-epimerase 1
	VIT_16s0050g01680	UDP-glucose: anthocyanidin 5,3-O-glucosyltransferase		VIT_18s0001g06370	L-ascorbate peroxidase, chloroplast
	VIT_16s0098g00860	Flavanone 3-hydroxylase		VIT_07s0031g01070	Ascorbate oxidase
	VIT_04s0023g02260	S-adenosyl-L-methionine:salicylic acid carboxyl methyltransferase		VIT_04s0008g05490	L-ascorbate peroxidase.
	VIT_19s0090g00530	Geranyl diphosphate synthase small subunit		VIT_11s0037g00320	Serine carboxypeptidase S10
	VIT_18s0001g02610	Caffeic acid methyltransferase		VIT_08s0007g02850	F-box family protein
	VIT_18s0072g00920	Caffeate 3-O-methyltransferase 1		VIT_18s0001g13400	Papain cysteine proteinase isoform I
	VIT_00s0361g00040	Anthocyanidin reductase		VIT_15s0048g01170	Subtilisin serine protease
	VIT_18s0001g03430	Flavonol synthase		VIT_10s0116g01360	F-box family protein
	VIT_15s0048g01530	Geraniol 10-hydroxylase		VIT_08s0040g01800	BTB/POZ, NPH3
	VIT_06s0080g00810	Lycopene beta cyclase (LYC)		VIT_10s0116g01290	F-box family protein
	VIT_15s0046g00240	Lateral organ boundaries protein 1		VIT_04s0008g07150	Aspartyl protease
	VIT_02s0012g01040	NAC domain-containing protein 71		VIT_10s0116g01310	F-box family protein
	VIT_02s0033g00410	Myb VvMYBA1		VIT_19s0014g03350	Peptidyl-prolyl cis-trans isomerase TLP38, chloroplast
	VIT_02s0033g00390	Myb domain protein 113		VIT_11s0016g05290	Bundle-sheath defective protein 2 family / bsd2 family
	VIT_12s0059g00530	EDM2		VIT_19s0014g03330	Peptidyl-prolyl cis-trans isomerase TLP38, chloroplast
	VIT_15s0046g00230	Lateral organ boundaries protein 1		VIT_03s0088g00320	Peptidase M50
	VIT_06s0004g07790	Lateral organ boundaries Domain 15		VIT_12s0028g01740	DNAJ heat shock N-terminal domain-containing protein
	VIT_17s0000g02660	Myb domain protein 6		VIT_04s0008g07250	Aspartyl protease
	VIT_08s0007g02560	Ovate family protein 13 OFP13		VIT_11s0037g00800	Serine carboxypeptidase II
	VIT_12s0055g00340	WRKY DNA-binding protein 9		VIT_10s0116g01270	F-box family protein
	VIT_10s0116g00500	Myb caprice CPC		VIT_19s0090g00420	Translation initiation factor eIF-1
	VIT_08s0007g02810	Regulator of the ATPase vacuolar RAV2		VIT_05s0062g00830	Ribosomal protein S1
	VIT_16s0098g00360	CCT motif constans-like		VIT_01s0011g04820	Molecular chaperone DnaJ
	VIT_17s0000g01280	WRKY DNA-binding protein 75		VIT_17s0000g02530	Peptidyl-prolyl cis-trans isomerase FKBP-type
	VIT_15s0046g00170	MYBPA1 protein [Vitis vinifera]		VIT_02s0025g02890	Ribosomal protein L11
	VIT_07s0151g00450	Basic helix-loop-helix (bHLH) family		VIT_06s0009g03670	F-box family protein
	VIT_18s0001g08470	Myb domain protein 84/RAX3		VIT_19s0015g01100	Peptidyl-prolyl cis-trans isomerase, FKBP-type
	VIT_12s0059g02510	Zinc finger (B-box type)		VIT_00s1450g00010	Protease Do-like 5
	VIT_11s0016g03420	Ring-H2 finger protein ATL4J		VIT_01s0010g02290	Heat shock protein 26a, chloroplast
	VIT_02s0033g00300	Myb family		VIT_18s0041g00390	Cysteine protease inhibitor
	VIT_01s0011g03780	Zinc finger protein 6		VIT_00s0179g00150	Heat shock transcription factor A6B
	VIT_18s0001g02280	Zinc finger (C3HC4-type ring finger) family protein		VIT_04s0008g01770	Molecular chaperone DnaJ
	VIT_07s0197g00060	Myb family		VIT_17s0000g04690	Protease SppA
	VIT_01s0026g01550	Homeodomain leucine zipper protein HB-1		VIT_14s0066g01410	Peptidylprolyl isomerase
	VIT_04s0008g01800	Myb domain protein 7		VIT_17s0000g04680	Signal peptide peptidase SPPA
	VIT_12s0034g01390	Zinc finger (C3HC4-type ring finger)		VIT_19s0090g00790	F-box family protein
	VIT_18s0072g01060	Vascular related NAC-domain protein 7		VIT_07s0005g03540	Plastid-specific 50S ribosomal protein 6
	VIT_19s0027g01120	Lateral organ boundaries protein 4		VIT_13s0067g00990	Heat shock protein-related
	VIT_04s0079g00280	NAC domain-containing protein 28		VIT_06s0061g00890	Carboxypeptidase
	VIT_09s0002g01400	Myb domain protein 7		VIT_11s0206g00110	Serine carboxypeptidase S28
	VIT_17s0000g08290	Dof zinc finger protein DOF5.6		VIT_14s0068g02070	Peptidase M48
	VIT_01s0244g00010	Basic helix-loop-helix (bHLH) family		VIT_13s0067g03290	Ribosomal protein L10
	VIT_08s0007g00410	Myb domain protein 91		VIT_01s0011g00930	FK506-binding protein 1 (FKBP13)
	VIT_11s0016g01300	TT2 (transparent testa 2)		VIT_18s0001g11750	Ribosomal protein S9
	VIT_15s0046g02150	WRKY DNA-binding protein 24		VIT_01s0010g02170	CAAX amino terminal protease
	VIT_02s0012g01450	Basic helix-loop-helix BHLH071		VIT_03s0063g00480	DEM2
	VIT_18s0001g10160	Wuschel homeobox 4		VIT_05s0077g00060	D1 protease
	VIT_04s0023g01610	DDM1 (decreased DNA methylation 1)		VIT_05s0094g00100	Peptidylprolyl isomerase
	VIT_00s0125g00290	Lateral organ boundaries domain protein 4 (LBD4)		VIT_14s0108g00590	FtsH protease
	VIT_07s0031g01270	Ring-H2 finger A2A		VIT_13s0158g00070	Serine carboxypeptidase
	VIT_10s0003g01170	Basic helix-loop-helix (bHLH) family		VIT_06s0061g01000	Prolylcarboxypeptidase
	VIT_08s0058g01110	Ovate family protein 4 OFP4		VIT_15s0046g01780	Ribosomal protein L5
	VIT_16s0098g01170	Homeobox-leucine zipper protein HB-12		VIT_07s0031g01150	Peptidyl-prolyl cis-trans isomerase
	VIT_04s0023g02430	Basic leucine-zipper 11 GBF6		VIT_00s0229g00090	Matrix metalloproteinase
	VIT_18s0001g08710	BZIP transcription factor BZIP4		VIT_04s0008g03190	F-box family protein (FBX13)
	VIT_13s0064g01030	Zinc finger (C3HC4-type ring finger)BIG BROTHER		VIT_18s0001g13260	ATP-dependent protease La (LON) domain-containing protein
	VIT_10s0003g01160	Basic helix-loop-helix (bHLH) family		VIT_11s0016g04620	PINHEAD (Protein ZWILLE)
	VIT_09s0018g01220	Zinc finger (C3HC4-type ring finger)		VIT_08s0007g04340	Peptidylprolyl isomerase
	VIT_10s0071g00870	High mobility group B 6		VIT_18s0001g11290	Signal peptidase 1
	VIT_04s0008g01850	Trihelix DNA-binding protein (GT2)		VIT_18s0001g03850	Ribosomal protein S10 30S
	VIT_01s0010g02220	Zinc finger (C3HC4-type ring finger)		VIT_19s0014g02230	Ribosomal protein S20, Chloroplast 30S
	VIT_14s0108g00760	Mini zinc finger 2 MIF2		VIT_18s0117g00260	Co-chaperone-curved DNA binding protein A
	VIT_13s0106g00370	Myb family		VIT_05s0020g01340	Cullin-1
	VIT_14s0219g00050	Myb domain protein 40		VIT_11s0016g05270	Bundle-sheath defective protein 2
	VIT_02s0012g01440	Zinc finger (C3HC4-type ring finger)		VIT_19s0177g00280	DNAJ heat shock N-terminal domain-containing
	VIT_15s0046g00150	DOF affecting germination 1		VIT_00s1463g00010	Protease Do-like 5
	VIT_08s0007g07440	PUMILIO 12 (APUM12)		VIT_18s0122g00900	Peptidyl-prolyl cis-trans isomerase FKBP-type
	VIT_13s0067g02380	Lateral organ boundaries Domain 15		VIT_17s0000g04270	Peptidyl-prolyl cis-trans isomerase B
	VIT_06s0004g03420	Dof zinc finger protein DOF5.3		VIT_11s0016g03940	Heat shock transcription factor C1
	VIT_14s0083g00120	Myb domain protein 91		VIT_04s0008g05340	Bundle-sheath defective protein 2
	VIT_17s0053g00740	NAC domain containing protein 57		VIT_18s0041g00330	ATP-dependent protease La (LON) domain-containing protein
	VIT_08s0007g01530	Zinc finger (C3HC4-type ring finger)		VIT_06s0004g06140	Ribosomal protein L4
	VIT_10s0116g00960	Transcription factor jumonji (jmjC) domain-containing protein		VIT_04s0008g01110	Heat shock transcription factor A6B
	VIT_05s0077g01140	BZIP transcription factor BZIP53		VIT_16s0050g02630	FtsH protease that is localized to the chloroplast
	VIT_18s0001g14110	Transcription factor E2F/dimerisation partner (TDP) E2F2		VIT_06s0061g00770	Ribosomal protein L9, chloroplast (CL9) 50S
	VIT_12s0057g01330	Zinc finger (C3HC4-type ring finger)		VIT_14s0006g03060	Ribosomal protein S3, Chloroplast 30S
	VIT_19s0090g00840	WRKY DNA-binding protein 6		VIT_04s0008g07170	Aspartyl protease
	VIT_11s0037g01230	Basic helix-loop-helix (bHLH) family		VIT_10s0003g03850	Protease Do-like 5
	VIT_05s0049g00150	SWI/SNF matrix-associated regulator of chromatin sbfamily A mber 3 3		VIT_12s0059g02250	Ribosomal protein L6
	VIT_19s0085g00050	Myb domain protein 58		VIT_00s0181g00080	F-box domain containing protein
	VIT_03s0063g01060	Myb family		VIT_11s0118g00810	Peptidyl-prolyl cis-trans isomerase
	VIT_13s0019g01700	Scarecrow transcription factor 14 (SCL14)		VIT_13s0067g00390	Metalloendopeptidase
	VIT_06s0080g00970	NAC domain-containing protein 40		VIT_09s0002g04330	Ribosomal protein S17 30S
	VIT_07s0005g02950	AN3 (ANGUSITFOLIA3)		VIT_06s0080g00910	F-box family protein
	VIT_14s0006g01620	Myb domain protein 4		VIT_12s0121g00010	Ribosomal protein L29 50S
	VIT_01s0011g04760	Myb domain protein 4		VIT_08s0007g02800	Pro-X carboxypeptidase Lysosomal
	VIT_07s0005g01710	WRKY DNA-binding protein 23		VIT_19s0014g02660	SPA3 (SPA1-related 3)
	VIT_10s0003g00040	Dof zinc finger protein DOF1.4		VIT_02s0025g02000	Ribosomal protein S6
	VIT_12s0028g01580	Zinc finger (C3HC4-type ring finger)		VIT_12s0059g00710	Metalloendopeptidase
	VIT_01s0011g02940	Basic helix-loop-helix (bHLH) family		VIT_16s0013g00370	Heat shock protein binding
	VIT_14s0068g01580	Basic helix-loop-helix (bHLH) family		VIT_05s0049g01480	Ribosomal protein L28, chloroplast (CL28) 50S
	VIT_04s0008g04480	Zinc finger (C3HC4-type ring finger)		VIT_01s0150g00200	Peptidyl-prolyl cis-trans isomerase, FKBP-type
	VIT_07s0031g00450	Basic helix-loop-helix protein SPATULA		VIT_06s0009g03680	F-box family protein
	VIT_13s0067g00140	Proline-rich family protein		VIT_19s0014g00400	Ribosomal protein L13
	VIT_10s0003g04670	Homeobox-leucine zipper transcription factor PHABULOSA		VIT_07s0104g01470	Peptide chain release factor 1
	VIT_19s0027g00230	NAC domain-containing protein 22		VIT_16s0100g00720	Heat shock transcription factor B2A
	VIT_11s0037g00040	Basic helix-loop-helix (bHLH) family		VIT_10s0003g02730	D1 protease precursor
	VIT_18s0117g00390	far-red impaired responsive family protein		VIT_00s0992g00020	Heat shock protein (HSP26.5-P) 26.5 kDa class P
	VIT_08s0040g00380	Zinc finger (DHHC type) family		VIT_10s0003g01730	PUB17 (plant U- box 17)
	VIT_00s0179g00170	Indeterminate(ID)-domain 12		VIT_18s0072g00970	DegP protease,
	VIT_04s0210g00170	Squamosa promoter-binding protein 12 (SPL12)		VIT_19s0014g04970	Ribosomal protein L24, chloroplast (CL24) 50S
	VIT_17s0000g07820	LIM domain protein WLIM1		VIT_03s0038g01930	Peptidyl-prolyl cis-trans isomerase ROC5 (rotamase CYP 5)
	VIT_01s0150g00140	ORTH2/VIM1 (variant in methylation 1)		VIT_15s0046g02910	Ribosomal protein L21, chloroplast / CL21 (RPL21) 50S
	VIT_17s0000g04770	PHD finger transcription factor		VIT_18s0001g14440	Molecular chaperone DnaJ
	VIT_17s0000g06820	Zinc finger (C2H2 type) family		VIT_01s0010g03640	DnaJ homolog, subfamily A, member 3
	VIT_02s0087g00420	Zinc finger (C3HC4-type ring finger)		VIT_17s0000g01250	F-box/LRR-repeat protein
	VIT_14s0068g00330	PTF1 (plastid transcription factor 1) TCP13		VIT_12s0057g01450	Subtilisin protease
	VIT_04s0023g03110	Vascular related NAC-domain protein 1		VIT_06s0004g07010	Ubiquitin family
	VIT_04s0008g00610	Zinc finger (CCCH-type) family protein		VIT_09s0002g00690	DnaJ homolog, subfamily B, member 6
	VIT_17s0000g06400	NAC domain containing protein 100		VIT_16s0013g00350	Heat shock protein binding
	VIT_18s0001g09530	Zinc finger (C3HC4-type ring finger)		VIT_18s0001g04440	Co-chaperone protein DnaJ
	VIT_00s1364g00020	EMB1674 (embryo defective 1674) kinase interacting family protein		VIT_05s0020g01750	Glutaredoxin
	VIT_16s0039g01900	Myb KAN2 (KANADI 2)		VIT_01s0011g05060	Major latex-like protein 34
	VIT_13s0067g01000	PHD finger protein alfin		VIT_01s0011g05090	Major latex-like protein 34
	VIT_04s0023g03520	Cold-shock DNA-binding		VIT_14s0068g01570	Glutaredoxin-like
	VIT_07s0255g00020	OBF binding protein 1		VIT_01s0011g05180	Bet v I allergen
	VIT_07s0151g00430	Kinase interacting family protein		VIT_01s0010g02980	Calcium-binding protein CML
	VIT_07s0104g00250	Basic helix-loop-helix (bHLH) family		VIT_05s0077g01670	Major cherry allergen Pru av 1.0202
	VIT_01s0011g06380	BPC2/BBR/BPC2/BPC2 (basic pentacysteine2)		VIT_01s0011g05100	Bet v I allergen family
	VIT_19s0014g01680	TCP family transcription factor TCP3		VIT_08s0040g00920	Glutathione S-transferase 25 GSTU7
	VIT_08s0007g00150	Zinc finger (C3HC4-type ring finger)		VIT_01s0026g02330	Phytochrome kinase substrate
	VIT_06s0061g01470	ABC transporter G member 22		VIT_12s0028g01370	PMR5 (powdery mildew resistant 5)
	VIT_16s0050g00910	MATE efflux family protein		VIT_18s0001g01570	Seed maturation protein PM31
	VIT_06s0009g01110	Cation exchanger (CAX7)		VIT_09s0018g00670	HcrVf1 protein
	VIT_08s0032g00300	Annexin A3		VIT_01s0010g03010	Calcium-binding EF-hand
	VIT_00s0225g00060	MATE efflux family protein		VIT_01s0010g03000	Calcium-binding protein CML
	VIT_19s0090g00830	Phytepsin		VIT_04s0008g04020	RD22 [Vitis vinifera]
	VIT_00s0625g00020	ABC transporter G member 7		VIT_04s0008g04050	RD22
	VIT_18s0001g10330	Subtilisin protease		VIT_01s0011g05190	Bet v I allergen
	VIT_07s0191g00010	ABC transporter G member 7		VIT_01s0010g03040	Calcium-binding protein CML
	VIT_12s0028g02360	ABC transporter G member 14		VIT_01s0010g03020	Calcium-binding protein CML
	VIT_07s0031g01160	Hyperosmotically inducible periplasmic protein		VIT_11s0206g00030	Chitinase, class V
	VIT_03s0038g02980	Mechanosensitive ion channel		VIT_12s0028g01870	Receptor kinase TRKa
	VIT_18s0001g04800	Hyperosmotically inducible periplasmic protein		VIT_08s0007g06930	Dirigent pDIR3
	VIT_03s0091g01050	Nucleobase-ascorbate transporter 4 (NAT4)		VIT_08s0007g01420	Glutathione S-transferase 8 GSTU8
	VIT_05s0020g03750	Protease inhibitor/seed storage/lipid transfer protein (LTP)		VIT_01s0010g02950	Calcium-binding protein CML
	VIT_19s0085g00650	Cation efflux family		VIT_13s0019g05050	Nodulin-like protein
	VIT_17s0000g05550	Proton-dependent oligopeptide transport (POT) family protein		VIT_12s0028g03010	Glutaredoxin
	VIT_18s0001g05570	Hexose transporter HT2		VIT_09s0018g00710	Disease resistance family protein
	VIT_08s0040g02840	ABC transporter G member 29		VIT_12s0055g01020	Peroxidase
	VIT_00s0131g00130	Annexin ANN3		VIT_04s0023g03610	MLO4 (mildew resistance locus O 4)
	VIT_00s0253g00040	Monocopper oxidase SKS17 (SKU5 Similar 17)		VIT_05s0020g01760	Glutaredoxin-like protein
	VIT_13s0067g03750	Stigma/style ABC transporter WBC19		VIT_05s0020g02730	Nectarin IV NEC4
	VIT_04s0008g04840	ABC transporter g family pleiotropic drug resistance 12 PDR12		VIT_16s0098g01870	SOS3 (salt overly sensitive 3)
	VIT_12s0028g01150	Transparent testa 12 protein		VIT_06s0004g05670	Glutathione S-transferase 25 GSTU7
	VIT_10s0003g01460	Nucleobase-ascorbate transporter 2 (NAT2)		VIT_01s0010g02970	Calcium-binding protein CML
	VIT_05s0049g02310	Biopterin transport-related protein BT1		VIT_11s0016g00560	Peroxiredoxin bcp
	VIT_10s0116g00760	Glucose-6-phosphate/phosphate translocator		VIT_08s0032g01220	Calcium dependent protein kinase 1
	VIT_04s0023g02730	Nodulin MtN21 family		VIT_04s0079g00810	Cold induced protein
	VIT_09s0002g04130	Proton-dependent oligopeptide transport (POT) family protein		VIT_01s0011g05170	Major Latex Protein Family
	VIT_19s0027g01890	Amino acid permease		VIT_19s0093g00050	R protein PRF disease resistance protein
	VIT_16s0050g01860	SLAH3 (SLAC1 Homologue 3)		VIT_09s0002g07720	Leucine-rich repeat family protein
	VIT_00s0131g00050	Annexin ANN3		VIT_13s0019g04060	MLO1
	VIT_13s0139g00420	Annexin ANN4		VIT_09s0002g07680	Disease resistance protein
	VIT_18s0001g11300	LYS/HIS transporter 7 LHT7		VIT_09s0054g00300	Disease resistance
	VIT_10s0003g02840	Purine permease 10 PUP10		VIT_13s0067g00260	Nematode-resistance protein
	VIT_05s0020g02170	Sugar transporter ERD6-like 16		VIT_09s0002g07750	Disease resistance protein
	VIT_14s0030g00330	Sugar transporter ERD6-like 8		VIT_15s0045g00920	R protein PRF disease resistance protein
	VIT_02s0025g05110	MATE efflux family protein		VIT_15s0045g00640	R protein PRF disease resistance protein
	VIT_00s2349g00010	2-oxoglutarate/malate carrier protein, Mitochondrial		VIT_03s0180g00110	Stress enhanced protein 1 (SEP1)
	VIT_00s0407g00020	2-oxoglutarate/malate carrier protein, Mitochondrial		VIT_16s0050g02100	Disease resistance
	VIT_19s0014g04790	Organic cation/carnitine transporter4		VIT_08s0007g00780	One helix protein (OHP)
	VIT_00s0302g00020	LYS/HIS transporter 7 LHT7		VIT_16s0050g00200	HcrVf3 protein
	VIT_08s0007g08200	MATE efflux family protein		VIT_01s0011g06140	Avr9/Cf-9 rapidly elicited protein
	VIT_04s0008g02880	Extracellular ligand-gated ion channel		VIT_09s0002g03020	FRK1 (FLG22-induced receptor-like kinase 1)
	VIT_01s0026g00740	Nucleobase-ascorbate transporter 6 (NAT6)		VIT_15s0045g00980	R protein PRF disease resistance protein
	VIT_13s0074g00570	Gamma-aminobutyric acid transporter		VIT_08s0056g00290	Calcium-binding protein CML
	VIT_12s0059g00770	Monocopper oxidase SKS5 (SKU5 Similar 5)		VIT_14s0108g01420	DEFENSE NO death 1
	VIT_04s0008g01720	Mechanosensitive ion channel		VIT_05s0077g01590	Major allergen Mal d 1
	VIT_06s0004g00800	Amino acid permease		VIT_14s0171g00150	Avr9/Cf-9 rapidly elicited protein 57
	VIT_12s0059g01280	Nucleobase-ascorbate transporter 1 (NAT1)		VIT_17s0000g09370	Elongation factor EF-Tu RABE1B
	VIT_00s0229g00060	Nodulin MtN21 family		VIT_12s0055g00810	Cationic peroxidase
	VIT_03s0017g02260	Protease inhibitor/seed storage/lipid transfer protein (LTP)		VIT_12s0028g01860	Protein kinase Xa21
	VIT_04s0008g05740	ATSYTE/NTMC2T2.1/NTMC2TYPE2.1/SYTE		VIT_09s0054g00080	Hcr2-p2
	VIT_06s0080g00040	ABC transporter G member 22		VIT_10s0003g00390	Glutaredoxin
	VIT_00s0131g00340	Annexin ANN4		VIT_15s0046g02110	Late embryogenesis abundant protein Lea14-A
	VIT_12s0028g01160	Transparent testa 12 protein		VIT_03s0063g00510	Leucine-rich repeat
	VIT_18s0001g08270	Amino acid permease 6		VIT_05s0020g04110	ELIP1 (early light-inducible protein)
	VIT_17s0000g09760	ABC transporter B member 11		VIT_12s0142g00550	R protein L6
	VIT_02s0025g00780	Cation/hydrogen exchanger (CHX18)		VIT_18s0001g12960	Wound-responsive protein
	VIT_00s0131g00310	Annexin ANN4		VIT_10s0092g00590	Leucine-rich repeat family
	VIT_01s0011g03400	Proton-dependent oligopeptide transport (POT) family protein		VIT_09s0070g00640	Disease resistance protein
	VIT_05s0020g00890	P-glycoprotein 11		VIT_09s0002g00220	Avr9/Cf-9 rapidly elicited protein 132
	VIT_04s0008g00280	Amino acid permease 1		VIT_14s0066g00780	Disease resistance protein (NBS-LRR class)
	VIT_01s0011g04450	MATE efflux family protein		VIT_04s0023g02380	R protein MLA10
	VIT_07s0104g00830	Sugar transporter ERD6-like 7		VIT_16s0050g02120	HcrVf3 protein
	VIT_02s0025g02390	Oligopeptide transporter OPT7		VIT_19s0014g01180	Pathogenesis-related
	VIT_03s0038g02230	Subtilisin-like serine protease 2		VIT_16s0050g00170	HcrVf3 protein
	VIT_06s0004g00790	Amino acid permease		VIT_18s0072g00120	Light stress-responsive one-helix protein (OHP2)
	VIT_18s0001g03200	Emp24/gp25L/p24		VIT_11s0052g00270	R protein MLA10
	VIT_18s0001g02490	PAB3 (poly(A) binding protein 3)		VIT_15s0045g00810	Disease resistance protein RPR1
	VIT_10s0003g03030	Cation/hydrogen exchanger (CHX15)		VIT_08s0007g03970	Peroxiredoxin type 2
	VIT_15s0048g00190	SPX (SYG1/Pho81/XPR1) domain-containing protein		VIT_09s0002g07710	Disease resistance protein
	VIT_19s0015g00190	Zinc transporter ZIP11		VIT_07s0197g00150	Disease resistance protein (CC-NBS-LRR class)
	VIT_07s0005g06090	Pore-forming toxin-like protein Hfr-2		VIT_01s0011g00830	Nodulin
	VIT_07s0104g01730	HAK5 (High affinity K+ transporter 5)		VIT_19s0014g00580	Disease resistance protein (NBS-LRR class)
	VIT_18s0041g00090	Cation efflux MTP11		VIT_15s0045g00880	R protein PRF disease resistance protein
	VIT_18s0041g00600	Proton-dependent oligopeptide transport (POT) family protein		VIT_15s0045g01020	R protein PRF disease resistance protein
	VIT_01s0026g00270	K+ uptake permease 6		VIT_16s0022g00080	HcrVf2 protein
	VIT_16s0039g00720	Folate-biopterin transporter		VIT_15s0045g00680	R protein PRF disease resistance protein
	VIT_15s0046g02410	Aquaporin TMP-C		VIT_14s0036g00310	RPS2 (resistant to p. syringae 2)
	VIT_00s1667g00010	LEM3 (ligand-effect modulator 3) family protein		VIT_15s0046g01690	Chitinase, class III
	VIT_19s0090g01470	Protease inhibitor/seed storage/lipid transfer protein (LTP)		VIT_05s0077g01130	Seed maturation protein PM36
	VIT_06s0004g04410	SEC14 cytosolic factor		VIT_02s0025g02550	Late embryogenesis abundant protein
	VIT_15s0021g00330	Proton-dependent oligopeptide transport (POT) family protein		VIT_14s0066g02360	Seed maturation protein PM23
	VIT_07s0129g00490	Hydrogenobyrinic acid a,c-diamide synthase		VIT_14s0030g00470	Stress regulated protein isoform 3
	VIT_09s0002g05660	Sulfate transporter Sulp familly		VIT_13s0084g00310	ACI112
	VIT_07s0005g06640	SEC14 cytosolic factor		VIT_11s0118g00570	Tristeza Virus Resistance Gene (Ctv)
	VIT_14s0171g00400	Lysine histidine transporter 1		VIT_10s0003g04180	Early-responsive to dehydration stress protein (ERD4)
	VIT_16s0098g01250	Metal-nicotianamine transporter YSL3		VIT_13s0047g00740	Disease resistance protein (NBS class)
	VIT_08s0007g04380	PAB7 (poly(A) binding protein 7)		VIT_18s0041g00190	R protein L6
	VIT_15s0046g02420	Aquaporin TMP-C		VIT_09s0070g00620	Leucine-rich repeat family protein
	VIT_11s0052g01560	MATE efflux family protein		VIT_12s0055g01030	Peroxidase
	VIT_07s0005g06110	Pore-forming toxin-like protein Hfr-2		VIT_07s0197g00090	R protein disease resistance protein
	VIT_00s0131g00350	Annexin ANN4		VIT_18s0001g06840	Peroxidase GvPx2b class III
	VIT_12s0057g00900	Import inner membrane translocase subunit TIM50		VIT_09s0002g07610	Leucine-rich repeat family
	VIT_03s0038g03940	Tonoplast monosaccharide transporter2		VIT_13s0019g04070	MLO1
	VIT_05s0020g01980	Acyl carrier protein, mitochondrial 3		VIT_04s0008g02840	Avirulence induced gene (AIG)
	VIT_18s0122g00850	Tonoplast monosaccharide transporter2		VIT_13s0067g03470	Glutathione S-transferase GSTO1
	VIT_15s0048g01210	Subtilisin serine endopeptidase (XSP1)		VIT_00s0487g00050	R protein disease resistance protein
	VIT_09s0018g00200	Carnitine/acylcarnitine translocase		VIT_05s0077g01690	Pathogenesis protein 10 [Vitis vinifera]
	VIT_01s0026g00840	ARL1 (ARG1-like 1)		VIT_04s0008g06780	Phospholipid-hydroperoxide glutathione peroxidase.
	VIT_03s0038g03990	UDP-galactose translocator		VIT_18s0075g00480	R protein L6
	VIT_00s0187g00130	Tonoplast dicarboxylate transporter		VIT_08s0007g02360	Harpin inducing protein 1-like 9
	VIT_16s0013g00120	Unknown		VIT_01s0011g02470	Calcium-binding protein CML
	VIT_14s0060g00310	No hit		VIT_15s0048g02530	Harpin-induced 1
	VIT_16s0039g02850	Unknown		VIT_18s0041g01330	RPS4 (resistant to p. syringae 4)
	VIT_05s0049g00550	No hit		VIT_09s0002g03070	FRK1 (FLG22-induced receptor-like kinase 1)
	VIT_05s0020g01900	No hit		VIT_05s0020g03530	Late embryogenesis abundant protein D-34 (LEA D-34)
	VIT_00s0256g00100	No hit		VIT_16s0050g01950	Disease resistance family protein / LRR family
	VIT_01s0011g01920	Phosphate-induced protein 1		VIT_12s0134g00650	Anthocyanin 5-aromatic acyltransferase
	VIT_00s0317g00020	Unknown protein		VIT_00s0572g00010	Linalool synthase
	VIT_13s0067g02050	Unknown protein		VIT_19s0014g04900	(-)-germacrene D synthase
	VIT_04s0044g00970	Unknown protein		VIT_00s0572g00020	1,8-cineole synthase, chloroplast
	VIT_03s0063g01760	No hit		VIT_06s0004g05330	Tropinone reductase
	VIT_09s0002g07540	VQ motif-containing protein		VIT_00s0372g00080	1,8-cineole synthase, chloroplast
	VIT_14s0083g00080	Unknown protein		VIT_00s0372g00040	1,8-cineole synthase, chloroplast
	VIT_06s0004g03910	Unknown protein		VIT_10s0003g02260	Naringenin,2-oxoglutarate 3-dioxygenase
	VIT_18s0001g13670	Glyoxal oxidase-related		VIT_00s0372g00070	Linalool synthase
	VIT_14s0083g00250	No hit		VIT_00s0271g00030	Myrcene synthase
	VIT_18s0166g00250	No hit		VIT_08s0007g05360	Strictosidine synthase
	VIT_16s0050g00140	Heavy-metal-associated domain-containing protein		VIT_11s0016g01050	ferulate 5-hydroxylase
	VIT_10s0071g00060	No hit		VIT_10s0042g00870	Stilbene synthase [Vitis vinifera]
	VIT_01s0011g04030	Reticulon family protein (RTNLB9)		VIT_06s0004g00030	S-adenosyl-L-methionine:salicylic acid carboxyl methyltransferase
	VIT_17s0000g09700	Unknown protein		VIT_10s0042g00910	Stilbene synthase [Vitis pseudoreticulata]
	VIT_08s0007g03800	Unknown protein		VIT_07s0031g01370	flavonoid 3-monooxygenase
	VIT_06s0004g01230	DC1 domain-containing protein		VIT_10s0042g00840	Stilbene synthase [Vitis pseudoreticulata]
	VIT_15s0048g02750	Unknown		VIT_10s0042g00860	Stilbene synthase [Vitis pseudoreticulata]
	VIT_13s0019g02190	No hit		VIT_00s0271g00060	Linalool synthase
	VIT_14s0083g01140	B12D		VIT_05s0077g02190	Chalcone reductase
	VIT_10s0003g01630	Unknown		VIT_10s0042g00930	Stilbene synthase [Vitis pseudoreticulata]
	VIT_00s0265g00090	Unknown protein		VIT_10s0042g00920	Stilbene synthase
	VIT_12s0059g02730	Unknown protein		VIT_19s0014g04930	Germacrene-D synthase
	VIT_12s0059g01740	Phagocytosis and cell motility protein ELMO1		VIT_19s0015g02540	CYP72A59
	VIT_01s0150g00530	Unknown protein		VIT_12s0055g00050	UDP-glucose: anthocyanidin 5,3-O-glucosyltransferase
	VIT_05s0077g01330	Unknown		VIT_10s0042g00890	Stilbene synthase 1 [Vitis vinifera]
	VIT_18s0001g08870	Unknown		VIT_12s0034g00030	Anthocyanidin 3-O-glucosyltransferase
	VIT_18s0001g02930	No hit		VIT_06s0004g05350	Tropinone reductase
	VIT_07s0255g00110	WD40		VIT_16s0039g01170	Phenylalanine ammonium lyase
	VIT_08s0007g01490	Unknown protein		VIT_16s0039g01300	Phenylalanine ammonia-lyase [Vitis vinifera]
	VIT_03s0110g00290	No hit		VIT_12s0035g01080	Carotenoid isomerase 1, chloroplast precursor
	VIT_00s0601g00040	Unknown protein		VIT_11s0052g01640	flavonol 3-O-glucosyltransferase
	VIT_13s0067g02420	No hit		VIT_03s0038g03250	Vestitone reductase
	VIT_08s0032g01000	No hit		VIT_07s0031g03070	Isoflavone reductase
	VIT_15s0048g00880	No hit		VIT_04s0044g01530	UDP-glucuronic acid:anthocyanin glucuronosyltransferase
	VIT_12s0059g00310	Unknown		VIT_01s0137g00510	CYP71B10
	VIT_05s0020g03340	Unknown protein		VIT_10s0042g00850	Stilbene synthase [Vitis pseudoreticulata]
	VIT_00s2419g00010	Heavy-metal-associated domain-containing protein		VIT_06s0004g06540	Undecaprenyl pyrophosphate synthetase
	VIT_18s0001g02270	Unknown		VIT_09s0054g01340	Beta-amyrin synthase
	VIT_13s0064g00950	Unknown protein		VIT_04s0043g01010	Violaxanthin de-epoxidase
	VIT_10s0003g01070	Unknown protein		VIT_16s0039g01120	Phenylalanin ammonia-lyase [Vitis vinifera]
	VIT_14s0060g02630	Unknown protein		VIT_12s0034g00130	Anthocyanidin 3-O-glucosyltransferase
	VIT_00s0324g00020	Hydrolase, alpha/beta fold		VIT_16s0100g00960	Stilbene synthase [Vitis pseudoreticulata]
	VIT_11s0016g01450	Unknown protein		VIT_00s0480g00070	Polyphenol oxidase II, chloroplast precursor
	VIT_01s0146g00400	Humj1		VIT_11s0016g03250	Lachrymatory factor synthase
	VIT_04s0023g00250	GRAM domain-containing protein / ABA-responsive		VIT_16s0039g01110	Phenylalanin ammonia-lyase [Vitis vinifera]
	VIT_11s0016g04920	Early nodulin 93		VIT_18s0001g12900	S-adenosyl-L-methionine:salicylic acid carboxyl methyltransferase
	VIT_13s0019g00170	Unknown		VIT_03s0088g01150	Squalene monooxygenase
	VIT_00s0233g00010	No hit		VIT_12s0028g03110	Caffeoyl-CoA 3-O-methyltransferase
	VIT_11s0037g00980	Unknown		VIT_19s0015g02780	CYP72A59
	VIT_08s0032g00340	No hit		VIT_16s0039g01130	Phenylalanin ammonia-lyase [Vitis vinifera]
	VIT_18s0001g08660	Unknown		VIT_17s0000g03940	ferulate 5-hydroxylase
	VIT_05s0049g00780	No hit		VIT_13s0101g00250	Cinnamyl alcohol dehydrogenase
	VIT_09s0096g00960	Binding		VIT_13s0019g03360	Laccase
	VIT_05s0049g00770	No hit		VIT_09s0054g01520	Beta-amyrin synthase
	VIT_07s0005g02080	No hit		VIT_05s0062g00350	UDP-glucose:flavonoid 7-O-glucosyltransferase
	VIT_11s0037g00450	No hit		VIT_03s0017g02000	Anthocyanidin 3-O-glucosyltransferase
	VIT_08s0040g02680	Unknown protein		VIT_11s0016g01880	Lycopene epsilon cyclase, chloroplast precursor
	VIT_00s0203g00020	No hit		VIT_19s0015g02910	CYP72A1
	VIT_07s0151g00800	Unknown		VIT_09s0054g01470	Beta-amyrin synthase
	VIT_13s0019g00410	No hit		VIT_00s0218g00010	Cinnamyl alcohol dehydrogenase
	VIT_00s0264g00050	Unknown protein		VIT_19s0015g02900	CYP72A1
	VIT_11s0052g00160	ATP binding , related		VIT_19s0015g00110	CYP71D10
	VIT_04s0008g04810	Unknown		VIT_18s0001g12000	Geranylgeranyl pyrophosphate synthetase 1, chloroplast precursor
	VIT_10s0003g03420	No hit		VIT_19s0014g04920	(-)-germacrene D synthase
	VIT_12s0134g00560	Unknown protein		VIT_03s0017g01330	1,4-dihydroxy-2-naphthoate octaprenyltransferase
	VIT_17s0000g00730	ATP binding / DNA binding		VIT_14s0066g00160	Ubiquinone/menaquinone biosynthesis methyltransferase UbiE
	VIT_06s0061g01290	No hit		VIT_19s0027g00030	CYP72A59
	VIT_13s0019g00090	Unknown		VIT_16s0039g00570	10-deacetylbaccatin III 10-O-acetyltransferase
	VIT_18s0072g00540	Unknown		VIT_03s0038g02680	Zeta-carotene desaturase
	VIT_14s0060g01980	Unknown protein		VIT_16s0100g00840	Stilbene synthase 4
	VIT_14s0083g00670	No hit		VIT_16s0100g00920	Stilbene synthase - grape
	VIT_00s0199g00080	Unknown protein		VIT_16s0100g00900	Stilbene synthase [Vitis pseudoreticulata]
	VIT_10s0003g03320	Unknown		VIT_16s0039g01100	Phenylalanin ammonia-lyase [Vitis vinifera]
	VIT_01s0127g00620	Unknown		VIT_16s0100g01000	Stilbene synthase 4
	VIT_07s0005g02530	Unknown protein		VIT_01s0127g00420	Naphthoate synthase
	VIT_00s0187g00160	Ripening-related protein		VIT_09s0054g01390	Beta-amyrin synthase
	VIT_16s0039g00490	Unknown protein		VIT_13s0067g00620	Cinnamyl alcohol dehydrogenase
	VIT_07s0104g00490	Unknown		VIT_06s0004g06400	Anthocyanidin 3-O-glucosyltransferase
	VIT_07s0005g02710	Unknown protein		VIT_00s0346g00080	Sinapyl alcohol dehydrogenase
	VIT_13s0067g02140	Heavy-metal-associated domain-containing protein		VIT_16s0100g00860	Chalcone synthase
	VIT_01s0010g00510	Unknown protein		VIT_16s0100g00800	Stilbene synthase 4
	VIT_10s0003g03250	Unknown protein		VIT_13s0047g00550	Cinnamyl alcohol dehydrogenase
	VIT_03s0091g01120	Meprin and TRAF homology domain-containing protein		VIT_16s0100g00880	Stilbene synthase [Vitis pseudoreticulata]
	VIT_13s0019g00400	Unknown		VIT_16s0100g01020	Stilbene synthase [Vitis pseudoreticulata]
	VIT_01s0137g00360	Transducin family protein / WD-40 repeat		VIT_02s0012g00390	Norcoclaurine synthase
	VIT_13s0019g02730	Unknown protein		VIT_06s0004g05430	Tropinone reductase
	VIT_04s0008g05170	Unknown protein		VIT_16s0022g01390	flavonoid 3-monooxygenase
	VIT_14s0128g00190	Heavy-metal-associated domain-containing protein		VIT_16s0100g00810	Stilbene synthase [Vitis vinifera]
	VIT_05s0049g00740	No hit		VIT_16s0100g00940	Stilbene synthase 3 [Vitis sp. cv. 'Norton']
	VIT_09s0002g02170	No hit		VIT_11s0016g01640	Phenylalanine ammonia-lyase
	VIT_08s0007g05610	Unknown protein		VIT_17s0000g09550	CYP71A26
	VIT_05s0049g00730	No hit		VIT_06s0080g01020	Secoisolariciresinol dehydrogenase
	VIT_10s0003g03440	No hit		VIT_00s0389g00030	CYP72A54
	VIT_14s0066g00430	Unknown protein		VIT_16s0100g00850	Stilbene synthase
	VIT_13s0019g00120	Unknown		VIT_07s0031g01770	Violaxanthin de-epoxidase
	VIT_04s0008g05830	Armadillo/beta-catenin repeat		VIT_04s0079g00680	Phytoene synthase, chloroplast precursor
	VIT_08s0007g01850	Glycine-rich protein		VIT_00s0480g00100	Catechol oxidase (EC 1.10.3.1) precursor - grape
	VIT_08s0007g05270	No hit		VIT_18s0122g00620	Cinnamoyl-CoA reductase
	VIT_11s0016g03580	Catalytic		VIT_17s0000g05750	Isochorismate synthase
	VIT_18s0001g14520	Unknown protein		VIT_16s0100g00990	Stilbene synthase 2
	VIT_17s0000g04740	Transducin family protein / WD-40 repeat		VIT_16s0100g01040	Stilbene synthase - grape
	VIT_01s0137g00380	Unknown protein		VIT_16s0100g00950	Stilbene synthase 3
	VIT_11s0103g00310	Unknown protein		VIT_06s0004g05390	Tropinone reductase
	VIT_13s0019g03910	Unknown		VIT_11s0016g01520	Phenylalanine ammonia-lyase
	VIT_13s0147g00230	Unknown protein		VIT_16s0100g01010	Stilbene synthase
	VIT_15s0045g00330	Ring-H2 finger protein ATL3A		VIT_16s0100g00930	Stilbene synthase 2
	VIT_14s0171g00320	Kelch repeat-containing protein		VIT_15s0046g03600	(+)-neomenthol dehydrogenase
	VIT_02s0025g00140	Ring-H2 zinc finger protein RHA1b		VIT_03s0038g00450	Squalene synthase
	VIT_05s0049g00840	No hit		VIT_17s0000g09570	CYP71A26
	VIT_06s0004g02860	Unknown protein		VIT_16s0050g00390	4-coumarate-CoA ligase
	VIT_00s0199g00040	No hit		VIT_09s0002g00100	Phytoene desaturase
	VIT_17s0000g06650	IBS1 (impaired in baba-induced sterility 1)		VIT_04s0210g00050	Strictosidine synthase
	VIT_00s0779g00010	Unknown protein		VIT_06s0004g00150	MYR1 (MYB-related protein 1)
	VIT_15s0024g00920	NFD4 (nuclear fusion defective 4)		VIT_18s0122g01300	RWP-RK domain-containing protein
	VIT_19s0014g02320	Unknown protein		VIT_07s0129g00670	Zinc finger protein 4
	VIT_05s0049g00610	No hit		VIT_07s0031g01460	Nuclear transcription factor Y subunit B-3
	VIT_10s0003g03410	No hit		VIT_19s0027g00880	NAC domain-containing protein 42
	VIT_19s0014g03840	Unknown protein		VIT_02s0025g04910	Growth-regulating factor 5
	VIT_07s0005g01090	ATP binding protein		VIT_01s0026g01950	Homeobox-leucine zipper protein HB13
	VIT_01s0011g06580	Unknown protein		VIT_05s0020g04780	Basic helix-loop-helix (bHLH) family
	VIT_18s0072g00510	No hit		VIT_04s0023g01910	Myb family
	VIT_00s0324g00080	UDP-glucoronosyl and UDP-glucosyl transferase		VIT_00s0226g00070	Protein shoot gravitropism 7
	VIT_08s0056g00130	Unknown protein		VIT_12s0035g00900	Jasmonate ZIM domain-containing protein 12
	VIT_14s0068g00730	Unknown protein		VIT_01s0026g02030	Basic helix-loop-helix (bHLH) family
	VIT_00s0802g00020	Unknown protein		VIT_15s0021g02300	Squamosa promoter-binding protein 8 (SPL8)
	VIT_07s0005g00170	Rubber elongation factor (REF)		VIT_13s0019g00480	Zinc finger (C2H2 type) family
	VIT_17s0000g05720	No hit		VIT_12s0134g00480	Myb domain protein 14
	VIT_14s0081g00540	No hit		VIT_07s0129g00380	Phototropic-responsive NPH3
	VIT_18s0001g12650	Unknown protein		VIT_01s0011g02680	Myb-related protein 3R-1 (Plant c-MYB-like protein 1) MYB3R1
	VIT_14s0066g00610	Unknown protein		VIT_08s0058g00960	Basic helix-loop-helix (bHLH) family
	VIT_19s0014g04780	No hit		VIT_13s0064g01290	Basic helix-loop-helix (bHLH) family
	VIT_10s0003g03340	No hit		VIT_17s0000g01260	Squamosa promoter-binding protein 13 (SPL13)
	VIT_14s0068g01830	Unknown protein		VIT_06s0080g00780	NAC domain containing protein 90
	VIT_16s0022g01430	Phosphate-induced protein 1		VIT_05s0049g01020	Myb domain protein 14
	VIT_11s0016g04260	Hydrolase, alpha/beta fold		VIT_03s0091g00690	Salt tolerance zinc finger
	VIT_08s0007g05670	Unknown		VIT_05s0102g00750	Zinc finger (B-box type)
	VIT_04s0023g01150	Unknown protein		VIT_08s0007g07580	MYR1 (MYB-related protein 1)
	VIT_02s0025g03500	Unknown protein		VIT_17s0000g05020	Squamosa promoter-binding protein 6 (SPL6)
	VIT_18s0072g00530	No hit		VIT_14s0006g02850	BEE1 (BR Enhanced expression 1)
	VIT_00s0317g00030	Unknown protein		VIT_15s0021g01880	Arabidopsis thaliana homeobox protein 2
	VIT_10s0003g03360	No hit		VIT_15s0021g02690	Unfertilized embryo sac 10 UNE10
	VIT_01s0011g02440	Metal-dependent phosphohydrolase HD domain-containing protein-like		VIT_11s0016g05590	Axial regulator YABBY5
	VIT_14s0068g00380	NLI interacting factor (NIF) family protein		VIT_02s0025g01280	WRKY DNA-binding protein 53
	VIT_09s0018g01980	Unknown		VIT_12s0028g03550	Basic helix-loop-helix (bHLH) family
	VIT_07s0104g00150	Outer envelope membrane protein		VIT_15s0048g02820	Basic helix-loop-helix (bHLH) family
	VIT_03s0091g01140	Meprin and TRAF homology domain-containing protein		VIT_11s0016g02070	Basic helix-loop-helix (bHLH) family
	VIT_12s0178g00190	Unknown		VIT_07s0031g02610	NAC domain containing protein 2
	VIT_00s0541g00010	Unknown		VIT_19s0027g00870	NAC domain-containing protein 42
	VIT_09s0002g02660	Unknown protein		VIT_16s0100g00670	Homeodomain GLABROUS1
	VIT_10s0003g04050	Unknown protein		VIT_03s0091g01010	LIM domain protein WLIM1
	VIT_00s0409g00070	No hit		VIT_06s0004g04970	Scarecrow transcription factor 14 (SCL14)
	VIT_17s0000g08640	Unknown protein		VIT_05s0077g01970	Zinc finger (C3HC4-type ring finger)
	VIT_02s0025g02720	Unknown protein		VIT_01s0011g04240	Zinc finger (B-box type)
	VIT_14s0068g01860	Unknown protein		VIT_15s0046g01140	WRKY DNA-binding protein 53
	VIT_07s0129g00930	Unknown protein		VIT_06s0061g00710	Zinc finger (C3HC4-type ring finger)
	VIT_10s0003g03430	No hit		VIT_11s0016g01480	Nuclear transcription factor Y subunit A-3
	VIT_01s0011g00820	Remorin		VIT_06s0004g05090	Zinc finger (C3HC4-type ring finger)
	VIT_18s0001g07290	Unknown protein		VIT_06s0004g00020	NAC domain containing protein 32
	VIT_15s0046g01560	Unknown protein		VIT_18s0001g09230	Salt tolerance zinc finger
	VIT_18s0122g00350	DC1 domain-containing protein		VIT_18s0001g07140	Zinc finger homeobox 22
	VIT_08s0007g01090	DC1 domain-containing protein		VIT_04s0069g00970	WRKY DNA-binding protein 51
	VIT_14s0171g00360	Unknown protein		VIT_08s0007g06310	Myb family
	VIT_09s0002g06300	Unknown		VIT_01s0011g04250	Zinc finger (B-box type)
	VIT_04s0023g00910	No hit		VIT_03s0180g00210	Myb domain protein R1
	VIT_04s0023g01850	Hydrolase, alpha/beta fold		VIT_14s0128g00120	Ring-H2 finger protein ATL3B
	VIT_06s0004g01640	UDP-glucoronosyl and UDP-glucosyl transferase		VIT_08s0058g00690	WRKY DNA-binding protein 33
	VIT_19s0090g00570	Salicylic acid-induced fragment 1 protein		VIT_13s0067g01070	Cys-3-His zinc finger protein
	VIT_10s0003g03390	Unknown protein		VIT_02s0025g02590	Homeobox-leucine zipper protein ATHB-12
	VIT_15s0024g00910	NFD4 (nuclear fusion defective 4)		VIT_03s0038g00490	GATA transcription factor 12
	VIT_18s0001g11610	No hit		VIT_05s0029g00050	BHLH transcription factor FMA (FAMA)
	VIT_14s0219g00090	Unknown protein		VIT_19s0085g00950	NAC domain-containing protein 20
	VIT_17s0000g05730	No hit		VIT_02s0154g00070	Abnormal floral organs
	VIT_05s0049g00720	No hit		VIT_13s0067g01360	Myb domain protein 77
	VIT_01s0137g00400	Unknown protein		VIT_12s0028g02520	TCP family transcription factor 4
	VIT_03s0097g00030	Concanavalin A lectin		VIT_06s0004g04180	Zinc finger (C2H2 type) protein (ZAT11)
	VIT_01s0011g00120	Unknown protein		VIT_18s0041g00700	NAC domain containing protein 90
	VIT_12s0059g00030	Unknown protein		VIT_14s0068g01490	NAC domain-containing protein 83
	VIT_16s0050g00160	DTA2 (downstream target of AGL15 2)		VIT_13s0067g01500	Myb family
	VIT_18s0001g10360	Unknown protein		VIT_13s0084g00140	Zinc finger (C3HC4-type ring finger)
	VIT_16s0050g02260	Unknown protein		VIT_07s0129g01050	Myb domain protein 73
	VIT_05s0020g04010	Unknown protein		VIT_07s0005g01360	Zinc finger (C3HC4-type ring finger)
	VIT_00s0207g00150	Ternary complex factor MIP1		VIT_09s0054g00530	Zinc finger (B-box type)
	VIT_16s0098g00310	Unknown protein		VIT_18s0001g11170	Myb domain protein 73
	VIT_09s0002g07130	CUE domain containing protein		VIT_04s0023g00470	WRKY DNA-binding protein 2
	VIT_18s0001g15230	Unknown		VIT_01s0244g00130	Inducer of CBF expression 1 ICE1
	VIT_01s0011g02390	Unknown		VIT_07s0005g00420	Zinc finger (C3HC4-type ring finger)
	VIT_00s2512g00010	No hit		VIT_15s0048g00550	Abnormal floral organs
	VIT_01s0010g02810	Unknown protein		VIT_14s0030g02200	BZIP transcription factor BZO2H1
	VIT_00s0304g00030	VQ motif-containing protein		VIT_05s0020g04000	Zinc finger (C3HC4-type ring finger)
	VIT_01s0011g03560	fiber protein Fb34		VIT_16s0098g01080	Growth-regulating factor 7
	VIT_02s0025g00210	fringe protein		VIT_04s0008g05760	WRKY DNA-binding protein 18
	VIT_07s0191g00220	Unknown protein		VIT_10s0116g01200	WRKY DNA-binding protein 6
	VIT_15s0021g01860	Unknown protein		VIT_19s0014g03960	Zinc finger (B-box type)
	VIT_05s0049g00120	Unknown protein		VIT_06s0004g04950	Scarecrow-like transcription factor 14 SCL14
	VIT_14s0060g00650	No hit		VIT_01s0026g01030	Zinc finger (C3HC4-type ring finger)
	VIT_19s0014g03390	Unknown protein		VIT_11s0016g02880	NAC domain-containing protein 75
	VIT_05s0049g00570	Unknown		VIT_09s0002g01590	Nuclear transcription factor Y subunit A-8
	VIT_13s0019g04880	No hit		VIT_00s0463g00020	Scarecrow transcription factor 5 (SCL5)
	VIT_05s0049g00660	No hit		VIT_00s1287g00010	Nuclear transcription factor Y subunit B-3
	VIT_00s0194g00180	Unknown protein		VIT_02s0012g02030	Homeobox-7
	VIT_10s0003g03840	No hit		VIT_12s0028g01560	Zinc finger (C3HC4-type ring finger)
	VIT_18s0001g09340	Acyl-CoA binding protein		VIT_06s0004g04960	Scarecrow-like transcription factor 14 SCL14
	VIT_09s0002g00260	Unknown protein		VIT_02s0025g03000	NGA1 (NGATHA1)
	VIT_18s0122g00360	DC1 domain-containing protein		VIT_17s0000g00270	GT2-like trihelix DNA-binding protein
	VIT_16s0039g02890	No hit		VIT_12s0035g02020	NAC domain-containing protein 34/35
	VIT_00s0194g00190	No hit		VIT_04s0023g01500	Polyol transporter 6 (PLT6)
	VIT_14s0030g00020	Unknown		VIT_05s0049g00450	Nodulin MtN21 family
	VIT_16s0013g00070	Unknown		VIT_02s0025g03120	Nodulin MtN21 family
	VIT_14s0068g02150	Kelch repeat-containing F-box family protein		VIT_01s0026g02500	Amino acid transport protein
	VIT_12s0028g03120	No hit		VIT_01s0011g02520	EXS family protein / ERD1/XPR1/SYG1
	VIT_07s0104g00640	No hit		VIT_07s0005g03080	Nodulin MtN21 family
	VIT_01s0150g00480	Protein binding protein		VIT_05s0062g01150	Amino acid permease
	VIT_01s0146g00460	No hit		VIT_13s0019g02690	Protease inhibitor/seed storage/lipid transfer protein (LTP)
	VIT_16s0050g00400	Photoassimilate-responsive protein PAR-1a		VIT_09s0070g00080	Aquaporin NIP6,1
	VIT_07s0031g02210	No hit		VIT_11s0103g00010	Potassium-sodium symporter HKT2
	VIT_19s0015g00610	Unknown protein		VIT_03s0038g02290	Amino acid permease 3
	VIT_18s0001g00100	Auxin-independent growth promoter		VIT_14s0006g02260	MATE efflux family protein
	VIT_14s0030g01760	Unknown protein		VIT_13s0067g02910	Non-specific lipid-transfer protein
	VIT_19s0090g01360	No hit		VIT_04s0043g00370	Ammonium transporter 1,2
	VIT_15s0021g01260	Unknown		VIT_02s0154g00320	Protease inhibitor/seed storage/lipid transfer protein (LTP)
	VIT_11s0016g02760	No hit		VIT_00s0665g00020	Carrier protein, Mitochondrial
	VIT_14s0006g02000	No hit		VIT_09s0002g06820	Equilibrative nucleoside transporter ENT8
	VIT_12s0028g00560	Unknown		VIT_05s0020g03930	Sulfate transporter 3.1 (AST12) (AtST1)
	VIT_08s0032g00680	SPX (SYG1/Pho81/XPR1) domain-containing protein		VIT_12s0028g02550	Sodium/calcium exchanger family protein
	VIT_12s0059g01050	No hit		VIT_01s0026g00550	Nodulin MtN21 family
	VIT_02s0025g03420	Unknown protein		VIT_11s0016g03050	MATE efflux family protein
	VIT_06s0004g07240	UDP-glucoronosyl and UDP-glucosyl transferase		VIT_02s0025g03180	Nodulin MtN21 family
	VIT_12s0059g02520	fringe		VIT_12s0059g02180	MATE efflux family protein
	VIT_06s0004g02650	No hit		VIT_01s0011g04980	Sulfate transporter 91
	VIT_18s0001g14390	Transducin protein		VIT_07s0031g02550	ABC transporter G member 14
	VIT_01s0113g00470	Unknown protein		VIT_08s0056g01040	MATE efflux family protein
	VIT_04s0008g06320	Unknown protein		VIT_11s0103g00380	Cd2+-exporting ATPase HMA2 (Heavy metal ATPase 2)
	VIT_05s0020g02890	GPI-anchored protein-like protein II		VIT_02s0025g03130	Nodulin MtN21 family
	VIT_08s0007g03480	No hit		VIT_13s0019g00750	Annexin ANN4
	VIT_06s0004g04660	No hit		VIT_10s0003g00760	Glutamate receptor protein
	VIT_02s0025g00150	PRLI-interacting factor G		VIT_17s0000g05640	Nitrate transporter 1:2
	VIT_17s0000g01210	Unknown protein		VIT_04s0069g00200	Glutamate receptor 2.8
	VIT_19s0014g02790	Unknown protein		VIT_14s0108g00690	Amino acid permease
	VIT_00s0301g00020	Unknown protein		VIT_08s0007g00020	Cation/hydrogen exchanger 20 (CHX20)
	VIT_00s0333g00040	Early tobacco anther 1, putative		VIT_18s0076g00250	Sucrose-proton symporter 2 SUC2
	VIT_10s0003g00220	Unknown		VIT_13s0073g00050	Cationic amino acid transporter 6
	VIT_04s0008g02380	Kelch repeat-containing F-box protein		VIT_10s0003g02540	ABC transporter B member 14
	VIT_17s0000g07710	No hit		VIT_08s0040g00800	Nodulin MtN21
	VIT_19s0014g00970	Unknown protein		VIT_08s0007g03270	SOUL heme-binding protein
	VIT_13s0156g00330	Unknown		VIT_08s0007g01480	TTL1 (tetratricopetide-repeat thioredoxin-like 1)
	VIT_14s0066g00130	Unknown protein		VIT_03s0038g04260	Chloride channel protein CLC-e
	VIT_07s0141g00930	33 kDa secretory protein		VIT_19s0014g01740	Sodium/calcium exchanger family protein
	VIT_04s0008g01700	Unknown protein		VIT_10s0003g00780	Glutamate receptor 3.4
	VIT_00s0367g00010	No hit		VIT_02s0025g03140	Nodulin MtN21 family
	VIT_06s0004g02720	Pleckstriny (PH) domain-containing protein		VIT_04s0069g00740	Glutamate receptor 2.8
	VIT_18s0001g15220	Unknown protein		VIT_03s0038g01410	Aquaporin PIP PIP1A
	VIT_19s0085g00360	No hit		VIT_02s0025g03300	Potassium channel tetramerisation domain-containing protein
	VIT_14s0108g01250	Unknown		VIT_17s0000g01980	Potassium channel SKOR
	VIT_16s0050g01170	Unknown		VIT_02s0087g00840	ABC transporter G member 3
	VIT_03s0017g01210	Phosphate-induced protein 1		VIT_18s0041g00640	Proton-dependent oligopeptide transport (POT) family protein
	VIT_08s0007g01250	Lumen common protein family, chloroplast		VIT_06s0004g03700	Phototropin-1
	VIT_05s0049g01390	Unknown protein		VIT_00s0291g00060	Inorganic phosphate transporter 2-1, chloroplast precursor
	VIT_16s0022g01870	Unknown protein		VIT_06s0004g05230	Plastid transcriptionally active18
	VIT_12s0059g01960	Unknown protein		VIT_18s0089g01410	Purine permease 4 PUP4
	VIT_10s0003g01690	Unknown protein		VIT_04s0069g00620	Glutamate receptor 2.8
	VIT_11s0016g03590	Transducin protein		VIT_18s0001g03170	Nodulin MtN21 family
	VIT_04s0079g00630	Unknown		VIT_11s0016g05810	Potassium channel SKOR
	VIT_05s0049g01850	Unknown protein		VIT_14s0066g02320	ABC transporter B member 11
	VIT_02s0033g00180	Phenylpropanoid:glucosyltransferase 2		VIT_00s0282g00020	K+ efflux antiporter (KEA3)
	VIT_07s0129g00560	No hit		VIT_08s0007g02020	Proton-dependent oligopeptide transport (POT) family protein
	VIT_06s0004g04850	XH/XS domain-containing protein		VIT_08s0056g01080	MATE efflux family protein
	VIT_02s0025g00550	Unknown protein		VIT_02s0012g01160	Proton-dependent oligopeptide transport (POT) family protein
	VIT_15s0045g00380	Phosphoesterase		VIT_18s0001g00190	Cell division protease FtsH
	VIT_06s0009g03190	Unknown protein		VIT_02s0012g01030	AL-activated malate transporter 1
	VIT_14s0060g01990	ATPP2-B15 (Phloem protein 2-B15)		VIT_00s0225g00080	MATE efflux family protein
	VIT_17s0000g05830	Unknown protein		VIT_13s0084g00090	Nodulin MtN21 family
	VIT_01s0137g00390	Unknown protein		VIT_02s0025g04420	MATE efflux family protein
	VIT_13s0019g01040	Unknown protein		VIT_04s0069g01000	Drug/metabolite transporter DMT family transporter
	VIT_06s0004g02980	Kelch repeat-containing F-box protein		VIT_04s0069g00210	Glutamate receptor 2.8
	VIT_00s1428g00020	No hit		VIT_03s0063g02020	Tic Complex Tic62 Subunit
	VIT_06s0004g07930	Nucleotidyltransferase family		VIT_00s0179g00370	ESCRT-I complex subunit TSG101
	VIT_00s1361g00010	Unknown		VIT_11s0103g00370	Cd2+-exporting ATPase HMA2 (Heavy metal ATPase 2)
	VIT_05s0102g00130	Unknown protein		VIT_04s0008g01950	YGGT
	VIT_08s0007g02790	Unknown protein		VIT_18s0001g14660	P-glycoprotein 13
	VIT_02s0025g03230	Fringe protein		VIT_05s0049g01930	RNA-binding protein cp29
	VIT_03s0063g01020	Armadillo/beta-catenin repeat		VIT_18s0001g05960	Nuclear transport factor 2 (NTF2)
	VIT_18s0122g00290	Unknown protein		VIT_04s0069g00720	Glutamate receptor protein
	VIT_14s0219g00110	Unknown protein		VIT_11s0016g05110	Sodium hypersensitive 1
	VIT_12s0028g02440	Unknown protein		VIT_02s0025g00950	Multidrug resistance-associated protein 14
	VIT_01s0011g01940	Unknown protein		VIT_02s0025g00720	Transmembrane protein FT27/PFT27
	VIT_08s0032g00460	No hit		VIT_04s0008g04460	Molybdate transporter 1
	VIT_00s0220g00130	Allyl alcohol dehydrogenase		VIT_11s0016g00910	Cation exchanger (CAX9)
	VIT_08s0007g08280	Remorin		VIT_16s0013g01950	Hexose transporter [Vitis vinifera]
	VIT_18s0122g00700	AT-hook protein 1		VIT_11s0016g05170	Nitrate transporter
	VIT_10s0116g01280	Prefoldin		VIT_07s0031g00500	Subtilase
	VIT_07s0031g01570	CYP78A11		VIT_10s0405g00050	Inositol transporter 4
	VIT_10s0003g02450	flavonol synthase		VIT_06s0080g00280	Bile acid sodium symporter
	VIT_09s0002g06590	UDP-glucose:flavonoid 7-O-glucosyltransferase		VIT_18s0041g00670	Proton-dependent oligopeptide transport (POT) family protein
	VIT_00s0392g00070	No hit		VIT_11s0016g04690	SOUL heme-binding
	VIT_02s0033g00920	No hit		VIT_07s0005g02130	TolB protein-related
	VIT_06s0009g02860	flavonoid 3',5'-hydroxylase [Vitis vinifera]		VIT_02s0025g00980	ABC transporter C member 15
	VIT_00s0410g00040	Anthranilate N-benzoyltransferase protein 1		VIT_00s0525g00050	Metal transporter CNNM4 (Cyclin-M4)
	VIT_19s0090g01670	Receptor-like kinase 902		VIT_00s0131g00010	Annexin ANN3
	VIT_04s0008g05980	APM1 (Aminopeptidase M1)		VIT_00s0181g00010	Sugar transporter 1
	VIT_00s0787g00020	Heat shock 70kDa protein 1/8		VIT_18s0001g14840	Nickel ion transporter
	VIT_15s0046g02950	Barwin endoglucanase		VIT_11s0118g00410	ANTR2 (anion transporter 2
	VIT_12s0059g00240	Epoxide hydrolase		VIT_02s0012g01250	Carnitine/acylcarnitine carrier, Mitochondrial
				VIT_08s0058g00510	MATE efflux family protein
				VIT_00s0477g00030	MATE efflux family protein ripening responsive
				VIT_11s0016g04250	HCF101 (high-chlorophyll-fluorescence 101)
				VIT_03s0038g03530	LYS/HIS transporter 7
				VIT_08s0007g01690	Phosphate translocator protein2, Plastidic
				VIT_18s0072g01220	ABC transporter G member 3
				VIT_15s0046g02390	ANTR2 (anion transporter 2)
				VIT_18s0001g08200	MATE efflux family protein ZF14
				VIT_17s0000g08850	SEC14 cytosolic factor
				VIT_17s0000g04970	ADP, ATP carrier protein
				VIT_02s0025g00700	Aluminum-activated malate transporter 9
				VIT_07s0104g01660	HAK5 (High affinity K+ transporter 5)
				VIT_02s0025g00930	Multidrug resistance-associated protein 14
				VIT_19s0090g01280	Lipid-binding serum glycoprotein family protein
				VIT_08s0032g01180	CP33 (pigment defective 322)
				VIT_14s0006g00100	Potassium channel SKOR
				VIT_01s0182g00130	PHO1-like protein
				VIT_19s0014g00150	Purine permease 11 PUP11
				VIT_05s0077g00810	Sodium-inducible calcium-binding protein (ACP1)
				VIT_08s0007g07630	Tryptophan/tyrosine permease family
				VIT_11s0052g01510	MATE efflux family protein
				VIT_01s0244g00030	ACP4 (Acyl carrier protein 4)
				VIT_00s0259g00120	Oligopeptide transporter OPT3
				VIT_09s0002g03550	ABC transporter G member 21
				VIT_10s0003g00300	Acclimation of photosynthesis to environment
				VIT_01s0011g00590	Acclimation of photosynthesis to environment
				VIT_09s0054g00790	Brittle-1, chloroplast precursor
				VIT_08s0007g01470	Copper transporter 3
				VIT_09s0002g03640	ABC transporter g family pleiotropic drug resistance 7 PDR7
				VIT_12s0059g01260	Plastidic glucose transporter 1
				VIT_12s0035g00910	Bile acid sodium symporter
				VIT_16s0022g00630	ABC transporter E member 1
				VIT_14s0066g01650	Nodulin MtN21 family
				VIT_06s0004g03530	Nitrate excretion transporter1
				VIT_18s0001g10630	No hit
				VIT_18s0001g10640	No hit
				VIT_18s0001g10620	No hit
				VIT_18s0001g10610	No hit
				VIT_14s0068g01790	Unknown
				VIT_08s0007g00710	Unknown
				VIT_00s1240g00010	No hit
				VIT_19s0090g01040	No hit
				VIT_03s0038g04410	Unknown
				VIT_05s0077g01920	No hit
				VIT_09s0002g03760	Unknown
				VIT_05s0020g01040	Unknown protein
				VIT_18s0001g01430	Oxidoreductase N-terminal domain-containing
				VIT_14s0068g00140	No hit
				VIT_05s0051g00690	No hit
				VIT_01s0011g02720	No hit
				VIT_18s0001g13300	Unknown
				VIT_01s0011g05820	Unknown protein
				VIT_10s0116g01150	Unknown
				VIT_09s0002g01170	Hydrolase, alpha/beta fold family protein
				VIT_04s0008g05160	Unknown protein
				VIT_12s0059g00600	Unknown protein
				VIT_00s2032g00010	No hit
				VIT_18s0001g03880	Polcalcin
				VIT_01s0011g02410	Unknown
				VIT_05s0049g01450	No hit
				VIT_15s0048g00910	Unknown protein
				VIT_04s0008g05010	Unknown protein
				VIT_05s0077g00900	No hit
				VIT_19s0090g01750	Unknown protein
				VIT_09s0002g03340	Unknown
				VIT_16s0098g01000	No hit
				VIT_08s0056g00990	No hit
				VIT_12s0028g03560	Unknown protein
				VIT_04s0023g01510	DUF620
				VIT_14s0068g00280	Unknown protein
				VIT_00s0226g00170	No hit
				VIT_07s0141g01050	No hit
				VIT_18s0001g15150	Unknown protein
				VIT_10s0003g01210	Unknown protein
				VIT_05s0077g00780	No hit
				VIT_12s0028g00040	Unknown protein
				VIT_19s0014g03310	No hit
				VIT_02s0033g00230	Unknown protein
				VIT_19s0090g00710	No hit
				VIT_08s0040g03230	Unknown protein
				VIT_02s0025g00330	Unknown protein
				VIT_00s0404g00050	fiber protein
				VIT_00s2814g00010	No hit
				VIT_08s0058g01160	No hit
				VIT_01s0011g05290	Inorganic carbon transport protein
				VIT_10s0003g03990	No hit
				VIT_17s0000g08080	Armadillo/beta-catenin repeat protein / U-box domain-containing protein
				VIT_11s0052g00410	Allyl alcohol dehydrogenase
				VIT_12s0057g01260	Unknown protein
				VIT_13s0067g03730	Unknown
				VIT_19s0090g00700	No hit
				VIT_06s0080g00640	No hit
				VIT_18s0001g04640	No hit
				VIT_14s0108g01350	Unknown protein
				VIT_05s0020g04140	Unknown protein
				VIT_01s0127g00700	Unknown protein
				VIT_09s0002g03710	Unknown protein
				VIT_12s0059g01640	Unknown protein
				VIT_02s0025g03940	Unknown protein
				VIT_13s0064g00670	No hit
				VIT_16s0039g01540	Unknown protein
				VIT_12s0057g01550	Unknown protein
				VIT_11s0016g05830	No hit
				VIT_08s0040g00540	VQ motif-containing protein
				VIT_08s0007g06200	Rhodanese domain-containing protein
				VIT_12s0028g02370	Methyltransferase type 11
				VIT_19s0014g03470	Unknown protein
				VIT_08s0007g02970	Unknown protein
				VIT_07s0005g01320	Unknown
				VIT_08s0105g00310	Rhodanese domain-containing protein
				VIT_04s0044g00500	Unknown protein
				VIT_05s0077g01910	No hit
				VIT_01s0011g02710	No hit
				VIT_17s0000g05250	Unknown protein
				VIT_18s0001g04660	No hit
				VIT_11s0016g01810	Unknown protein
				VIT_16s0039g02530	No hit
				VIT_00s0349g00020	Unknown protein
				VIT_07s0031g00040	Unknown protein
				VIT_13s0156g00150	Unknown
				VIT_04s0008g07230	No hit
				VIT_19s0090g01530	Pirin
				VIT_01s0011g02700	No hit
				VIT_12s0059g02320	Unknown protein
				VIT_05s0077g00770	Unknown
				VIT_07s0031g01890	No hit
				VIT_18s0122g00300	Unknown protein
				VIT_13s0084g00670	Unknown protein
				VIT_12s0142g00010	No hit
				VIT_19s0090g00360	Unknown
				VIT_10s0003g04820	No hit
				VIT_11s0016g02980	Unknown protein
				VIT_05s0049g00690	No hit
				VIT_07s0104g01220	Unknown protein
				VIT_19s0090g00960	Unknown
				VIT_01s0026g01090	Unknown
				VIT_05s0102g00860	Unknown protein
				VIT_09s0054g00560	No hit
				VIT_03s0063g02360	Epicotyl-specific tissue protein
				VIT_04s0023g02100	Unknown
				VIT_05s0020g02920	Unknown protein
				VIT_11s0037g00830	Unknown protein
				VIT_04s0008g06140	No hit
				VIT_19s0015g01900	Dimethylmenaquinone methyltransferase
				VIT_11s0052g00420	Allyl alcohol dehydrogenase
				VIT_19s0015g01440	Unknown protein
				VIT_11s0052g00260	Unknown protein
				VIT_00s0586g00030	Stem-specific protein TSJT1
				VIT_12s0057g01390	Unknown protein
				VIT_05s0094g00820	Unknown protein
				VIT_18s0001g12500	Unknown protein
				VIT_12s0028g00520	Unknown protein
				VIT_04s0008g01900	Unknown protein
				VIT_02s0012g01260	Microspore-specific promoter 2
				VIT_04s0008g06150	No hit
				VIT_17s0000g01110	ATFP3 (Arabidopsis thaliana farnesylated protein 3
				VIT_15s0046g03430	Metal ion binding
				VIT_14s0060g01420	Unknown protein
				VIT_04s0023g00720	Unknown protein
				VIT_18s0001g08820	Unknown protein
				VIT_09s0002g01450	Unknown protein
				VIT_14s0006g03260	Rhomboid
				VIT_14s0108g01440	Unknown protein
				VIT_01s0137g00740	Unknown protein
				VIT_01s0150g00330	U-box domain-containing protein
				VIT_16s0022g00650	No hit
				VIT_05s0020g04310	No hit
				VIT_14s0060g02650	ATRAD3 (Arabidopsis thaliana Ras Associated with Diabetes protein 3
				VIT_14s0030g00430	Unknown protein
				VIT_03s0097g00580	No hit
				VIT_13s0067g02710	Unknown protein
				VIT_09s0018g00290	Unknown protein
				VIT_13s0019g01130	DC1 domain-containing protein
				VIT_07s0005g03370	Unknown
				VIT_06s0009g03540	No hit
				VIT_03s0063g01790	Transducin protein
				VIT_14s0068g00200	No hit
				VIT_11s0016g04670	No hit
				VIT_01s0011g01350	No hit
				VIT_18s0072g00550	Unknown protein
				VIT_05s0102g00850	Unknown protein
				VIT_01s0026g02690	YGL010w
				VIT_03s0063g01470	Steroid nuclear receptor, ligand-binding
				VIT_19s0014g01700	Unknown
				VIT_16s0050g01260	Unknown protein
				VIT_18s0001g11730	No hit
				VIT_13s0019g01030	Binding
				VIT_16s0100g00410	TraB protein
				VIT_11s0118g00620	Methyltransferase type 11
				VIT_09s0018g01680	Unknown protein
				VIT_18s0001g12620	U-box domain-containing protein
				VIT_01s0010g00760	Unknown
				VIT_15s0046g02870	Unknown protein
				VIT_11s0016g02260	Unknown
				VIT_18s0001g01500	No hit
				VIT_11s0016g04680	No hit
				VIT_03s0063g00180	U-box domain-containing protein
				VIT_17s0000g03200	Unknown protein
				VIT_00s0207g00250	No hit
				VIT_04s0043g00380	Unknown protein
				VIT_08s0007g02990	Unknown
				VIT_09s0018g00400	Unknown protein
				VIT_06s0004g00960	Unknown
				VIT_08s0040g00690	Unknown
				VIT_07s0129g00370	Unknown protein
				VIT_18s0001g06400	No hit
				VIT_00s0682g00050	Unknown
				VIT_17s0000g08380	Unknown protein
				VIT_00s0207g00040	No hit
				VIT_04s0069g00880	No hit
				VIT_08s0007g02980	Unknown
				VIT_15s0048g02980	Unknown protein
				VIT_03s0017g02300	Unknown protein
				VIT_12s0057g01000	Unknown protein
				VIT_15s0046g03500	Metal ion binding
				VIT_02s0012g02540	Chlororespiratory reduction 4 (CRR4)
				VIT_01s0011g00440	Unknown
				VIT_01s0026g01930	Unknown protein
				VIT_05s0020g01830	UPF0497 family
				VIT_06s0009g00370	U-box domain-containing protein
				VIT_19s0090g01390	Acyltransferase
				VIT_12s0028g01720	Unknown
				VIT_07s0031g01550	No hit
				VIT_12s0059g00470	Unknown protein
				VIT_08s0105g00180	U-box domain-containing protein
				VIT_08s0058g00680	Integral membrane protein, putative
				VIT_18s0001g03610	Auxin-independent growth promoter
				VIT_12s0059g01720	No hit
				VIT_06s0080g00630	No hit
				VIT_02s0025g00530	Unknown
				VIT_09s0002g07810	No hit
				VIT_19s0090g00600	No hit
				VIT_01s0137g00790	No hit
				VIT_07s0151g00860	Hydrolase, alpha/beta fold
				VIT_18s0001g08690	Unknown
				VIT_08s0007g05010	Unknown protein
				VIT_04s0008g01320	Unknown protein
				VIT_01s0011g04550	Unknown protein
				VIT_09s0002g06560	Thiol-disulphide oxidoreductase DCC
				VIT_14s0066g00980	Unknown protein
				VIT_12s0035g02080	Unknown protein
				VIT_08s0105g00190	U-box domain-containing protein
				VIT_05s0094g00150	Membrane-associated 30 kDa protein, chloroplast precursor (M30)
				VIT_18s0001g15120	Unknown protein
				VIT_04s0008g02280	Unknown protein
				VIT_17s0000g07800	Unknown protein
				VIT_00s0187g00050	No hit
				VIT_02s0025g04710	Unknown protein
				VIT_06s0004g04910	Unknown protein
				VIT_11s0016g05260	Unknown protein
				VIT_01s0011g02360	Unknown
				VIT_14s0128g00470	Unknown protein
				VIT_11s0016g03840	No hit
				VIT_18s0001g08340	Unknown
				VIT_00s0179g00160	No hit
				VIT_01s0011g02630	No hit
				VIT_12s0028g01030	Unknown
				VIT_12s0059g01150	Dehydrogenase
				VIT_08s0007g01070	DC1 domain-containing protein
				VIT_18s0001g12490	O-methyltransferase
				VIT_17s0000g03790	Unknown protein
				VIT_17s0000g05650	Unknown protein
				VIT_02s0025g04130	Rhomboid ATRBL2
				VIT_01s0026g00910	Unknown
				VIT_01s0010g01140	Unknown
				VIT_18s0166g00190	U-box domain-containing protein
				VIT_11s0016g03190	Unknown
				VIT_16s0013g00320	No hit
				VIT_17s0000g03840	Agenet domain-containing protein
				VIT_01s0010g00940	Unknown protein
				VIT_18s0166g00090	VQ motif-containing protein
				VIT_09s0002g01540	Unknown protein
				VIT_00s0391g00020	Protein cbbY
				VIT_08s0056g01690	LrgB-like family protein
				VIT_10s0116g01550	Unknown protein
				VIT_10s0003g03810	No hit
				VIT_02s0025g02190	Short-chain dehydrogenase/reductase
				VIT_07s0031g01560	Unknown protein
				VIT_02s0025g01470	Unknown protein
				VIT_17s0000g02440	Integral membrane protein
				VIT_07s0005g06150	Unknown protein
				VIT_12s0055g00380	No hit
				VIT_19s0014g01930	Unknown protein
				VIT_10s0071g00300	Unknown protein
				VIT_12s0035g00920	Unknown protein
				VIT_08s0007g05040	Unknown protein
				VIT_03s0063g01930	DC1 domain-containing protein
				VIT_13s0073g00160	Unknown protein
				VIT_06s0004g04110	Unknown protein
				VIT_18s0001g12860	Unknown protein
				VIT_03s0017g01710	No hit
				VIT_14s0066g01490	UDP-glucoronosyl and UDP-glucosyl transferase
				VIT_00s0207g00070	HAD-superfamily hydrolase, subfamily IIA
				VIT_08s0007g08520	Unknown protein
				VIT_05s0020g02500	Unknown protein
				VIT_14s0006g00140	No hit
				VIT_12s0034g02370	Unknown protein
				VIT_01s0010g00750	Unknown protein
				VIT_07s0005g01610	Unknown protein
				VIT_17s0000g09190	Octicosapeptide/Phox/Bem1p (PB1) domain-containing protein
				VIT_15s0045g01370	Unknown
				VIT_06s0061g00440	Heavy-metal-associated domain-containing protein
				VIT_06s0004g00260	Shoot1 protein
				VIT_14s0128g00030	Unknown protein
				VIT_17s0000g05620	Integral membrane HPP family protein
				VIT_17s0000g07730	Armadillo/beta-catenin repeat / U-box domain-containing protein
				VIT_01s0137g00780	Unknown protein
				VIT_00s0301g00060	No hit
				VIT_01s0026g02100	Unknown protein
				VIT_10s0003g00320	Unknown protein
				VIT_06s0080g01100	Unknown protein
				VIT_01s0244g00110	Unknown protein
				VIT_15s0046g01470	Unknown protein
				VIT_03s0038g04160	DC1 domain-containing protein
				VIT_07s0104g00730	Unknown protein
				VIT_03s0038g02670	Unknown protein
				VIT_13s0067g02090	Unknown protein
				VIT_04s0023g03590	Unknown
				VIT_14s0030g01650	Unknown protein
				VIT_12s0059g01850	Peroxisomal membrane protein
				VIT_06s0004g01900	Homeodomain-like
				VIT_14s0066g02610	Unknown
				VIT_01s0011g01810	No hit
				VIT_10s0003g01580	Unknown protein
				VIT_02s0025g00860	Unknown
				VIT_03s0017g01460	No hit
				VIT_08s0040g00300	No hit
				VIT_01s0011g00550	Hydrolase, alpha/beta fold family
				VIT_08s0040g00160	Unknown protein
				VIT_04s0008g03230	Unknown protein
				VIT_01s0011g03120	Unknown protein
				VIT_18s0089g01420	Hydrolase, alpha/beta fold
				VIT_17s0000g09310	Unknown protein
				VIT_14s0066g01500	UDP-glucoronosyl and UDP-glucosyl transferase
				VIT_16s0050g02240	Unknown protein
				VIT_08s0056g00140	Unknown protein
				VIT_02s0012g01390	Unknown
				VIT_08s0040g02250	No hit
				VIT_03s0038g02840	Unknown
				VIT_15s0048g02710	No hit
				VIT_13s0074g00330	No hit
				VIT_16s0050g01230	No hit
				VIT_09s0054g00110	No hit
				VIT_04s0008g06690	Proton gradient regulation 3
				VIT_17s0000g02910	Unknown protein
				VIT_00s0203g00150	Octicosapeptide/Phox/Bem1p (PB1) domain-containing protein
				VIT_13s0074g00340	Unknown
				VIT_05s0077g01290	Unknown protein
				VIT_11s0065g00850	Unknown protein
				VIT_19s0015g01750	WD-40 repeat
				VIT_01s0010g01220	Unknown protein
				VIT_03s0038g03970	Unknown protein
				VIT_13s0106g00780	Hydrolase, alpha/beta fold
				VIT_00s1331g00010	No hit
				VIT_11s0016g03910	Unknown protein
				VIT_05s0020g04400	No hit
				VIT_01s0011g01730	ATPP2-A9 (Phloem protein 2-A9)
				VIT_14s0081g00620	SAP1 protein
				VIT_17s0000g02120	Unknown protein
				VIT_00s0323g00040	Unknown protein
				VIT_19s0014g02900	Ring finger protein 185
				VIT_08s0056g01160	BDG1 (BODYGUARD1) hydrolase
				VIT_05s0094g00160	No hit
				VIT_01s0150g00360	Unknown
				VIT_13s0019g05380	Unknown protein
				VIT_09s0002g07500	Hydrolase, alpha/beta fold
				VIT_15s0021g02270	Unknown protein
				VIT_08s0056g00600	No hit
				VIT_16s0050g00080	Remorin
				VIT_07s0031g01060	Unknown
				VIT_19s0014g03720	Unknown protein
				VIT_03s0017g01450	No hit
				VIT_03s0038g00320	Unknown protein
				VIT_07s0151g00750	Rhodanese domain-containing protein
				VIT_17s0119g00110	GRAM domain-containing protein / ABA-responsive
				VIT_18s0001g03830	Unknown protein
				VIT_02s0025g01090	Unknown protein
				VIT_13s0067g02630	No hit
				VIT_11s0206g00150	Unknown protein
				VIT_01s0011g00850	Unknown protein
				VIT_05s0077g00110	Unknown protein
				VIT_11s0052g00040	Macrophage migration inhibitory factor
				VIT_01s0010g01170	YGGT
				VIT_13s0067g00700	Hydrolase, alpha/beta fold
				VIT_01s0011g05440	Unknown protein
				VIT_00s0203g00140	Octicosapeptide/Phox/Bem1p (PB1) domain-containing protein
				VIT_06s0004g03210	Unknown
				VIT_16s0050g00410	Photoassimilate-responsive protein PAR-1a
				VIT_09s0002g08680	Unknown
				VIT_02s0012g00690	No hit
				VIT_10s0003g01640	Transcription repressor
				VIT_03s0091g01100	Unknown protein
				VIT_06s0009g01070	Unknown protein
				VIT_12s0059g01340	Armadillo/beta-catenin repeat
				VIT_14s0108g01290	Unknown protein
				VIT_16s0050g01420	Coiled-coil domain-containing protein 111
				VIT_01s0010g00590	Short-chain dehydrogenase/reductase SDR
				VIT_01s0011g05470	PGPS/D12
				VIT_13s0019g03480	HAD superfamily hydrolase
				VIT_08s0007g01890	Unknown protein
				VIT_07s0104g00510	MRNA-binding protein precursor
				VIT_09s0002g05610	Unknown
				VIT_05s0094g00090	Unknown protein
				VIT_14s0036g00080	Unknown
				VIT_18s0001g09240	No hit
				VIT_19s0014g03320	Peroxisomal membrane protein
				VIT_04s0008g05700	ACT domain-containing protein
				VIT_07s0129g00350	Unknown protein
				VIT_02s0025g01690	Unknown protein
				VIT_06s0004g02290	Unknown
				VIT_07s0005g00600	O-methyltransferase
				VIT_01s0011g02330	Unknown protein
				VIT_08s0007g02840	Unknown protein
				VIT_01s0011g03390	Unknown protein
				VIT_07s0141g00260	Unknown protein
				VIT_17s0000g01000	Amino acid-binding ACT
				VIT_18s0001g08770	CF9
				VIT_07s0005g04900	Unknown protein
				VIT_02s0025g01520	Unknown protein
				VIT_00s0181g00120	WD-repeat protein
				VIT_01s0010g02280	Unknown protein
				VIT_04s0044g01450	Unknown protein
				VIT_01s0010g00710	Armadillo/beta-catenin repeat protein / U-box domain-containing protein,
				VIT_07s0191g00110	Unknown protein
				VIT_17s0000g02250	Monooxygenase
				VIT_19s0177g00340	Unknown protein
				VIT_10s0042g01240	Transducin protein
				VIT_05s0102g00200	Unknown protein
				VIT_08s0007g01330	Unknown protein
				VIT_03s0063g00030	Unknown protein
				VIT_04s0044g00320	Unknown protein
				VIT_03s0088g01220	Unknown protein
				VIT_18s0001g05440	Methyltransferase type 11
				VIT_01s0026g01130	Unknown protein
				VIT_08s0007g02830	Unknown protein
				VIT_06s0004g04620	Unknown
				VIT_16s0050g00110	Unknown protein
				VIT_17s0000g09620	Rhodanese domain-containing protein
				VIT_05s0049g00140	Unknown protein
				VIT_07s0104g00030	No hit
				VIT_14s0036g00090	No hit
				VIT_18s0001g12440	No hit
				VIT_08s0007g02220	Unknown protein
				VIT_12s0035g01750	Unknown protein
				VIT_16s0100g00310	Unknown protein
				VIT_11s0052g00680	Unknown protein
				VIT_17s0000g00930	Unknown protein
				VIT_18s0001g00170	Unknown protein
				VIT_02s0012g01380	No hit
				VIT_09s0054g00840	Unknown protein
				VIT_06s0080g00660	No hit
				VIT_08s0007g02090	No hit
				VIT_12s0028g01730	Unknown protein
				VIT_18s0122g00830	PMI1 (plastid movement impaired1)
				VIT_17s0000g08100	UDP-glucoronosyl and UDP-glucosyl transferase
				VIT_07s0104g01350	Integral membrane family protein UPF0497
				VIT_00s0203g00180	Unknown protein
				VIT_16s0148g00170	Protein binding / zinc ion binding
				VIT_14s0060g01850	Unknown
				VIT_09s0018g01280	Ribulose bisphosphate carboxylase/oxygenase activase 2
				VIT_03s0038g01080	Auxin responsive SAUR protein
				VIT_06s0061g00400	Auxin responsive SAUR protein
				VIT_03s0038g01130	Auxin-responsive
