# Supplementary material for: Molecular memory of Flavescence dorée phytoplasma in recovering grapevines
Source: Hortic Res. 2020 Aug 1;7:126. doi: 10.1038/s41438-020-00348-3 (PMC7395728; doi:10.1038/s41438-020-00348-3)
Supplement: Supplementary file 8 — Supplementary Table S4 [file 41438_2020_348_MOESM8_ESM.xlsx]

## Sheet: Table S4
Table S4. Comparison between RNAseq (this work) and small-RNAseq data33. List of the 163 target genes of the microRNAs annotated in the miRVIT database (http://mirvit.ipsp.cnr.it/) matching transcripts differentially expressed in the transcriptomes of healthy (H), recovered (REC) or FDp-infected (FD) leaf veins.
For each transcript (gene ID, GGDB 12X V1) the functional description is reported together with gene expression values (normalised number of reads), the correspondent miRNA and its expression levels (normalised number of reads) in the same samples .
		RNA-seq				miRNA-Seq
Target gene_id	Functional description	H	REC	FD	miRNA	H	REC	FD
VIT_00s0179g00250	no hit	1242.58	2404.36	1172.15	vvi_miR396	556.079	1142.34	637.993
VIT_00s0179g00260	calcium-transporting ATPase 12 ACA12	95.6773	165.243	78.7819	vvi_miC1027-5p	8.76267	16.9472	7.65294
VIT_00s0194g00330	proline-rich family protein	4.87897	3.09424	9.00411	vvi_miR3624	207.701	198	215.684
VIT_00s0259g00070	proline-rich family protein	33.1336	38.0688	23.0729	vvi_miR3624	207.701	198	215.684
VIT_00s0291g00060	inorganic phosphate transporter 2-1, chloroplast precursor	133.628	81.5061	42.6852	vvi_miC1037_V1-5p	0	0	0
VIT_00s0341g00050	ATMYB66/WER/WER1 (WEREWOLF 1)	4.67597	4.51741	8.51197	vvi_miR828	0.0485178	0.0898174	0.0257901
VIT_00s0415g00030	molecular chaperone DnaK	39.38	54.4014	66.2258	vvi_miR396	556.079	1142.34	637.993
VIT_00s0802g00020	Unknown protein	11.6851	15.7483	36.7193	vvi_miC302-5p	0	0	0
VIT_00s0838g00020	ribosomal protein S5	866.928	664.512	511.62	vvi_miC296-5p	0	0	0
VIT_01s0010g03620	LHCA2 (Photosystem I light harvesting complex gene 2)	2579.94	1826.33	759.98	vvi_miC350_V1-3p	0	0	0
VIT_01s0011g05170	Major Latex Protein Family	138.729	111.776	45.4079	vvi_miR827	0	0	0
VIT_01s0011g05180	Bet v I allergen	68.3597	75.6596	10.7465	vvi_miC75a-3p	0	0	0
VIT_01s0011g05560	Jasmonate ZIM domain-containing protein 3	590.026	557.423	329.792	vvi_miC197-5p	0.0994621	0.715643	0.0749041
VIT_01s0011g05560	Jasmonate ZIM domain-containing protein 3	590.026	557.423	329.792	vvi_miR169	0.149221	0.426248	0.178065
VIT_01s0011g05560	Jasmonate ZIM domain-containing protein 3	590.026	557.423	329.792	vvi_miC52-5p	0	0	0
VIT_01s0026g01300	Unknown protein	25.5589	36.4142	20.7975	vvi_miC497b	0	0	0
VIT_01s0127g00260	ATP-citrate synthase	109.968	220.51	326.761	vvi_miC388-3p	0.0236383	0.0310876	0
VIT_02s0012g00180	serine protease	81.3849	95.2386	57.6866	vvi_miC179-5p	0	0	0
VIT_02s0025g02740	RNA-binding protein RBP37	23.5686	24.5297	43.4175	vvi_miR162	663.49	837.62	955.588
VIT_02s0025g04120	calmodulin binding protein	61.9289	93.9943	39.6852	vvi_miR172	0.397904	0.501201	0.386679
VIT_02s0025g04910	GROWTH-REGULATING FACTOR 5	1.2227	0.659346	0.244859	vvi_miC1026_V1-5p	0.930024	2.45153	1.06546
VIT_03s0038g00480	GATA transcription factor 25	130.797	80.7053	66.4703	vvi_miC296-5p	0	0	0
VIT_03s0038g02190	nodulin	29.607	62.0718	49.6472	vvi_miC9a-5p	0	0	0
VIT_03s0063g01380	Unknown protein	499.006	503.198	300.85	vvi_miR159	233.698	271.359	192.883
VIT_03s0091g00230	Unknown protein	71.5838	26.0486	13.6166	vvi_miC42i-5p	0	0	0
VIT_04s0008g00520	6-phosphofructokinase	42.3813	59.4613	74.5115	vvi_miC107-5p	0	0	0
VIT_04s0008g01730	PSBX (photosystem II subunit X)	1517.78	785.989	291.101	vvi_miR169	0.149221	0.426248	0.178065
VIT_04s0008g04000	dehydration-responsive protein (RD22)	19.376	89.1105	33.225	vvi_miC85	0	0	0
VIT_04s0008g04150	RD22	45.0397	25.8266	25.1131	vvi_miC444-5p	0	0	0
VIT_04s0008g05300	phosphate translocator	8.19082	15.0176	10.8168	vvi_miC105-3p	0	0.0310876	0.0257901
VIT_04s0008g06780	Phospholipid-hydroperoxide glutathione peroxidase.	1012.58	747.15	492.424	vvi_miC126-3p	0	0	0
VIT_04s0023g00410	photosystem I subunit XI (PSAL)	3359.79	2339.39	1128.92	vvi_miR1507	0	0	0
VIT_04s0023g00720	Unknown protein	140.688	90.4455	44.1111	vvi_miC191-5p	0.258222	0.278784	0.18206
VIT_04s0023g00780	phage shock protein A	174.817	144.662	109.706	vvi_miC326-3p	0	0	0
VIT_04s0023g02380	disease resistance protein (CC-NBS-LRR class)	125.751	88.6425	52.0738	vvi_miR482	96.9833	143.934	128.357
VIT_04s0210g00050	strictosidine synthase	36.1304	24.4381	17.8888	vvi_miR162	663.49	837.62	955.588
VIT_05s0020g02210	histidine-containing phosphotransfer protein	55.3061	78.4963	142.089	vvi_miC201-3p	0	0	0
VIT_05s0020g03140	SUGAR TRANSPORTER 13	476.039	712.379	347.727	vvi_miC102-3p	0.861759	0.624468	1.23859
VIT_05s0020g03180	Photosystem I reaction center subunit II, chloroplast precursor	3010.41	2100.99	1017.43	vvi_miC137-3p	0.593049	1.43318	3.82997
VIT_05s0020g03890	kinase interacting	5.70852	5.23742	9.14564	vvi_miC473_V1-5p	0	0	0
VIT_05s0049g01360	HrBP1-1 PAP/fibrillin family	127.622	115.564	67.9076	vvi_miC212a-5p / vvi_miC212b-5p	0	0	0
VIT_05s0049g01650	cyclopropane fatty acid synthase	24.4362	16.7494	7.35248	vvi_miR172	0.397904	0.501201	0.386679
VIT_05s0051g00930	DNA primase large subunit	13.6383	8.24515	12.1497	vvi_miR535	86.018	101.244	125.28
VIT_05s0062g00700	UDP-glucose:flavonoid 7-O-glucosyltransferase	1.11846	4.97126	2.69284	vvi_miR1507	0	0	0
VIT_05s0077g00540	no hit	6.33452	15.0842	11.3464	vvi_miC1022-5p	4.95432	4.74681	2.87091
VIT_05s0077g01570	pathogenesis protein 10 [Vitis vinifera]	569.744	1237.17	609.086	vvi_miR3633a	9.93995	12.5496	13.6691
VIT_05s0094g00820	Unknown protein	176.798	132.994	53.6525	vvi_miC387a-3p	0.100703	0.138211	0.100694
VIT_05s0094g01210	amine oxidase	30.2323	48.19	46.3542	vvi_miR172	0.397904	0.501201	0.386679
VIT_05s0094g01520	late embryogenesis abundant protein	180.639	173.854	323.893	vvi_miC296-5p	0	0	0
VIT_06s0004g01250	omega-6 fatty acid desaturase, endoplasmic reticulum (FAD2)	5.7091	1.84421	1.87382	vvi_miR1507	0	0	0
VIT_06s0004g01900	Homeodomain-like	6.27923	6.41303	2.69762	vvi_miC191-5p	0.258222	0.278784	0.18206
VIT_06s0004g02380	Cinnamyl alcohol dehydrogenase	148.629	182.062	275.246	vvi_miC296-5p / vvi_miR396	0	0	0
VIT_06s0004g02800	homeodomain-leucine zipper protein Revoluta (REV)	12.7838	7.93771	17.3951	vvi_miR166	78411.6	128513	119554
VIT_06s0004g03340	ribose-5-phosphate isomerase	13.5429	6.00296	3.10704	vvi_miR396	556.079	1142.34	637.993
VIT_06s0004g04660	no hit	6305.05	7198.95	14032	vvi_miC135-5p	0.200054	0.0587298	0.130479
VIT_06s0009g02780	histone mRNA exonuclease 1	5.01389	3.43377	9.83625	vvi_miR1507	0	0	0
VIT_06s0009g03780	Diphthine synthase	131.105	98.52	47.7083	vvi_miC296-5p	0	0	0
VIT_06s0061g00790	Pheophorbide a oxygenase	68.6219	96.3327	157.03	vvi_miR169	0.149221	0.426248	0.178065
VIT_07s0005g00750	Sucrose synthase	249.974	391.208	658.599	vvi_miC1049-5p	0	0	0
VIT_07s0005g05510	kinase-like protein TMKL1	0.678775	0.302139	2.82832	vvi_miC212a-5p / vvi_miC212b-5p	0	0	0
VIT_07s0104g01250	flavin-containing monooxygenase	97.3185	60.9229	172.201	vvi_miC296-5p	0	0	0
VIT_07s0129g00990	protein kinase	15.1547	11.1116	17.8231	vvi_miC7-3p	0	0	0
VIT_07s0151g00250	chlorophyllase	5.82828	2.46386	1.66322	vvi_miR2950	3.16603	6.7999	21.3251
VIT_07s0151g00410	Sulfate transporter 3.1 (AST12) (AtST1)	0.694383	0.234343	0.0939037	vvi_miC1067-3p	136.729	138.767	140.52
VIT_07s0191g00220	Unknown protein	55.1723	82.6828	137.971	vvi_miC1026_V1-5p /1027-5p	0.930024	2.45153	1.06546
VIT_07s0191g00220	Unknown protein	55.1723	82.6828	137.971	vvi_miR396	556.079	1142.34	637.993
VIT_08s0007g00150	zinc finger (C3HC4-type RING finger)	5.92523	5.36895	11.868	vvi_miC212a-5p	0	0	0
VIT_08s0007g00380	ECERIFERUM 3 (CER3)	40.8273	50.4847	30.064	vvi_miC1017-5p	0	0	0
VIT_08s0007g00530	3-beta hydroxysteroid dehydrogenase/isomerase protein	664.478	556.537	369.664	vvi_miR1507	0	0	0
VIT_08s0007g00540	haloacid dehalogenase hydrolase	49.3395	58.0474	124.17	vvi_miC309b-3p	0	0	0.132008
VIT_08s0007g00680	Laccase	0.503408	0.186026	0.419434	vvi_miR397	0	0	0
VIT_08s0007g00920	Tropinone reductases	158.086	75.1422	43.4719	vvi_miR164	2.55584	3.98536	3.58511
VIT_08s0007g01150	unc51-like kinase	47.79	67.0331	40.1855	vvi_miC338-5p	998.636	924.326	506.748
VIT_08s0007g01700	oxidative phosphorylation uncoupler	26.1419	28.0785	48.846	vvi_miR2950 / vvi_miR393	3.16603	6.7999	21.3251
VIT_08s0007g01910	Laccase	1.86659	0.701554	1.55449	vvi_miR397a	0	0	0
VIT_08s0007g03870	Phytosulfokines PSK1	357.015	372.147	922.391	vvi_miC1003-3p / vvi_miC212-5p	0.198868	0.748702	0.129715
VIT_08s0007g03930	delta14-sterol reductase FK (FACKEL)	6.70885	4.50692	9.45495	vvi_miC1045-3p	0.0236383	0	0
VIT_08s0007g03960	Phosphopyruvate hydratase.	400.605	506.602	750.712	vvi_miR828	0.0485178	0.0898174	0.0257901
VIT_08s0007g07200	tocotrienol/plastoquinone prenyltransferase	42.0473	38.7519	23.4975	vvi_miR319	6.72089	11.4165	5.3883
VIT_08s0007g07810	basic helix-loop-helix (bHLH) family	41.644	36.161	24.5637	vvi_miR319	6.72089	11.4165	5.3883
VIT_08s0007g08300	CALCIUM-DEPENDENT PROTEIN KINASE 32 CPK32	545.5	456.981	263.372	vvi_miR1507	0	0	0
VIT_08s0007g08540	Mg-chelatase subunit XANTHA-F	375.655	143.451	100.344	vvi_miC146-5p	0.273507	0.114014	0.0788991
VIT_08s0105g00310	rhodanese domain-containing protein	21.4548	15.9199	5.90493	vvi_miC162-5p	0	0	0
VIT_09s0002g01380	ATMYB66/WER/WER1 (WEREWOLF 1)	2.36026	2.77007	8.9673	vvi_miR828	0.0485178	0.0898174	0.0257901
VIT_09s0002g01400	myb domain protein 7	0.683113	0.794446	3.16817	vvi_miR858	0	0	0
VIT_09s0002g01590	Nuclear transcription factor Y subunit A-8	29.4525	40.2988	14.3357	vvi_miC1012-5p	0.0497031	0.0310876	0.0773703
VIT_09s0002g04280	dynein light chain LC6, flagellar outer arm	292.609	584.116	707.781	vvi_miC249-3p	0	0	0
VIT_10s0003g00010	ribosomal protein S5	239.255	186.3	146.958	vvi_miC296-5p	0	0	0
VIT_10s0003g00300	ACCLIMATION OF PHOTOSYNTHESIS TO ENVIRONMENT	885.898	630.192	428.65	vvi_miC7-3p	0	0	0
VIT_10s0003g04100	Auxin response factor 3	51.7633	72.1242	36.1575	vvi_miR167a	0.425099	0.465584	0.756148
VIT_10s0003g04560	Auxin-Induced in Root cultures 9 AIR9	8.09707	8.84693	13.7373	vvi_miR396	556.079	1142.34	637.993
VIT_10s0003g04670	homeobox-leucine zipper transcription factor PHABULOSA	6.55775	3.56629	16.311	vvi_miR166	78411.6	128513	119554
VIT_10s0042g01180	ARGONAUTE 2 (AGO2)	0.338682	0.153847	0.590315	vvi_miC1031-5p	0.0260648	0.281146	0.210143
VIT_10s0071g00810	binding	5.21426	11.0756	29.8039	vvi_miR166	78411.6	128513	119554
VIT_10s0116g00560	polyphenol oxidase II, chloroplast precursor	37.7914	47.3767	23.6269	vvi_miC64-5p	0	0.0310876	0.0515802
VIT_10s0116g01260	Prefoldin	11.2885	13.6296	22.6899	vvi_miC387c-3p	0	0	0
VIT_10s0116g01280	Prefoldin	5.09267	6.00759	10.2069	vvi_miC387c-3p	0	0	0
VIT_10s0116g01740	ATP synthase gamma chain 1t (ATPC1)	162.876	100.374	62.13	vvi_miR3625-5p	0.24733	0.258033	0.228707
VIT_11s0016g01230	12-oxophytodienoate reductase 3	96.8966	153.095	105.701	vvi_miC1008-5p / vvi_miC481-5p	0.0236383	0	0
VIT_11s0016g01300	TT2 (TRANSPARENT TESTA 2)	30.4189	38.5675	128.076	vvi_miR858	0	0	0
VIT_11s0016g01320	MybPA2	10.6714	4.03925	2.84536	vvi_miR828	0.0485178	0.0898174	0.0257901
VIT_11s0016g01480	Nuclear transcription factor Y subunit A-3	37.1347	44.8357	13.1887	vvi_miC1012-5p	0.0497031	0.0310876	0.0773703
VIT_11s0016g02300	Nucleotide pyrophosphatase	40.1497	47.9371	62.7006	vvi_miC365-5p	0	0	0
VIT_11s0016g02360	TET2 (TETRASPANIN2)	43.4953	44.584	84.218	vvi_miC191-5p	0.258222	0.278784	0.18206
VIT_11s0052g01630	Flavonoid 3-O-glucosyltransferase (UFGT)	38.7087	13.3609	15.2524	vvi_miC265-5p	0	0.0276422	0.0265545
VIT_12s0028g01160	transparent testa 12 protein	10.0404	11.8726	27.7037	vvi_miC1027_V1-5p	0	0	0
VIT_12s0028g02520	TCP FAMILY TRANSCRIPTION FACTOR 4	19.957	10.6363	8.18886	vvi_miR319	6.72089	11.4165	5.3883
VIT_12s0028g03350	squamosa promoter-binding protein 4 (SPL4)	22.9021	11.2317	18.5444	vvi_miC1000a-5p	0.049759	0.109486	0
VIT_12s0057g00010	diacylglycerol kinase	294.891	314.428	182.21	vvi_miR164	2.55584	3.98536	3.58511
VIT_12s0057g00900	Import inner membrane translocase subunit TIM50	6.41102	10.9347	13.269	vvi_miC212a-5p / vvi_miC212b-5p	0	0	0
VIT_12s0057g01270	acyl-CoA synthetase long-chain member 3	75.2207	64.0358	105.948	vvi_miC194-3p	0	0	0
VIT_13s0019g03550	APETALA2 (AP2) floral homeotic protein	57.2171	98.5187	45.6828	vvi_miR172 / vvi_miC1017-5p / vvi_miC1018-3p	0.397904	0.501201	0.386679
VIT_13s0019g03550	APETALA2 (AP2) floral homeotic protein	57.2171	98.5187	45.6828	vvi_miC1017-3p	0	0	0
VIT_13s0019g04380	Auxin response factor 10	28.1825	48.8844	63.3168	vvi_miC1006-5p	0.0248795	0	0.100694
VIT_13s0019g04380	Auxin response factor 10	28.1825	48.8844	63.3168	vvi_miR160	0.538381	1.2259	1.29527
VIT_13s0064g00170	ribosomal protein L1	776.733	533.003	401.502	vvi_miR394	0.465096	0.897445	0.566272
VIT_13s0064g00860	Nuclear transcription factor Y subunit A-1	62.1454	36.6954	37.6105	vvi_miC1012-5p	0	0	0
VIT_13s0064g00860	Nuclear transcription factor Y subunit A-1	62.1454	36.6954	37.6105	vvi_miR169d	0.149221	0.426248	0.178065
VIT_13s0067g00790	disease resistance RPP8-like protein 2	8.37183	8.88193	5.46982	vvi_miR3632/ vvi_miR483	1.71703	3.20131	5.93679
VIT_13s0067g02380	lateral organ boundaries DOMAIN 15	0.930127	0.528415	2.99352	vvi_miR397	0	0	0
VIT_13s0067g02930	expansin [Vitis labrusca x Vitis vinifera] EXPA8	5.28037	2.86162	0.409341	vvi_miR156	26.3363	25.0535	28.8506
VIT_13s0067g03490	ARR9 typeA	68.5112	68.2362	35.7404	vvi_miC352-5p	0	0	0
VIT_14s0060g00900	Unknown protein	55.6809	35.8206	75.6316	vvi_miR396	556.079	1142.34	637.993
VIT_14s0066g01410	peptidylprolyl isomerase	87.1652	64.6943	31.1018	vvi_miR2950	3.16603	6.7999	21.3251
VIT_14s0068g00330	PTF1 (PLASTID TRANSCRIPTION FACTOR 1) TCP13	10.8463	7.08229	23.5218	vvi_miR319	6.72089	11.4165	5.3883
VIT_14s0068g00920	chalcone synthase 2	170.882	57.4097	673.564	vvi_miC102-3p	0.861759	0.624468	1.23859
VIT_14s0083g00260	no hit	111.684	60.0273	99.0011	vvi_miR396	556.079	1142.34	637.993
VIT_14s0219g00200	pentatricopeptide (PPR) repeat-containing protein	29.5725	22.9727	17.6839	vvi_miR477b	1.15383	2.03691	0.310246
VIT_15s0021g01850	peptidyl-prolyl cis-trans isomerase FKBP-type FKB20-2	10.1908	8.18158	5.11624	vvi_miC1010-3p	0	0	0
VIT_15s0021g02470	epoxide hydrolase-like protein	42.5957	62.9122	38.3769	vvi_miR319	6.72089	11.4165	5.3883
VIT_15s0045g00680	disease resistance protein (NBS-LRR class)	2.59594	2.15664	1.14132	vvi_miC373a-5p	0	0	0.208614
VIT_15s0046g00170	MybPA1	14.3746	9.72534	124.842	vvi_miR828	0.0485178	0.0898174	0.0257901
VIT_15s0046g01900	FERRIC REDUCTION OXIDASE 2	5.20738	3.28762	7.08786	vvi_miR319	6.72089	11.4165	5.3883
VIT_15s0046g02390	ANTR2 (anion transporter 2)	144.808	83.4535	66.9245	vvi_miR3633	9.93995	12.5496	13.6691
VIT_16s0022g00650	no hit	156.496	154.838	50.444	vvi_miC191-5p	0.258222	0.278784	0.18206
VIT_16s0022g02100	Embryo-specific 3	26.4812	24.3486	71.9886	vvi_miC212a-5p / vvi_miC212b-5p	0	0	0
VIT_16s0098g01080	GROWTH-REGULATING FACTOR 7	4.75283	5.0519	2.21422	vvi_miC1026_V1-5p	0.930024	2.45153	1.06546
VIT_16s0098g01250	metal-nicotianamine transporter YSL3	1.85468	1.54307	4.06974	vvi_miR858	0	0	0
VIT_17s0000g05020	squamosa promoter-binding protein 6 (SPL6)	7.90548	5.89429	2.43352	vvi_miC1002d-V1-5p	0	0	0.0257901
VIT_17s0000g06190	myb domain protein 94	50.1593	72.3091	83.408	vvi_miR828	0.0485178	0.0898174	0.0257901
VIT_17s0000g06380	YGL010w	149.365	180.307	96.4919	vvi_miR156	26.3363	25.0535	28.8506
VIT_17s0000g06400	NAC domain containing protein 100	5.6205	3.95549	12.0797	vvi_miR164	2.55584	3.98536	3.58511
VIT_17s0000g08240	HT1 (HIGH LEAF TEMPERATURE 1)	7.62214	6.49089	3.74336	vvi_miC232-5p	0	0	0.0781347
VIT_17s0000g08480	ATMYB66/WER/WER1 (WEREWOLF 1)	0.712921	0.64022	6.1566	vvi_miR828	0.0485178	0.0898174	0.0257901
VIT_17s0000g09190	octicosapeptide/Phox/Bem1p (PB1) domain-containing protein	498.288	360.405	207.61	vvi_miC484-3p	0	0	0
VIT_17s0000g10260	aarF domain containing kinase	57.8479	34.7342	27.2213	vvi_miC296a-5p	0	0	0
VIT_18s0001g00840	syringolide-induced protein 14-1-1	111.258	158.228	79.3786	vvi_miR162	663.49	837.62	955.588
VIT_18s0001g01640	UDP-sugar pyrophospharylase	39.5694	39.7767	70.2728	vvi_miR2950	3.16603	6.7999	21.3251
VIT_18s0001g03540	auxin transporter protein 4	11.3831	12.7715	6.79684	vvi_miC298-5p	0	0	0
VIT_18s0001g10590	Inner membrane import protein Tic22, Chloroplast	61.3846	58.2798	33.2111	vvi_miC197_V1-5p	0.0733973	0.488972	0.0257901
VIT_18s0001g11760	MATE efflux family protein	31.4861	24.719	62.0705	vvi_miC317	0	0	0
VIT_18s0001g12960	wound-responsive protein	278.907	249.093	113.219	vvi_miC41-5p	0	0	0
VIT_18s0001g14840	nickel ion transporter	120.314	108.101	53.4098	vvi_miC212a-5p / vvi_miC212b-5p	0	0	0
VIT_19s0014g01680	TCP family transcription factor TCP3	46.0799	37.2924	92.8608	vvi_miR319	6.72089	11.4165	5.3883
VIT_19s0014g01700	no hit	1.09671	0.612318	0.373311	vvi_miR159	233.698	271.359	192.883
VIT_19s0014g02630	no hit	214.1	351.705	300.418	vvi_miC1025-3p	0	0	0
VIT_19s0014g02920	pentatricopeptide (PPR) repeat-containing	3.25713	4.30341	6.81462	vvi_miC248-3p	0	0	0
VIT_19s0014g04650	Avr9/Cf-9 rapidly elicited protein 20	1618.99	906.444	592.491	vvi_miC1047-5p	7.18593	9.82502	4.46355
VIT_19s0014g04790	ORGANIC CATION/CARNITINE TRANSPORTER4	17.3341	20.1013	52.5951	vvi_miC1067-3p	136.729	138.767	140.52
VIT_19s0027g00230	NAC domain-containing protein 22	24.1155	20.1797	58.589	vvi_miR164	2.55584	3.98536	3.58511
VIT_19s0090g00830	phytepsin	6.4919	3.94668	64.2954	vvi_miR164	2.55584	3.98536	3.58511
VIT_19s0093g00510	S-2-hydroxy-acid oxidase, peroxisomal	949.388	611.506	399.876	vvi_miR894	0	0	0
VIT_19s0177g00140	thiazole biosynthetic enzyme, chloroplast (ARA6)	914.842	491.043	764.302	vvi_miR894	0	0	0
