# Supplementary material for: Molecular memory of Flavescence dorée phytoplasma in recovering grapevines
Source: Hortic Res. 2020 Aug 1;7:126. doi: 10.1038/s41438-020-00348-3 (PMC7395728; doi:10.1038/s41438-020-00348-3)
Supplement: Supplementary file 9 — Supplementary Table S5 [file 41438_2020_348_MOESM9_ESM.xlsx]

## Sheet: Table S5
Table S5. UHPLC (Ultra High Performance Liquid Chromatography) profiles of secondary metabolic compounds in leaf veins collected from FDp-infected (FD), recovered (REC) or healthy (H) 'Barbera' plants.
Data are expressed in µg g-1 FW and represent the mean ± SE (n = 3). Lower case letters denote statistical differences when significant, as determined by Tukey's HSD test (P<0.05). n.d. = not detectable.
	benzo derivatives		cumarins	cinnamates and HCA					didrochalcones	flavones	flavanones	catechines										flavonols												chinones	stilbenoids
	p-hydroxybenzoic acid	vanillin	esculin	caffeic acid	caftaric acid	fertaric acid	t-coutaric acid	TOTAL	Phlorizin	Luteolin-7-O-Glc	naringenin	catechin	epicatechin	epigallocatechin	gallocatechin	epigallocatechin gallate	epicatechin gallate	Procyanidin B1	procyanidin B2 + B4 (as B2)	procyanidin B3 (as B1)	TOTAL	kaempferol	quercetin	kaempferol-3-Glc	quercetin-3-Glc+quercetin-3-gal (as que-3-glc)	isorhamnetin-3-Glc	kaempferol-3-rutinoside	Quercetin-3-Glc-Ara	rutin	isorhamnetin-3-rutinoside	Quercetin-3-glucuronide	Kaempferol-3-glucuronide	TOTAL	arbutin	t-resveratrol	cis-resveratrol	piceatannol	pterostilbene	t-piceid	cis-piceid	astringin	isorhapontin	cis-e-viniferin	trans-e-viniferin	TOTAL
FD	1.87 ± 0.19	0.17 ± 0.03 b	1.67 ± 0.17 b	0.35 ± 0.06 b	1161.13 ± 116.79 b	51.75 ± 2.16 b	288.71 ± 45.01	1501.95 ± 158.81 b	4.12 ± 0.83	0.58 ± 0.13	0.17 ± 0.03	42.31 ± 12.21	74.83 ± 6.88	45.16 ± 5.71	37.66 ± 6.16	13.91 ± 2.49	18.12 ± 2.32	281.21 ± 16.12	122.39 ± 3.18 a	21.39 ± 5.29	657.01 ± 37.03	0.14 ± 0.02	1.76 ± 0.40 b	85.30 ± 6.17	371.52 ± 43.09	3.15 ± 0.62	65.46 ± 20.24	4.60 ± 0.99	106.38 ± 18.63 b	1.92 ± 0.25 b	928.61 ± 136.90 b	79.27 ± 20.37 b	1648.14 ± 240.84	3.25 ± 0.44 b	0.43 ± 0.07	n.d.	n.d.	n.d.	8.82 ± 0.45 a	9.30 ± 0.98 a	0.98 ± 0.19	1.92 ± 0.11 a	n.d.	n.d.	21.48 ± 0.65 a
REC	2.08 ± 0.18	0.34 ± 0.06 ab	4.69 ± 1.15 a	0.75 ± 0.06 ab	1944.93 ± 322.85 a	90.57 ± 13.33 a	338.53 ± 28.68	2374.78 ± 293.32 ab	3.09 ± 0.37	0.74 ± 0.12	0.18 ± 0.01	56.79 ± 7.86	51.29 ± 11.04	31.05 ± 4.34	32.44 ± 6.60	16.25 ± 2.02	17.28 ± 0.52	219.17 ± 34.00	60.75 ± 29.31 b	17.65 ± 5.31	502.69 ± 28.39	0.15 ± 0.01	2.04 ± 0.31 ab	128.10 ± 3.91	481.13 ± 23.33	2.82 ± 0.29	61.19 ± 6.85	6.70 ± 0.62	159.21 ± 19.91 ab	3.04 ± 0.35 ab	1228.21 ± 131.59 ab	100.91 ± 12.86 ab	2173.50 ± 265.17	4.68 ± 0.66 ab	0.55 ± 0.14	n.d.	n.d.	n.d.	4.06 ± 1.13 b	5.78 ± 1.64 b	0.78 ± 0.03	0.50 ± 0.16 b	n.d.	0.28 ± 0.06	12.11 ± 3.31 b
H	2.16 ± 0.12	0.60 ± 0.06 a	4.72 ± 0.92 a	1.13 ± 0.02 a	2023.97 ± 305.35 a	93.86 ± 10.87 a	419.19 ± 25.99	2538.15 ± 415.19 a	4.05 ± 0.44	0.57 ± 0.10	0.25 ± 0.02	52.01 ± 5.98	46.39 ± 9.83	33.62 ± 1.92	43.72 ± 6.62	15.72 ± 1.89	14.23 ± 0.41	232.66 ± 18.96	48.96 ± 26.09 b	20.23 ± 1.34	507.55 ± 111.80	0.28 ± 0.03	3.61 ± 0.18 a	131.31 ± 8.90	476.13 ± 17.01	3.16 ± 0.19	80.97 ± 6.86	7.46 ± 0.96	188.65 ± 21.82 a	3.76 ± 0.36 a	1464.22 ± 131.83 a	142.90 ± 14.90 a	2502.46 ± 341.23	4.94 ± 0.67 b	0.49 ± 0.12	n.d.	n.d.	n.d.	3.82 ± 1.07 b	7.00 ± 2.35 b	0.81 ± 0.15	0.61 ± 0.42 b	n.d.	n.d.	12.82 ± 4.06 b
