# Supplementary material for: Molecular memory of Flavescence dorée phytoplasma in recovering grapevines
Source: Hortic Res. 2020 Aug 1;7:126. doi: 10.1038/s41438-020-00348-3 (PMC7395728; doi:10.1038/s41438-020-00348-3)
Supplement: Supplementary file 10 — Supplementary Table S6 [file 41438_2020_348_MOESM10_ESM.xlsx]

## Sheet: Table S6
Table S6. Bisulfite conversion efficiency and sequencing coverage. Conversion efficiency = 1 - {no. of methylated Cs in CpG context/(no of methylated Cs in CpG context + no of unmethylated Cs in CpG context)}.
H = healthy, REC = recovered.
Sample	Conversion Efficiency (%)	Final sequencing coverage (x)
H rep 1	99.49	38.93
H rep 2	99.54	38.1
REC rep 1	99.49	38.72
REC rep 2	99.54	38.18
Average	99.52	38.48
