# Supplementary material for: Molecular memory of Flavescence dorée phytoplasma in recovering grapevines
Source: Hortic Res. 2020 Aug 1;7:126. doi: 10.1038/s41438-020-00348-3 (PMC7395728; doi:10.1038/s41438-020-00348-3)
Supplement: Supplementary file 11 — Supplementary Table S7 [file 41438_2020_348_MOESM11_ESM.xlsx]

## Sheet: Hypermethylated
Table S7. DNA cytosine methylation of recovered (REC) vs healthy (H) leaf veins analysed by Whole Genome Bisulfite Sequencing (WGBS) approach.
Methylation counts were calculated over 1kbp tiling windows (tileMethylCounts with parameters win.size=1000, step.size=500). Differential methylation was computed with the getMethylDiff function with q-value < 0.01 and percent methylation difference larger than 25%.
The CpG differential methylation in the gene body, in the 1 kbp and 5 kbp regions upstream of the hypermethylated genes in REC are reported.
chr	start	end	pvalue	qvalue	meth.diff REC vs H	methylation in the gene body	Functional description	methylation in upstream genes (within 1 kbp)	Functional description	methylation in upstream genes (within 5 kbp)	Functional description
chr19	7243501	7244500	8.59e-21	1.66e-17	35.4382	.		.		VIT_19s0090g01210	trigger factor type chaperone
chr19	6268001	6269000	2.54e-16	2.5e-13	40.6731	VIT_19s0090g00090	no hit	.		VIT_19s0090g00080	ubiquitin-conjugating enzyme E2 variant
chr19	22744001	22745000	5.27e-08	6.81e-06	38.1159	VIT_19s0027g01780	disease resistance protein (NBS-LRR class)	.		VIT_19s0027g01770	acetylornithine aminotransferase
chr19	22744501	22745500	5.27e-08	6.81e-06	38.1159	VIT_19s0027g01780	disease resistance protein (NBS-LRR class)	.		VIT_19s0027g01770	acetylornithine aminotransferase
chr19	21856501	21857500	4.73e-07	4.37e-05	27.381	.		.		VIT_19s0027g01230	Hcr9-9E
chr19	13242501	13243500	1.82e-05	0.000899559	34.2857	.		.		VIT_19s0015g02810	no hit
chr19	11698501	11699500	2.25e-07	2.35e-05	31.1091	.		VIT_19s0015g02210	Ankyrin repeat protein	VIT_19s0015g02210	Ankyrin repeat protein
chr19	11699001	11700000	3.17e-07	3.13e-05	28.9893	.		VIT_19s0015g02210	Ankyrin repeat protein	VIT_19s0015g02210	Ankyrin repeat protein
chr19	10403501	10404500	3.79e-06	0.000249096	25.4392	VIT_19s0015g01730	uridine/cytidine kinase 1	.		VIT_19s0015g01720	fructose-bisphosphate aldolase, cytoplasmic isozyme 1
chr19	8872501	8873500	4.46e-10	1.09e-07	30.7407	VIT_19s0015g00740	prefoldin	.		VIT_19s0015g00750	sucrase
chr19	8721001	8722000	0.000139037	0.00451699	33.7037	VIT_19s0015g00650	sun protein fmu	.		VIT_19s0015g00640	ABA HYPERSENSITIVE GERMINATION (AHG)2
chr19	5401001	5402000	1.08e-07	1.25e-05	46.8621	VIT_19s0014g05100	Basic helix-loop-helix ILR3	.		VIT_19s0014g05110	no hit
chr19	4099501	4100500	6.39e-06	0.000381375	27.7385	.		.		VIT_19s0014g03910	UBIQUITIN-SPECIFIC PROTEASE 14
chr19	3442001	3443000	7.28e-06	0.000423746	25.1022	.		.		VIT_19s0014g03320	peroxisomal membrane protein
chr19	3023501	3024500	9.23e-08	1.09e-05	27.9696	VIT_19s0014g02920	pentatricopeptide (PPR) repeat-containing	.		VIT_19s0014g02930	Unknown protein
chr19	1723001	1724000	4.83e-06	0.000304969	28.7671	VIT_19s0014g01630	Isopentenyltransferase 9	.		VIT_19s0014g01640	Malate dehydrogenase
chr19	1723501	1724500	4.83e-06	0.000304969	28.7671	VIT_19s0014g01630	Isopentenyltransferase 10	.		VIT_19s0014g01640	Malate dehydrogenase
chr19	1084001	1085000	1.1e-06	8.87e-05	32.0231	VIT_19s0014g01050	UNE1 (unfertilized embryo sac 1)	.		VIT_19s0014g01040	-
chr19	1083501	1084500	1.63e-07	1.78e-05	32.7506	VIT_19s0014g01050	UNE1 (unfertilized embryo sac 1)	VIT_19s0014g01040	UNE1 (unfertilized embryo sac 1)	VIT_19s0014g01040	UNE1 (unfertilized embryo sac 1)
chr18	13960501	13961500	0.00010386	0.00359166	34.179	.		.		VIT_18s0166g00020	RWP-RK domain-containing protein
chr18	21195501	21196500	3.67e-07	3.53e-05	31.6814	VIT_18s0157g00080	alliin lyase precursor	.		VIT_18s0157g00070	alliin lyase precursor
chr18	929501	930500	1.85e-10	5.08e-08	28.808	VIT_18s0122g01320	Catalase 3	.		VIT_18s0122g01310	RWP-RK domain-containing protein
chr18	762001	763000	8.99e-06	0.000504046	33.5835	VIT_18s0122g01110	phosphatidylinositolglycan class O (PIG-O)	.		VIT_18s0122g01130	BRCA1 interacting protein C-terminal helicase 1
chr18	508501	509500	2.1e-12	9.47e-10	40.0062	.		.		VIT_18s0122g00630	cinnamoyl-CoA reductase
chr18	254501	255500	2.78e-05	0.00126733	28.8636	VIT_18s0122g00220	phosphodiesterase/alkaline phosphatase D	.		VIT_18s0122g00230	Lys Motif-Type Receptor-Like Kinase LYK8
chr18	14523001	14524000	3.69e-07	3.55e-05	26.2624	.		.		VIT_18s0076g00320	Nodulin
chr18	24856501	24857500	1.66e-11	5.98e-09	51.9363	.		.		VIT_18s0075g00460	TIR-NBS-LRR disease resistance
chr18	24857001	24858000	1.66e-11	5.98e-09	51.9363	.		.		VIT_18s0075g00460	TIR-NBS-LRR disease resistance
chr18	22836001	22837000	5.11e-09	9.07e-07	29.3265	.		.		VIT_18s0072g00660	nodulin MtN21 family
chr18	22836501	22837500	2.61e-08	3.71e-06	35.6252	.		.		VIT_18s0072g00660	nodulin MtN21 family
chr18	28385501	28386500	5.05e-06	0.000315581	35	.		VIT_18s0041g00520	proton-dependent oligopeptide transport (POT) family protein	VIT_18s0041g00510	proton-dependent oligopeptide transport (POT) family protein
chr18	13206001	13207000	2.33e-08	3.37e-06	31.1475	.		.		VIT_18s0001g15130	WD40 repeat protein
chr18	12950001	12951000	3.2e-07	3.16e-05	27.1186	.		.		VIT_18s0001g14910	mannitol dehydrogenase
chr18	12950001	12951000	3.2e-07	3.16e-05	27.1186	.		.		VIT_18s0001g14900	La domain-containing protein
chr18	10720501	10721500	9.37e-05	0.00331477	25.1265	.		VIT_18s0001g12530	retrotransposon protein, unclassified	VIT_18s0001g12540	retrotransposon protein, unclassified
chr18	9525001	9526000	3.58e-14	2.34e-11	62.7119	VIT_18s0001g11220	EMB1427 (EMBRYO DEFECTIVE 1427)	.		VIT_18s0001g11210	Unknown protein
chr18	7153501	7154500	5.26e-05	0.00210386	29.3887	.		VIT_18s0001g08690	no hit	VIT_18s0001g08690	no hit
chr18	7154001	7155000	5.26e-05	0.00210386	29.3887	.		.		VIT_18s0001g08690	no hit
chr18	31687501	31688500	5.37e-08	6.92e-06	45.9459	.		.		VIT_18s0001g05890	Ethylene-responsive transcription factor ERF021
chr18	31689501	31690500	2.03e-12	9.17e-10	29.2793	.		.		VIT_18s0001g05890	Ethylene-responsive transcription factor ERF021
chr18	31690001	31691000	2.03e-12	9.17e-10	29.2793	.		VIT_18s0001g05890	Ethylene-responsive transcription factor ERF021	VIT_18s0001g05890	Ethylene-responsive transcription factor ERF021
chr18	4479001	4480000	6e-12	2.42e-09	25.5912	.		.		VIT_18s0001g05780	Leucine-rich repeat family protein
chr18	4479501	4480500	7.64e-12	2.99e-09	42.4464	.		.		VIT_18s0001g05740	DNA-binding protein
chr18	4361501	4362500	2.32e-05	0.00109705	31.0897	.		.		VIT_18s0001g05570	Hexose transporter HT2
chr18	32716001	32717000	4.88e-11	1.57e-08	40.3401	.		.		VIT_18s0001g03810	protein kinase
chr18	3488501	3489500	7.23e-05	0.00269925	25.0604	VIT_18s0001g03730	SET DOMAIN GROUP 37	.		VIT_18s0001g03760	holocarboxylase synthetase 1 (HCS1)
chr18	2571001	2572000	7.53e-09	1.28e-06	34.4828	.		.		VIT_18s0001g02200	8-oxoguanine-DNA glycosylase (OGG1)
chr18	1624501	1625500	1.7e-05	0.0008528	25.5614	VIT_18s0001g00910	transportin-2	.		VIT_18s0001g00890	pentatricopeptide (PPR) repeat-containing
chr17	16936501	16937500	0.000184169	0.00560019	26.674	.		VIT_17s0053g00690	no hit	VIT_17s0053g00690	no hit
chr17	16937001	16938000	0.00030411	0.00820555	27.3048	.		VIT_17s0053g00690	no hit	VIT_17s0053g00690	no hit
chr17	11007501	11008500	1.72e-05	0.00086281	30.1258	VIT_17s0000g09290	protein kinase ATN1	.		VIT_17s0000g09310	Unknown protein
chr17	10746001	10747000	4.22e-10	1.04e-07	67.5676	VIT_17s0000g09070	histone deacetylase HDA6	VIT_17s0000g09060	histone deacetylase HDA6	VIT_17s0000g09060	histone deacetylase HDA6
chr17	10746501	10747500	2.6e-09	5.03e-07	56.725	VIT_17s0000g09070	histone deacetylase HDA6	VIT_17s0000g09060	histone deacetylase HDA6	VIT_17s0000g09060	histone deacetylase HDA6
chr17	8537501	8538500	8.93e-15	6.51e-12	30.8368	.		.		VIT_17s0000g07470	binding
chr17	8538001	8539000	6.23e-10	1.47e-07	27.1473	.		VIT_17s0000g07470	binding	VIT_17s0000g07470	binding
chr17	8337501	8338500	2.36e-08	3.39e-06	34.1388	.		.		VIT_17s0000g07340	presenilin
chr17	8337001	8338000	1.98e-05	0.000965274	27.8431	.		.		VIT_17s0000g07330	GR-RBP3 (glycine-rich RNA-binding protein 3)
chr17	6139001	6140000	7.16e-06	0.000418688	43.8202	.		.		VIT_17s0000g05510	pentatricopeptide (PPR) repeat-containing protein
chr17	6121001	6122000	8.13e-06	0.000463486	25.4421	VIT_17s0000g05500	Cysteine endopeptidase	.		VIT_17s0000g05490	lateral organ boundaries domain family protein (LBD27)
chr17	5735001	5736000	3.72e-15	2.96e-12	33.3333	.		VIT_17s0000g05110	CYP78A4	VIT_17s0000g05100	CYP78A4
chr17	5729501	5730500	5.29e-05	0.00211056	25.1089	VIT_17s0000g05100	no hit	VIT_17s0000g05100	no hit	VIT_17s0000g05100	no hit
chr17	5355501	5356500	0.000376738	0.00964734	28.8517	.		.		VIT_17s0000g04840	sterile alpha motif (SAM) domain-containing
chr17	522501	523500	1.17e-05	0.000627258	41.8803	.		.		VIT_17s0000g00610	ubiquitin-conjugating enzyme 26 UBC27
chr17	13616001	13617000	2.31e-23	6.3e-20	85.7912	VIT_17s0000g00590	no hit	VIT_17s0000g00590	no hit	VIT_17s0000g00580	no hit
chr16	17981001	17982000	1.38e-05	0.000719742	40.2534	.		.		VIT_16s0100g00990	Stilbene synthase 2
chr16	17981501	17982500	2.25e-05	0.00106772	37.2301	.		.		VIT_16s0100g00990	Stilbene synthase 2
chr16	17120501	17121500	5.07e-13	2.6e-10	26.7103	VIT_16s0100g00190	pentatricopeptide (PPR) repeat-containing protein	.		VIT_16s0100g00210	no hit
chr16	17121001	17122000	0.000170112	0.00526665	39.7516	VIT_16s0100g00190	pentatricopeptide (PPR) repeat-containing protein	.		VIT_16s0100g00210	no hit
chr16	23262501	23263500	2.22e-07	2.32e-05	27.0679	VIT_16s0098g01590	calcium-binding protein	VIT_16s0098g01580	calcium-binding protein	VIT_16s0098g01600	calcium-binding protein
chr16	22561501	22562500	0.000122202	0.00408678	26.4378	VIT_16s0098g00620	no hit	VIT_16s0098g00620	no hit	VIT_16s0098g00610	no hit
chr16	20634501	20635500	2.51e-10	6.65e-08	42.2406	VIT_16s0050g02150	timeless ATIM	VIT_16s0050g02150	timeless ATIM	VIT_16s0050g02140	timeless ATIM
chr16	19146001	19147000	3.3e-11	1.1e-08	30.4473	.		VIT_16s0050g00690	protein kinase	VIT_16s0050g00680	protein kinase
chr16	14908501	14909500	1.74e-10	4.81e-08	34.71	VIT_16s0022g01410	no hit	.		VIT_16s0022g01420	Unknown protein
chr16	14909001	14910000	1.74e-10	4.81e-08	34.71	VIT_16s0022g01410	no hit	.		VIT_16s0022g01420	Unknown protein
chr15	16687501	16688500	5.57e-06	0.000341993	29.1165	VIT_15s0048g02540	pseudo-response regulator 9 (APRR9)	.		VIT_15s0048g02530	Harpin-induced 1
chr15	16688001	16689000	4.1e-10	1.01e-07	35.9223	VIT_15s0048g02540	pseudo-response regulator 9 (APRR9)	.		VIT_15s0048g02530	Harpin-induced 2
chr15	16217501	16218500	5.27e-05	0.00210632	25.9394	VIT_15s0048g02110	thioesterase family	VIT_15s0048g02100	thioesterase family	VIT_15s0048g02100	thioesterase family
chr15	16218001	16219000	5.27e-05	0.00210632	25.9394	VIT_15s0048g02110	thioesterase family	.		VIT_15s0048g02100	thioesterase family
chr15	16217501	16218500	5.27e-05	0.00210632	25.9394	VIT_15s0048g02110	thioesterase family	VIT_15s0048g02100	thioesterase family	VIT_15s0048g02090	thioesterase family
chr15	18936501	18937500	1.67e-08	2.54e-06	39.4656	VIT_15s0046g02140	ribosomal protein L46 39S	.		VIT_15s0046g02150	WRKY DNA-binding protein 24
chr15	17157501	17158500	6.12e-05	0.00237226	26.1089	VIT_15s0046g00110	GHMP kinase	.		VIT_15s0046g00100	WNK kinase 6
chr15	13516001	13517000	9.83e-08	1.16e-05	30.0486	.		.		VIT_15s0021g02540	CCR4-NOT transcription complex, subunit 1
chr15	13239501	13240500	3.13e-07	3.1e-05	39.6336	.		.		VIT_15s0021g02280	matrix metalloproteinase
chr15	13141001	13142000	7.18e-08	8.85e-06	40.8163	.		.		VIT_15s0021g02200	Nucleoporin 62kDa
chr15	13141501	13142500	1.13e-08	1.8e-06	52.1739	.		VIT_15s0021g02200	Nucleoporin 62kDa	VIT_15s0021g02200	Nucleoporin 62kDa
chr15	12348501	12349500	4.03e-15	3.17e-12	30.0819	VIT_15s0021g01710	no hit	VIT_15s0021g01710	no hit	VIT_15s0021g01700	no hit
chr14	26428001	26429000	3.85e-05	0.00164699	27.0631	VIT_14s0219g00170	zinc finger (CCCH-type) family protein	.		VIT_14s0219g00150	Succinate dehydrogenase iron-protein subunit
chr14	26352501	26353500	7.31e-05	0.00272506	25.8828	.		.		VIT_14s0219g00050	myb domain protein 40
chr14	26352501	26353500	7.31e-05	0.00272506	25.8828	.		.		VIT_14s0219g00030	zinc finger (C3HC4-type RING finger)
chr14	30032501	30033500	6.4e-08	8.03e-06	27.0643	VIT_14s0108g01480	Unknown protein	.		VIT_14s0108g01490	pentatricopeptide (PPR) repeat-containing protein
chr14	29329501	29330500	1.24e-05	0.000659585	43.3333	VIT_14s0108g00580	DegP protease	.		VIT_14s0108g00590	FtsH protease
chr14	29330001	29331000	1.24e-05	0.000659585	43.3333	VIT_14s0108g00580	DegP protease	.		VIT_14s0108g00590	FtsH protease
chr14	29207501	29208500	3.35e-05	0.00147308	30.0178	.		.		VIT_14s0108g00440	Tubulin alpha chain
chr14	29207501	29208500	3.35e-05	0.00147308	30.0178	.		.		VIT_14s0108g00430	ABC transporter B member 16
chr14	28899501	28900500	1.24e-07	1.42e-05	28.6109	VIT_14s0108g00080	V-type H+-transporting ATPase subunit AC39	.		VIT_14s0108g00070	transcription initiation factor TFIID subunit D4
chr14	9057001	9058000	1.38e-07	1.55e-05	34.5882	.		.		VIT_14s0081g00700	peptidyl-prolyl cis-trans isomerase A (cyclophilin A)
chr14	9057501	9058500	1.38e-07	1.55e-05	34.5882	.		.		VIT_14s0081g00700	peptidyl-prolyl cis-trans isomerase A (cyclophilin A)
chr14	25794501	25795500	2.41e-05	0.00113064	37.3134	.		.		VIT_14s0068g02200	Unknown protein
chr14	25088001	25089000	7.51e-09	1.28e-06	30.0639	VIT_14s0068g01380	CONSTANS-LIKE 14	.		VIT_14s0068g01390	Unknown protein
chr14	24494001	24495000	0.000104585	0.00361159	40.5765	VIT_14s0068g00700	EMB1895	.		VIT_14s0068g00690	OTU cysteine protease
chr14	28818501	28819500	7.49e-05	0.00277924	37.3279	.		.		VIT_14s0066g02670	Leucine Rich Repeat receptor-like kinase
chr14	28819001	28820000	0.00011797	0.00397183	26.4252	.		.		VIT_14s0066g02670	Leucine Rich Repeat receptor-like kinase
chr14	28581501	28582500	7.73e-07	6.62e-05	27.6961	VIT_14s0066g02380	Protein transport SEC14	.		VIT_14s0066g02390	GOLGI ALPHA-MANNOSIDASE II
chr14	28209001	28210000	2.21e-05	0.00105424	40.1852	VIT_14s0066g01920	cellular repressor of E1A-stimulated genes (CREG)	.		VIT_14s0066g01910	CRS1
chr14	28209501	28210500	6.86e-05	0.00258902	33.0014	VIT_14s0066g01920	cellular repressor of E1A-stimulated genes (CREG)	.		VIT_14s0066g01910	CRS1
chr14	10119501	10120500	1.17e-06	9.38e-05	28.1118	.		.		VIT_14s0036g00440	Unknown protein
chr14	7116501	7117500	1.21e-05	0.00064652	30.2632	.		.		VIT_14s0030g02060	aldo/keto reductase AKR
chr14	5071001	5072000	1.73e-05	0.000863653	33.6735	.		.		VIT_14s0030g00830	Superoxide dismutase
chr13	15323501	15324500	6.04e-07	5.38e-05	34.3489	VIT_13s0175g00200	V-type H+-transporting ATPase subunit I	.		VIT_13s0175g00190	V-type H+-transporting ATPase subunit I
chr13	15324001	15325000	0.000123697	0.0041259	34.6174	VIT_13s0175g00200	V-type H+-transporting ATPase subunit I	.		VIT_13s0175g00190	V-type H+-transporting ATPase subunit I
chr13	26908501	26909500	6.62e-11	2.03e-08	34.9716	.		.		VIT_13s0064g00520	furcatin hydrolase
chr13	26909001	26910000	9.33e-08	1.1e-05	25.2779	.		.		VIT_13s0064g00520	furcatin hydrolase
chr13	26911501	26912500	1.58e-06	0.000120888	26.3158	VIT_13s0064g00520	furcatin hydrolase	VIT_13s0064g00520	furcatin hydrolase	VIT_13s0064g00520	furcatin hydrolase
chr13	17061001	17062000	4.25e-06	0.000274761	29.2354	.		.		VIT_13s0047g00580	no hit
chr13	17061501	17062500	4.25e-06	0.000274761	29.2354	.		.		VIT_13s0047g00580	no hit
chr12	4090501	4091500	0.000271873	0.00753068	26.4286	.		VIT_12s0028g03330	targeting protein	VIT_12s0028g03330	targeting protein
chr12	4090001	4091000	0.000271873	0.00753068	26.4286	.		.		VIT_12s0028g03330	targeting protein
chr12	4077501	4078500	2.97e-07	2.97e-05	37.9952	VIT_12s0028g03310	protein phosphatase 2C	VIT_12s0028g03310	protein phosphatase 2C	VIT_12s0028g03310	protein phosphatase 2C
chr12	4078001	4079000	2.21e-08	3.22e-06	43.3281	.		VIT_12s0028g03310	protein phosphatase 2C	VIT_12s0028g03310	protein phosphatase 2C
chr12	3172001	3173000	1.63e-05	0.000824548	27.795	VIT_12s0028g02440	unknown protein	VIT_12s0028g02440	unknown protein	VIT_12s0028g02440	unknown protein
chr12	3171501	3172500	2.06e-09	4.12e-07	43.7041	.		VIT_12s0028g02440	unknown protein	VIT_12s0028g02440	unknown protein
chr12	2567001	2568000	6.71e-07	5.89e-05	29.2276	VIT_12s0028g01920	receptor kinase TRKe	VIT_12s0028g01930	receptor kinase TRKe	VIT_12s0028g01930	receptor kinase TRKe
chr12	2567001	2568000	6.71e-07	5.89e-05	29.2276	VIT_12s0028g01930	receptor kinase TRKe	VIT_12s0028g01930	receptor kinase TRKe	VIT_12s0028g01930	receptor kinase TRKe
chr12	1366001	1367000	6.39e-12	2.56e-09	26.3019	VIT_12s0028g00830	pleckstriny (PH) domain-containing protein	.		VIT_12s0028g00810	Unknown protein
chr12	1366501	1367500	3.95e-07	3.76e-05	26.1197	VIT_12s0028g00830	pleckstriny (PH) domain-containing protein	.		VIT_12s0028g00810	Unknown protein
chr11	5782001	5783000	5.85e-05	0.00228922	33.456	VIT_11s0118g00200	sucrose-phosphate synthase	VIT_11s0118g00190	sucrose-phosphate synthase	VIT_11s0118g00190	sucrose-phosphate synthase
chr11	5781501	5782500	5.52e-08	7.08e-06	29.8756	VIT_11s0118g00190	no hit	VIT_11s0118g00190	no hit	VIT_11s0118g00190	no hit
chr10	4808501	4809500	1.29e-10	3.69e-08	40.0347	VIT_10s0597g00020	UBA; HSC20, C-terminal oligomerisation	VIT_10s0597g00030	UBA; HSC20, C-terminal oligomerisation	VIT_10s0597g00030	UBA; HSC20, C-terminal oligomerisation
chr10	4809001	4810000	2.49e-12	1.11e-09	41.7559	VIT_10s0597g00020	UBA; HSC20, C-terminal oligomerisation	VIT_10s0597g00030	UBA; HSC20, C-terminal oligomerisation	VIT_10s0597g00030	UBA; HSC20, C-terminal oligomerisation
chr10	6201501	6202500	1.41e-09	2.98e-07	29.9912	VIT_10s0003g01310	Unknown protein	.		VIT_10s0003g01300	transcription factor
chr10	6202001	6203000	1.36e-10	3.86e-08	30.8346	VIT_10s0003g01310	Unknown protein	.		VIT_10s0003g01300	transcription factor
chr09	19499001	19500000	0.000210698	0.00620949	30.4759	.		.		VIT_09s0018g01900	PEPR1 (PEP1 RECEPTOR 1)
chr09	19499501	19500500	0.000210698	0.00620949	30.4759	.		.		VIT_09s0018g01900	PEPR1 (PEP1 RECEPTOR 1)
chr09	4031501	4032500	0.000223681	0.00649247	38.6218	.		VIT_09s0002g04430	phox (PX) domain-containing protein	VIT_09s0002g04430	phox (PX) domain-containing protein
chr09	4032001	4033000	0.000223681	0.00649247	38.6218	.		VIT_09s0002g04430	phox (PX) domain-containing protein	VIT_09s0002g04430	phox (PX) domain-containing protein
chr09	3922501	3923500	4.73e-06	0.00029989	28.913	.		VIT_09s0002g04280	dynein light chain LC6, flagellar outer arm	VIT_09s0002g04280	dynein light chain LC6, flagellar outer arm
chr09	3923001	3924000	1.17e-06	9.35e-05	33.381	.		VIT_09s0002g04280	dynein light chain LC6, flagellar outer arm	VIT_09s0002g04280	dynein light chain LC6, flagellar outer arm
chr09	3711001	3712000	1.13e-09	2.48e-07	42.1016	VIT_09s0002g04010	Ferredoxin	.		VIT_09s0002g04000	metallo-beta-lactamase
chr09	3711501	3712500	1.33e-05	0.000697122	33.7662	.		.		VIT_09s0002g04000	metallo-beta-lactamase
chr09	2180001	2181000	1.91e-06	0.000141031	30.7558	.		VIT_09s0002g02410	RNA-binding protein	VIT_09s0002g02410	RNA-binding protein
chr09	2180501	2181500	2.4e-10	6.41e-08	29.8155	.		VIT_09s0002g02410	RNA-binding protein	VIT_09s0002g02410	RNA-binding protein
chr08	2366001	2367000	4.53e-16	4.23e-13	60.9825	.		.		VIT_08s0056g01480	cation exchanger, CAX7
chr08	2366501	2367500	4.53e-16	4.23e-13	60.9825	.		.		VIT_08s0056g01480	cation exchanger, CAX8
chr08	14293501	14294500	5.71e-09	1e-06	35.045	VIT_08s0040g03330	RNA-binding protein	VIT_08s0040g03320	RNA-binding protein	VIT_08s0040g03320	RNA-binding protein
chr08	14294001	14295000	3.26e-08	4.49e-06	32.0889	VIT_08s0040g03330	RNA-binding protein	.		VIT_08s0040g03320	glutamate N-acetyltransferase
chr08	13152001	13153000	0.000278515	0.00767254	32.9787	.		.		VIT_08s0040g02040	fasciclin arabinogalactan-protein (FLA11)
chr08	13152501	13153500	7.44e-05	0.00276546	35.2632	.		.		VIT_08s0040g02040	fasciclin arabinogalactan-protein (FLA11)
chr08	12619001	12620000	1.95e-08	2.9e-06	32	VIT_08s0040g01450	no hit	VIT_08s0040g01460	no hit	VIT_08s0040g01460	no hit
chr08	12619001	12620000	1.95e-08	2.9e-06	32	VIT_08s0040g01460	myb TKI1 (TSL-KINASE INTERACTING PROTEIN 1)	VIT_08s0040g01460	myb TKI1 (TSL-KINASE INTERACTING PROTEIN 1)	VIT_08s0040g01460	myb TKI1 (TSL-KINASE INTERACTING PROTEIN 1)
chr08	11436501	11437500	3.16e-06	0.000214188	30.9211	VIT_08s0040g00510	ZIFL2 (ZINC INDUCED FACILITATOR-LIKE 2)	.		VIT_08s0040g00490	caspase
chr08	11436001	11437000	8.87e-12	3.42e-09	43.6197	VIT_08s0040g00500	Cupin, RmlC-type	.		VIT_08s0040g00490	caspase
chr08	11436001	11437000	8.87e-12	3.42e-09	43.6197	VIT_08s0040g00510	ZIFL2 (ZINC INDUCED FACILITATOR-LIKE 2)	.		VIT_08s0040g00490	caspase
chr08	20953501	20954500	1.1e-07	1.27e-05	27.0359	VIT_08s0007g07420	MUT9-related serine/threonine protein kinase	.		VIT_08s0007g07410	h/ACA ribonucleoprotein complex subunit 1 protein 1
chr08	20953001	20954000	1.1e-07	1.27e-05	27.0359	.		VIT_08s0007g07410	h/ACA ribonucleoprotein complex subunit 1 protein 1	VIT_08s0007g07410	h/ACA ribonucleoprotein complex subunit 1 protein 1
chr08	14814001	14815000	8.03e-16	7.15e-13	28.0533	VIT_08s0007g00550	ftsh3 (FtsH protease 3)	.		VIT_08s0007g00540	haloacid dehalogenase hydrolase
chr08	14814501	14815500	7.42e-16	6.67e-13	30.1369	VIT_08s0007g00550	ftsh3 (FtsH protease 3)	.		VIT_08s0007g00540	haloacid dehalogenase hydrolase
chr07	1641501	1642500	4.38e-09	7.98e-07	34.5336	.		.		VIT_07s0151g01070	copalyl diphosphate synthase
chr07	1642001	1643000	4.38e-09	7.98e-07	34.5336	.		.		VIT_07s0151g01070	copalyl diphosphate synthase
chr07	16407501	16408500	1.67e-09	3.44e-07	29.1552	VIT_07s0151g00650	ABI3-interacting protein 2	.		VIT_07s0151g00680	tetratricopeptide repeat (TPR)-containing
chr07	16408001	16409000	1.29e-08	2.03e-06	30.6311	VIT_07s0151g00650	ABI3-interacting protein 3	.		VIT_07s0151g00680	tetratricopeptide repeat (TPR)-containing
chr07	702001	703000	9.64e-08	1.14e-05	29.2793	.		.		VIT_07s0141g00010	unknown
chr07	702501	703500	9.64e-08	1.14e-05	29.2793	.		.		VIT_07s0141g00010	unknown
chr07	6887001	6888000	6.22e-09	1.08e-06	33.8704	.		.		VIT_07s0005g03610	NAC domain-containing protein 74
chr07	6887501	6888500	7.84e-11	2.37e-08	32.3308	.		.		VIT_07s0005g03610	NAC domain-containing protein 74
chr07	6890501	6891500	6.88e-06	0.000405259	28.972	.		.		VIT_07s0005g03610	NAC domain-containing protein 74
chr07	4712501	4713500	1.17e-06	9.38e-05	45.2738	.		.		VIT_07s0005g01870	no hit
chr07	4712001	4713000	3.29e-10	8.39e-08	50.9826	.		.		VIT_07s0005g01870	no hit
chr07	4081001	4082000	1.22e-10	3.5e-08	33.1583	VIT_07s0005g01170	phosphoribosylformylglycinamidine cyclo-ligase,chloroplast/precursor	.		VIT_07s0005g01150	CTP synthase
chr07	4081501	4082500	5.35e-13	2.74e-10	35.2825	VIT_07s0005g01170	phosphoribosylformylglycinamidine cyclo-ligase,chloroplast/precursor	.		VIT_07s0005g01150	CTP synthase
chr06	18063001	18064000	2.35e-05	0.0011045	28.6607	.		.		VIT_06s0009g03690	F-box domain containing protein
chr06	18061001	18062000	2.53e-05	0.00117604	53.1106	.		.		VIT_06s0009g03690	F-box domain containing protein
chr05	21967501	21968500	1.91e-05	0.000935647	38.3394	.		.		VIT_05s0165g00120	no hit
chr05	21970001	21971000	3.23e-06	0.000217963	28.5829	.		.		VIT_05s0165g00120	no hit
chr05	21970501	21971500	2.08e-06	0.00015113	32.3755	.		.		VIT_05s0165g00120	no hit
chr05	6145501	6146500	5.74e-18	7.42e-15	32.9545	.		.		VIT_05s0020g04380	calcium-transporting ATPase 13 ACA13
chr05	6146001	6147000	1.06e-15	9.21e-13	30.9202	.		.		VIT_05s0020g04380	calcium-transporting ATPase 13 ACA14
chr04	155001	156000	2.64e-07	2.68e-05	29.9392	VIT_04s0008g00210	histidine-containing phosphotransferase	VIT_04s0008g00210	histidine-containing phosphotransferase	VIT_04s0008g00210	histidine-containing phosphotransferase
chr04	154501	155500	8e-07	6.81e-05	31.2111	VIT_04s0008g00200	tryptophan-tRNA ligase	VIT_04s0008g00210	tryptophan-tRNA ligase	VIT_04s0008g00210	tryptophan-tRNA ligase
chr03	7959501	7960500	4.19e-05	0.00176416	47.1805	.		.		VIT_03s0091g01290	serine carboxypeptidase S10
chr03	7960001	7961000	4.19e-05	0.00176416	47.1805	.		.		VIT_03s0091g01290	serine carboxypeptidase S11
chr03	3966501	3967500	1.27e-09	2.73e-07	26.8907	.		.		VIT_03s0063g02240	PLATZ transcription factor
chr03	3967001	3968000	6.32e-10	1.49e-07	26.49	.		.		VIT_03s0063g02240	PLATZ transcription factor
chr03	2518501	2519500	0.000197048	0.00589821	27.5792	VIT_03s0038g03480	auxin-induced SAUR	VIT_03s0038g03480	auxin-induced SAUR	VIT_03s0038g03480	auxin-induced SAUR
chr03	2516001	2517000	2.7e-05	0.00123745	26.25	VIT_03s0038g03470	auxin-induced SAUR	.		VIT_03s0038g03480	auxin-induced SAUR
chr03	2516501	2517500	8.82e-06	0.000495793	31.8182	VIT_03s0038g03470	auxin-induced SAUR	.		VIT_03s0038g03480	auxin-induced SAUR
chr03	1039001	1040000	1.57e-08	2.4e-06	41.8421	VIT_03s0038g01490	Unknown protein	.		VIT_03s0038g01510	Unknown protein
chr03	1039501	1040500	1.21e-07	1.38e-05	41.1538	VIT_03s0038g01490	Unknown protein	VIT_03s0038g01510	Unknown protein	VIT_03s0038g01510	Unknown protein
chr02	18719501	18720500	1.27e-09	2.74e-07	44.7062	.		VIT_02s0087g00940	no hit	VIT_02s0087g00940	no hit
chr02	18720001	18721000	1.37e-05	0.000713593	35.3846	.		VIT_02s0087g00940	no hit	VIT_02s0087g00940	no hit
chr02	1453501	1454500	1.18e-06	9.41e-05	30.8824	.		VIT_02s0025g01720	GDA3	VIT_02s0025g01730	GDA3
chr02	1454001	1455000	9.38e-09	1.53e-06	26.9231	.		.		VIT_02s0025g01730	3-oxoacyl-[acyl-carrier-protein] synthase
chr02	1453501	1454500	1.18e-06	9.41e-05	30.8824	.		VIT_02s0025g01720	GDA2	VIT_02s0025g01720	GDA2
chr02	1454001	1455000	9.38e-09	1.53e-06	26.9231	.		.		VIT_02s0025g01720	GDA2
chr02	498001	499000	3.93e-07	3.74e-05	45.4545	VIT_02s0025g00620	Ribosomal protein L25	.		VIT_02s0025g00610	Glycoside hydrolase, family 5
chr02	498501	499500	3.93e-07	3.74e-05	45.4545	VIT_02s0025g00620	Ribosomal protein L25	.		VIT_02s0025g00610	Glycoside hydrolase, family 6
chr02	6242001	6243000	4.53e-12	1.88e-09	39.0244	VIT_02s0012g00360	1-aminocyclopropane-1-carboxylate oxidase	VIT_02s0012g00370	1-aminocyclopropane-1-carboxylate oxidase	VIT_02s0012g00370	1-aminocyclopropane-1-carboxylate oxidase
chr02	6242001	6243000	4.53e-12	1.88e-09	39.0244	VIT_02s0012g00370	no hit	VIT_02s0012g00370	no hit	VIT_02s0012g00370	no hit
chr01	11644501	11645500	1.28e-08	2.01e-06	27.4548	VIT_01s0026g01890	UDP-GALACTOSE TRANSPORTER 3	.		VIT_01s0026g01900	no hit
chr01	11645001	11646000	2.3e-09	4.53e-07	32.4584	VIT_01s0026g01890	UDP-GALACTOSE TRANSPORTER 4	.		VIT_01s0026g01900	no hit
chr01	3398001	3399000	3.94e-06	0.000257949	41.7743	VIT_01s0011g03750	phosphomannose isomerase	.		VIT_01s0011g03740	glutaminyl-tRNA synthetase
chr01	3398501	3399500	4.32e-09	7.89e-07	40.3226	VIT_01s0011g03750	phosphomannose isomerase	.		VIT_01s0011g03740	glutaminyl-tRNA synthetase
chr01	3095001	3096000	3.42e-09	6.43e-07	31.4031	.		.		VIT_01s0011g03410	DNA repair protein RAD23
chr01	3095501	3096500	3.42e-09	6.43e-07	31.4031	.		.		VIT_01s0011g03410	DNA repair protein RAD24
chr01	2322501	2323500	8.12e-15	5.98e-12	43.102	.		.		VIT_01s0011g02550	high mobility group HMG1/2
chr01	2323001	2324000	9.31e-13	4.52e-10	44.1103	.		.		VIT_01s0011g02550	high mobility group HMG1/3
chr01	2279501	2280500	2.49e-12	1.11e-09	29.4887	VIT_01s0011g02490	cytidine/deoxycytidylate deaminase	VIT_01s0011g02500	cytidine/deoxycytidylate deaminase	VIT_01s0011g02500	cytidine/deoxycytidylate deaminase
chr01	2280001	2281000	7.75e-20	1.31e-16	32.1739	VIT_01s0011g02490	cytidine/deoxycytidylate deaminase	VIT_01s0011g02500	cytidine/deoxycytidylate deaminase	VIT_01s0011g02500	cytidine/deoxycytidylate deaminase
chr01	21883501	21884500	0.000174096	0.00536108	25.4141	.		.		VIT_01s0010g03350	GTPase EngC
chr01	21884001	21885000	2.05e-06	0.000149579	33.6151	.		.		VIT_01s0010g03350	GTPase EngC
chr01	20098501	20099500	6.76e-10	1.57e-07	35.3383	.		.		VIT_01s0010g02070	ethylene-responsive protein
chr01	20099001	20100000	6.76e-10	1.57e-07	35.3383	.		.		VIT_01s0010g02070	ethylene-responsive protein
chr00	26056501	26057500	1.69e-07	1.84e-05	43.6371	VIT_00s2393g00010	GATA transcription factor 28	VIT_00s2393g00010	GATA transcription factor 28	VIT_00s2393g00010	GATA transcription factor 28
chr00	26057001	26058000	1.69e-07	1.84e-05	43.6371	VIT_00s2393g00010	GATA transcription factor 29	VIT_00s2393g00010	GATA transcription factor 29	VIT_00s2393g00010	GATA transcription factor 29
chr10	1858001	1859000	6.01e-15	4.54e-12	30.3065	VIT_00s2750g00010	Phosphatidate cytidylyltransferase	VIT_00s2750g00010	Phosphatidate cytidylyltransferase	VIT_00s0598g00010	Phosphatidate cytidylyltransferase
chr10	1857501	1858500	2.35e-08	3.39e-06	38.3333	VIT_00s2750g00010	Phosphatidate cytidylyltransferase	.		VIT_00s0598g00010	CDP-diacylglycerol synthetase
chr10	2619001	2620000	1.42e-10	4.01e-08	26.7176	VIT_00s0259g00140	oligopeptide transporter OPT3	VIT_00s0259g00130	oligopeptide transporter OPT3	VIT_00s0259g00130	oligopeptide transporter OPT3
chr10	2619001	2620000	1.42e-10	4.01e-08	26.7176	VIT_00s0259g00150	5'-AMP-activated protein kinase beta-2 subunit	VIT_00s0259g00130	5'-AMP-activated protein kinase beta-2 subunit	VIT_00s0259g00130	5'-AMP-activated protein kinase beta-2 subunit
chr02	5501001	5502000	3.44e-05	0.0015059	35.4839	.		VIT_00s0229g00160	formyltetrahydrofolate deformylase	VIT_00s0229g00170	formyltetrahydrofolate deformylase
chr02	5498501	5499500	8.19e-08	9.87e-06	33.599	VIT_00s0229g00160	formyltetrahydrofolate deformylase	.		VIT_00s0229g00170	Unknown protein
chr00	22972001	22973000	3.79e-07	3.63e-05	40.8135	VIT_00s1339g00010	ribonuclease II	.		.
chr00	22503501	22504500	3.83e-08	5.16e-06	30.0916	VIT_00s1251g00010	UDP-glucosyl transferase 85A2	.		.
chr00	22407501	22408500	3.56e-05	0.00154649	26.7857	VIT_00s1235g00010	Unknown protein	.		.
chr00	18426001	18427000	1.81e-08	2.72e-06	47.448	VIT_00s0642g00010	E3 ubiquitin-protein ligase CHIP	.		.
chr00	18042001	18043000	2.77e-18	3.76e-15	36.8534	VIT_00s0616g00010	glycerol-3-phosphate permease	.		.
chr00	18042501	18043500	1.09e-18	1.57e-15	35.2753	VIT_00s0616g00010	glycerol-3-phosphate permease	.		.
chr00	17484001	17485000	1.63e-05	0.000824548	36.4875	VIT_00s0580g00010	Cellulose synthase CSLC06	.		.
chr00	16787501	16788500	4.52e-07	4.2e-05	42.3077	VIT_00s0531g00010	HEAT repeat-containing protein	.		.
chr00	15629501	15630500	6.35e-05	0.00244118	39.5501	VIT_00s0467g00030	disease resistance protein	.		.
chr00	7852501	7853500	3.05e-05	0.00136582	25.9399	VIT_00s0260g00060	FK506-binding protein 2	.		.
chr00	5665501	5666500	1.44e-09	3.05e-07	59.5745	VIT_00s0231g00050	ATP binding protein	.		.
chr00	5666001	5667000	5.39e-11	1.7e-08	61.6667	VIT_00s0231g00050	ATP binding protein	.		.
chr01	23780501	23781500	8.84e-08	1.05e-05	25.2506	VIT_01s0150g00130	Unknown protein	.		.
chr01	23636001	23637000	1.65e-05	0.000833673	28.7037	VIT_01s0150g00030	Arf-GAP with coiled-coil, ANK repeat and PH domain-containing	.		.
chr01	23126501	23127500	7.39e-08	9.06e-06	25.0596	VIT_01s0146g00290	Unknown protein	.		.
chr01	7177001	7178000	7.78e-05	0.00286257	25.641	VIT_01s0137g00650	Unknown protein	.		.
chr01	12753501	12754500	3.18e-15	2.57e-12	43.709	VIT_01s0026g02640	UbiE/COQ5 methyltransferase	.		.
chr01	11579001	11580000	3.57e-33	2.94e-29	36.9942	VIT_01s0026g01840	Quinonprotein alcohol dehydrogenase	.		.
chr01	10799001	10800000	2.1e-13	1.17e-10	27.5399	VIT_01s0026g01430	Unknown protein	.		.
chr01	10458501	10459500	1.57e-09	3.27e-07	41.8928	VIT_01s0026g01070	Unknown protein	.		.
chr01	9935501	9936500	1.67e-14	1.17e-11	27.7166	VIT_01s0026g00750	Unknown protein	.		.
chr01	9936001	9937000	3.93e-17	4.43e-14	35.93	VIT_01s0026g00750	Unknown protein	.		.
chr01	9350001	9351000	3.76e-05	0.00161676	33.6364	VIT_01s0026g00280	trehalose 6-phosphate synthase	.		.
chr01	5271501	5272500	2.5e-05	0.00116445	40.1515	VIT_01s0011g05540	Unknown protein	.		.
chr01	4286001	4287000	2.43e-06	0.000172159	27.451	VIT_01s0011g04750	unknown	.		.
chr01	2697501	2698500	2.21e-13	1.22e-10	40.5844	VIT_01s0011g03010	serine/threonine-protein kinase SNT7, chloroplast precursor	.		.
chr01	2660001	2661000	5.41e-05	0.00215051	27.1368	VIT_01s0011g02970	ILP1 (INCREASED LEVEL OF POLYPLOIDY1-1D)	.		.
chr01	1553001	1554000	3.24e-05	0.00143631	27.5362	VIT_01s0011g01750	-	.		.
chr01	1123001	1124000	1.07e-14	7.68e-12	43.7566	VIT_01s0011g01320	cholinephosphate cytidylyltransferase	.		.
chr01	1123501	1124500	1.46e-09	3.08e-07	40.8139	VIT_01s0011g01320	cholinephosphate cytidylyltransferase	.		.
chr01	542501	543500	5.04e-06	0.000315272	36.684	VIT_01s0011g00580	pentatricopeptide (PPR) repeat-containing protein	.		.
chr01	22575001	22576000	3.64e-07	3.51e-05	44.8951	VIT_01s0010g03900	SEPALLATA3	.		.
chr01	22291001	22292000	6.64e-06	0.000393976	29.0639	VIT_01s0010g03730	F-box domain containing protein	.		.
chr01	20597001	20598000	8.78e-15	6.43e-12	25.7207	VIT_01s0010g02350	Serine/threonine protein phosphatase 2A 57 kDa regulatory subunit B' beta isoform	.		.
chr01	20342501	20343500	1.78e-09	3.65e-07	30.8824	VIT_01s0010g02160	RGS1 (REGULATOR OF G-PROTEIN SIGNALING 1)	.		.
chr01	19696501	19697500	3.71e-05	0.00159744	25.3012	VIT_01s0010g01890	DEAD/DEAH box helicase (RH10)	.		.
chr01	19124001	19125000	1.91e-06	0.000141127	28.7851	VIT_01s0010g01590	Unknown protein	.		.
chr01	16655001	16656000	0.000155118	0.00490378	29.7627	VIT_01s0010g00550	prolyl oligopeptidase	.		.
chr01	16100501	16101500	1.39e-05	0.000724382	37.6751	VIT_01s0010g00370	no hit	.		.
chr01	16101001	16102000	3.93e-05	0.00167468	30.2756	VIT_01s0010g00370	no hit	.		.
chr02	18327001	18328000	0.000205129	0.00607977	26.7643	VIT_02s0087g00690	adapter-related protein complex 4 epsilon 1 sub	.		.
chr02	15077001	15078000	1.67e-05	0.000839218	25.6391	VIT_02s0033g00610	Chromomethylase 2	.		.
chr02	14936001	14937000	8.54e-16	7.56e-13	28.5432	VIT_02s0033g00590	BRXL1 (BREVIS RADIX like 1)	.		.
chr02	13859001	13860000	2.22e-09	4.41e-07	30.0187	VIT_02s0033g00160	pleckstriny (PH) domain-containing protein	.		.
chr02	13568001	13569000	6.09e-07	5.42e-05	28.63	VIT_02s0033g00070	-	.		.
chr02	2841001	2842000	4.68e-09	8.44e-07	36.4583	VIT_02s0025g03530	Gamma-glutamylcysteine synthetase	.		.
chr02	2841501	2842500	4.32e-11	1.4e-08	59.6154	VIT_02s0025g03530	Gamma-glutamylcysteine synthetase	.		.
chr02	2842001	2843000	2.62e-07	2.67e-05	44.4444	VIT_02s0025g03530	Gamma-glutamylcysteine synthetase	.		.
chr02	2232501	2233500	3.86e-06	0.000253332	27.8303	VIT_02s0025g02790	starch synthase	.		.
chr02	1722501	1723500	2.79e-06	0.000192868	41.0714	VIT_02s0025g02150	Glutamine-dependent NAD(+) synthetase	.		.
chr02	1189001	1190000	6.58e-13	3.3e-10	55.0562	VIT_02s0025g01420	preprotein translocase YidC subunit	.		.
chr02	660501	661500	6.68e-06	0.000395861	46.416	VIT_02s0025g00860	no hit	.		.
chr02	661001	662000	0.000183604	0.00558609	33.429	VIT_02s0025g00850	lactoylglutathione lyase	.		.
chr02	8293001	8294000	7.29e-08	8.97e-06	33.8411	VIT_02s0012g01780	WD-repeat protein 74	.		.
chr02	8293501	8294500	2.66e-08	3.76e-06	34.6622	VIT_02s0012g01780	WD-repeat protein 74	.		.
chr02	6524001	6525000	7.42e-06	0.000430526	29.9435	VIT_02s0012g00550	inositol polyphosphate 5-phosphatase II	.		.
chr02	5456501	5457500	5.39e-07	4.89e-05	28.0945	VIT_00s0229g00120	Ternary complex factor MIP1	.		.
chr03	6058001	6059000	5.22e-06	0.000324271	35.1721	VIT_03s0180g00120	sodium hydrogen antiporter NHD1	.		.
chr03	13238501	13239500	2.17e-05	0.00103926	35.3865	VIT_03s0110g00270	no hit	.		.
chr03	7309501	7310500	1.25e-07	1.42e-05	31.8464	VIT_03s0091g00830	cyclin-related	.		.
chr03	9274001	9275000	3.15e-09	5.99e-07	48.071	VIT_03s0088g01040	aminotransferase AGD2	.		.
chr03	9208001	9209000	3.04e-07	3.02e-05	39.6651	VIT_03s0088g00980	Unknown protein	.		.
chr03	9124001	9125000	1.19e-06	9.5e-05	38.3333	VIT_03s0088g00910	pathogenesis related protein 1 precursor [Vitis vinifera]	.		.
chr03	8679001	8680000	5.02e-05	0.00202838	34.8889	VIT_03s0088g00500	tRNA synthetase class II (D, K and N)	.		.
chr03	8421501	8422500	1.73e-05	0.000865794	30.6122	VIT_03s0088g00390	DnaJ homolog, subfamily C, member 17	.		.
chr03	8085501	8086500	3.42e-06	0.000228702	31.6498	VIT_03s0088g00070	no hit	.		.
chr03	3363001	3364000	8.39e-05	0.00303935	32.7341	VIT_03s0038g04590	F-box domain containing protein	.		.
chr03	2281501	2282500	3.39e-32	2.57e-28	45.1187	VIT_03s0038g03160	flavin-containing monooxygenase 1	.		.
chr03	1562001	1563000	3.47e-08	4.74e-06	45.5782	VIT_03s0038g02280	ERD7 (EARLY-RESPONSIVE TO DEHYDRATION 7)	.		.
chr03	1563001	1564000	7.18e-09	1.23e-06	38.6139	VIT_03s0038g02280	ERD7 (EARLY-RESPONSIVE TO DEHYDRATION 7)	.		.
chr03	1052501	1053500	2.15e-06	0.000155376	36.5908	VIT_03s0038g01530	disease resistance protein (CC-NBS-LRR class)	.		.
chr03	20617001	20618000	8.79e-07	7.36e-05	31.9499	VIT_03s0017g02380	SAR1 (SUPPRESSOR OF AUXIN RESISTANCE1)	.		.
chr03	19269001	19270000	2.4e-06	0.000170559	32.738	VIT_03s0017g01740	annexin ANN3	.		.
chr03	16663001	16664000	9.41e-05	0.00332444	30.4348	VIT_03s0017g00620	GA 20-oxidase	.		.
chr04	8187001	8188000	5.68e-12	2.3e-09	34.3559	VIT_04s0069g00280	Glutamate receptor 2.1	.		.
chr04	8187501	8188500	4.9e-09	8.76e-07	36.5957	VIT_04s0069g00280	Glutamate receptor 2.2	.		.
chr04	24432001	24433000	1.31e-09	2.82e-07	48.9804	VIT_04s0044g01720	Unknown protein	.		.
chr04	23685001	23686000	1.59e-07	1.75e-05	35.8974	VIT_04s0044g01310	NADH-plastoquinone oxidoreductase subunit o	.		.
chr04	22859501	22860500	8.55e-09	1.42e-06	28	VIT_04s0044g00860	Protein BRUSHY 1 (Protein TONSOKU) (Protein MGOUN 3)	.		.
chr04	22865001	22866000	4.33e-07	4.06e-05	31.4286	VIT_04s0044g00860	Protein BRUSHY 1 (Protein TONSOKU) (Protein MGOUN 3)	.		.
chr04	22397001	22398000	6.53e-15	4.9e-12	26.8194	VIT_04s0044g00630	MAP/ERK kinase kinase 3	.		.
chr04	22143001	22144000	3.43e-16	3.29e-13	34.1935	VIT_04s0044g00490	DnaJ homolog, subfamily B, member 4	.		.
chr04	22143501	22144500	7.08e-14	4.31e-11	25.2281	VIT_04s0044g00490	DnaJ homolog, subfamily B, member 5	.		.
chr04	14838001	14839000	4e-07	3.8e-05	25.1832	VIT_04s0043g00710	hypoxia up-regulated 1	.		.
chr04	19904501	19905500	1.71e-10	4.75e-08	26.817	VIT_04s0023g02950	zinc finger (CCCH-type) family protein	.		.
chr04	17687001	17688000	1.35e-06	0.000105663	36.8873	VIT_04s0023g00910	no hit	.		.
chr04	17604001	17605000	4.03e-09	7.42e-07	26.1849	VIT_04s0023g00830	calreticulin 3 (CRT3)	.		.
chr04	16541001	16542000	0.000136917	0.00446219	27.6491	VIT_04s0023g00140	Pelota (PEL1)	.		.
chr04	16541501	16542500	0.000136917	0.00446219	27.6491	VIT_04s0023g00140	Pelota (PEL1)	.		.
chr04	7481501	7482500	2.33e-08	3.36e-06	36.705	VIT_04s0008g07220	Chloroplast nucleoid DNA binding protein	.		.
chr04	5996501	5997500	1.98e-11	7e-09	37.1622	VIT_04s0008g06190	Polyprotein	.		.
chr04	5806501	5807500	0.000223991	0.00649861	29.8138	VIT_04s0008g06070	Aberrant root formation protein 4 ALF4	.		.
chr04	5049501	5050500	1.6e-11	5.82e-09	50	VIT_04s0008g05570	UDP-glucuronic acid/UDP-N-acetylgalactosamine transporter	.		.
chr04	4232501	4233500	2.78e-07	2.81e-05	27.7376	VIT_04s0008g04790	ABC transporter g family pleiotropic drug resistance 12 PDR12	.		.
chr04	4127001	4128000	1.04e-06	8.46e-05	35.0324	VIT_04s0008g04670	blight-associated protein p12 precursor	.		.
chr04	4127501	4128500	1.04e-06	8.46e-05	35.0324	VIT_04s0008g04670	blight-associated protein p12 precursor	.		.
chr04	3511001	3512000	2.17e-11	7.56e-09	30.5195	VIT_04s0008g04180	arsenite transport protein (ArsB)	.		.
chr04	3244501	3245500	8.11e-05	0.00295802	27.5	VIT_04s0008g03910	no hit	.		.
chr04	2961001	2962000	1.32e-06	0.000103331	38.9831	VIT_04s0008g03610	xylan synthase	.		.
chr04	1272001	1273000	2.19e-09	4.35e-07	27.6188	VIT_04s0008g01640	ankyrin repeat	.		.
chr04	1130501	1131500	2.21e-20	3.97e-17	37.6753	VIT_04s0008g01380	Unknown protein	.		.
chr04	1109501	1110500	6.88e-14	4.21e-11	60.3691	VIT_04s0008g01350	conserved oligomeric Golgi complex component 8	.		.
chr04	465001	466000	5.4e-12	2.2e-09	26.9307	VIT_04s0008g00520	6-phosphofructokinase	.		.
chr04	337001	338000	1.52e-05	0.000779226	29.2769	VIT_04s0008g00410	CLAVATA1 receptor kinase (CLV1)	.		.
chr05	21531001	21532000	1.3e-12	6.12e-10	67.6056	VIT_05s0124g00520	no hit	.		.
chr05	21260501	21261500	1.89e-07	2.02e-05	54.2857	VIT_05s0124g00270	Unknown protein	.		.
chr05	21261001	21262000	4.76e-06	0.000301337	45.7627	VIT_05s0124g00270	Unknown protein	.		.
chr05	22540001	22541000	9.71e-08	1.14e-05	39.1028	VIT_05s0102g00250	Unknown protein	.		.
chr05	25473001	25474000	4.79e-05	0.00195754	27.7486	VIT_05s0094g01570	MLO1	.		.
chr05	25321501	25322500	1.21e-05	0.000647089	25.6772	VIT_05s0094g01400	La domain-containing protein	.		.
chr05	24384501	24385500	1.93e-07	2.06e-05	26.087	VIT_05s0094g00430	5'-3' exonuclease	.		.
chr05	24364001	24365000	8.43e-05	0.00305061	38.9155	VIT_05s0094g00420	ENDOSPERM DEFECTIVE 1 EDE1	.		.
chr05	24303501	24304500	0.000272291	0.00753831	28.6657	VIT_05s0094g00350	Chitinase class IV	.		.
chr05	206501	207500	1.77e-06	0.000133181	27.1237	VIT_05s0077g02180	chalcone reductase	.		.
chr05	731501	732500	2.08e-05	0.00100268	29.4738	VIT_05s0077g01470	phytochelatin synthetase	.		.
chr05	10181501	10182500	1.07e-05	0.000582631	25.7699	VIT_05s0077g00060	D1 protease	.		.
chr05	19682501	19683500	0.000113658	0.00385826	29.697	VIT_05s0062g00830	Ribosomal protein S1	.		.
chr05	18722001	18723000	2.6e-05	0.00119971	30.565	VIT_05s0062g00150	pentatricopeptide repeat protein	.		.
chr05	12390001	12391000	1.64e-05	0.000829798	27.9581	VIT_05s0051g00850	SAD1 (SUPERSENSITIVE TO ABA AND DROUGHT 1)	.		.
chr05	10709501	10710500	2.42e-05	0.0011322	30.7532	VIT_05s0051g00050	Myosin-like protein XIB	.		.
chr05	10090001	10091000	4.79e-05	0.00195547	30.2274	VIT_05s0049g02360	DEAD/DEAH box helicase (RH10)	.		.
chr05	7885001	7886000	3.99e-10	9.91e-08	47.2841	VIT_05s0049g00880	activating signal cointegrator	.		.
chr05	14555501	14556500	4.4e-06	0.000282784	43.5714	VIT_05s0029g00060	myb UNE16 (unfertilized embryo sac 16)	.		.
chr05	6756001	6757000	0.000106233	0.00365684	28.1385	VIT_05s0020g04890	nucleic acid binding	.		.
chr05	6756001	6757000	0.000106233	0.00365684	28.1385	VIT_05s0020g04900	N-carbamyl-L-amino acid amidohydrolase	.		.
chr05	6024001	6025000	1.2e-09	2.6e-07	34.3328	VIT_05s0020g04290	no hit	.		.
chr05	5855501	5856500	9.35e-05	0.00331005	36.6667	VIT_05s0020g04190	PINHEAD (Protein ZWILLE)	.		.
chr05	5732501	5733500	5.19e-08	6.72e-06	26.723	VIT_05s0020g04060	TIFY 4B (Protein PEAPOD 2)	.		.
chr05	4337501	4338500	2.58e-05	0.00119535	32.0546	VIT_05s0020g02640	Unknown protein	.		.
chr05	3486001	3487000	3.12e-10	8.03e-08	33.5112	VIT_05s0020g01770	PBS1 (AVRPPHB SUSCEPTIBLE 1)	.		.
chr05	2971501	2972500	1.5e-06	0.000115193	34.289	VIT_05s0020g01220	ESD4 (EARLY IN SHORT DAYS 4)	.		.
chr05	2910001	2911000	3.17e-06	0.000214784	25.3292	VIT_05s0020g01160	binding	.		.
chr05	2854001	2855000	4.49e-05	0.00185878	33.4239	VIT_05s0020g01080	unknown	.		.
chr05	2053001	2054000	5.06e-22	1.2e-18	29.5216	VIT_05s0020g00170	Zinc knuckle	.		.
chr05	23928001	23929000	4.92e-08	6.42e-06	38.1038	VIT_00s0226g00110	myb family	.		.
chr06	22462501	22463500	3.17e-10	8.13e-08	26.5889	VIT_06s0080g01150	Electron transport complex protein RnfC	.		.
chr06	22463001	22464000	2.66e-09	5.15e-07	30.2979	VIT_06s0080g01150	Electron transport complex protein RnfC	.		.
chr06	22223001	22224000	3.62e-12	1.55e-09	31.1349	VIT_06s0080g01000	secoisolariciresinol dehydrogenase	.		.
chr06	21707501	21708500	2.53e-05	0.00117604	28.2434	VIT_06s0080g00570	Unknown protein	.		.
chr06	20837501	20838500	3.05e-20	5.39e-17	31.5018	VIT_06s0080g00030	aldo/keto reductase	.		.
chr06	20838001	20839000	9.2e-18	1.15e-14	32.084	VIT_06s0080g00030	aldo/keto reductase	.		.
chr06	20283501	20284500	4.33e-06	0.000279076	33.1651	VIT_06s0061g01310	Nucleobase-ascorbate transporter 12 (NAT12)	.		.
chr06	19262001	19263000	1.21e-05	0.000644284	31.8182	VIT_06s0061g00610	Unknown protein	.		.
chr06	18980501	18981500	6.81e-07	5.96e-05	30.1887	VIT_06s0061g00410	ABC transporter F member 2	.		.
chr06	18643001	18644000	1.01e-05	0.00055407	31.4526	VIT_06s0061g00240	ABC transporter G member 7	.		.
chr06	18184501	18185500	5.11e-07	4.68e-05	56.6802	VIT_06s0009g03750	CHR5 (chromatin remodeling 5)	.		.
chr06	16777001	16778000	5.72e-09	1.01e-06	39.2976	VIT_06s0009g02790	dihydropyrimidinase	.		.
chr06	16401501	16402500	0.000280634	0.00771924	28.1643	VIT_06s0009g02540	Unknown protein	.		.
chr06	16252001	16253000	3.06e-09	5.84e-07	27.0243	VIT_06s0009g02510	HEAT repeat family protein	.		.
chr06	14833501	14834500	9.42e-06	0.000524421	30.7143	VIT_06s0009g01720	nucleoside triphosphatase	.		.
chr06	14606501	14607500	2.46e-06	0.000174229	27.2727	VIT_06s0009g01580	glycosyl hydrolase family 17 protein	.		.
chr06	13119001	13120000	0.000116414	0.0039285	38.0808	VIT_06s0009g00890	ubiquitin-specific protease 8	.		.
chr06	9100501	9101500	1.1e-07	1.28e-05	30.6141	VIT_06s0004g08300	zinc finger (C3HC4-type RING finger)	.		.
chr06	7032501	7033500	2.03e-09	4.06e-07	29.1807	VIT_06s0004g06250	SETH2; transferase, transferring glycosyl groups	.		.
chr06	6726001	6727000	5.14e-06	0.000319999	34.2891	VIT_06s0004g05970	ATP-dependent helicase	.		.
chr06	6404501	6405500	5.03e-06	0.000314487	33.1597	VIT_06s0004g05590	subtilisin protease C1	.		.
chr06	5376001	5377000	3.1e-17	3.6e-14	30.9608	VIT_06s0004g04410	SEC14 cytosolic factor	.		.
chr06	5319001	5320000	5.45e-05	0.00216562	29.2576	VIT_06s0004g04340	ALY protein	.		.
chr06	5025001	5026000	0.000234389	0.00673053	29.3103	VIT_06s0004g04040	pentatricopeptide (PPR) repeat	.		.
chr06	4261501	4262500	1.23e-06	9.75e-05	26.6577	VIT_06s0004g03410	Ribosomal protein S23 (RPS23B) 40S	.		.
chr06	4149001	4150000	1.85e-08	2.77e-06	25.3303	VIT_06s0004g03320	zinc finger (C3HC4-type RING finger)	.		.
chr06	4155001	4156000	3.44e-08	4.7e-06	33.7343	VIT_06s0004g03320	zinc finger (C3HC4-type RING finger)	.		.
chr06	3881001	3882000	2.73e-06	0.000189288	29.9065	VIT_06s0004g03130	Auxin response factor 4	.		.
chr06	3473501	3474500	8.89e-05	0.00318175	25.4708	VIT_06s0004g02770	SIT4 phosphatase-associated	.		.
chr06	3283001	3284000	1.12e-09	2.45e-07	51.7857	VIT_06s0004g02660	3' exoribonuclease domain 1-containing protein	.		.
chr06	2497001	2498000	4.12e-05	0.00173794	30.2943	VIT_06s0004g02050	Origin recognition complex subunit 1 protein	.		.
chr06	1741001	1742000	1.33e-17	1.6e-14	70.7071	VIT_06s0004g01430	Amygdalin hydrolase isoform AH I	.		.
chr06	1673501	1674500	0.000201791	0.00600492	29.8788	VIT_06s0004g01410	S-receptor kinase	.		.
chr06	1674001	1675000	0.000201791	0.00600492	29.8788	VIT_06s0004g01410	S-receptor kinase	.		.
chr06	1141501	1142500	7.68e-12	3e-09	30.1865	VIT_06s0004g01030	dirigent protein	.		.
chr06	1046501	1047500	6.05e-05	0.00234901	35.6497	VIT_06s0004g00950	HUB2 (HISTONE MONO-UBIQUITINATION 2)	.		.
chr06	1047001	1048000	6.05e-05	0.00234901	35.6497	VIT_06s0004g00950	HUB2 (HISTONE MONO-UBIQUITINATION 2)	.		.
chr07	18550501	18551500	2.2e-08	3.22e-06	36.9381	VIT_07s0197g00140	disease resistance protein (TIR-NBS-LRR class)	.		.
chr07	20507001	20508000	1.59e-05	0.000807457	26.8293	VIT_07s0191g00170	LMBR1 integral membrane	.		.
chr07	1303001	1304000	9.31e-06	0.000519255	26.9244	VIT_07s0151g00430	kinase interacting family protein	.		.
chr07	19265001	19266000	1.96e-08	2.91e-06	32.6374	VIT_07s0141g00230	ubiquitin-specific protease 3 (UBP3)	.		.
chr07	19265501	19266500	1.36e-10	3.86e-08	27.286	VIT_07s0141g00230	ubiquitin-specific protease 3 (UBP3)	.		.
chr07	612001	613000	2.48e-07	2.55e-05	41.7424	VIT_07s0141g00150	histone acetyl transferase HAM1	.		.
chr07	27097501	27098500	1.67e-07	1.82e-05	38.8889	VIT_07s0130g00420	Unknown protein	.		.
chr07	26624001	26625000	4.87e-18	6.38e-15	76.9231	VIT_07s0130g00080	3-phosphoinositide-dependent protein kinase-1	.		.
chr07	2910001	2911000	3.03e-07	3.02e-05	45.1613	VIT_07s0104g01570	Metal tolerance protein C1 (AtMTPc1)	.		.
chr07	1807001	1808000	3.4e-09	6.39e-07	25.977	VIT_07s0104g00120	Unknown protein	.		.
chr07	26263001	26264000	3.74e-07	3.59e-05	36.2365	VIT_07s0031g03130	PHD finger transcription factor	.		.
chr07	26157501	26158500	0.000313196	0.00838237	46.3315	VIT_07s0031g03060	NSL1 (NECROTIC SPOTTED LESIONS 1)	.		.
chr07	26160501	26161500	2.49e-05	0.00115988	38.2429	VIT_07s0031g03060	NSL1 (NECROTIC SPOTTED LESIONS 1)	.		.
chr07	25930001	25931000	0.000152242	0.00483415	27.5374	VIT_07s0031g02910	receptor-like kinase	.		.
chr07	25939501	25940500	6.82e-09	1.17e-06	25.4081	VIT_07s0031g02910	receptor-like kinase	.		.
chr07	25940001	25941000	1.7e-08	2.58e-06	28.4989	VIT_07s0031g02910	receptor-like kinase	.		.
chr07	25817001	25818000	1.32e-05	0.000694937	41.5584	VIT_07s0031g02850	UVB-resistance protein UVR8	.		.
chr07	25616001	25617000	3.41e-07	3.33e-05	26.2031	VIT_07s0031g02770	Unknown protein	.		.
chr07	25616501	25617500	3.28e-10	8.37e-08	31.2745	VIT_07s0031g02770	Unknown protein	.		.
chr07	24898501	24899500	0.000265195	0.00738361	27.1542	VIT_07s0031g02420	F-box domain containing protein	.		.
chr07	24738501	24739500	0.000390658	0.00991559	27.2727	VIT_07s0031g02290	phosphate carrier protein	.		.
chr07	24492501	24493500	2.52e-06	0.000177403	30.4922	VIT_07s0031g02020	RNA binding motif protein 39	.		.
chr07	23883501	23884500	6.66e-05	0.00253105	34.8969	VIT_07s0031g01470	CONSTITUTIVE EXPRESSION OF PR GENES 5 (CPR5)	.		.
chr07	23463001	23464000	0.00013532	0.00442047	26.1502	VIT_07s0031g00940	Sulfate transporter 2.1 (AST68)	.		.
chr07	12119501	12120500	0.000136168	0.00444218	30.2941	VIT_07s0005g06480	EMB1974 (EMBRYO DEFECTIVE 1974)	.		.
chr07	8579001	8580000	0.000222314	0.00646391	28.1319	VIT_07s0005g04950	Unknown protein	.		.
chr07	7024501	7025500	6.91e-05	0.00260361	25.6187	VIT_07s0005g03720	VPS2.3 SNF7	.		.
chr07	5498501	5499500	3.41e-05	0.00149642	25.9214	VIT_07s0005g02810	2Fe-2S-binding	.		.
chr07	5210001	5211000	6.51e-13	3.26e-10	31.6318	VIT_07s0005g02470	cellulose synthase CESA3	.		.
chr07	4335501	4336500	1.01e-05	0.000554106	27.451	VIT_07s0005g01420	transducin protein	.		.
chr07	4034501	4035500	0.000345646	0.00903362	25.463	VIT_07s0005g01100	importin alpha	.		.
chr07	18100001	18101000	9.37e-08	1.11e-05	35.4762	VIT_00s0207g00280	WAK receptor protein kinase	.		.
chr07	796501	797500	3.74e-08	5.07e-06	42.7536	VIT_00s0179g00290	peptidyl-prolyl isomerase D (cyclophilin D)	.		.
chr07	17077501	17078500	2.38e-11	8.21e-09	50	VIT_00s0174g00190	Ribosomal protein L5 60S	.		.
chr08	7897001	7898000	3.4e-07	3.32e-05	30.117	VIT_08s0105g00570	Adenosine/AMP deaminase active site	.		.
chr08	7810501	7811500	2.87e-07	2.88e-05	38.164	VIT_08s0105g00480	phosphoinositide 5-phosphatase	.		.
chr08	10753501	10754500	7.88e-05	0.00289517	26.2234	VIT_08s0058g01300	HIGH-LEVEL EXPRESSION OF SUGAR-INDUCIBLE like 1	.		.
chr08	8559501	8560500	2.46e-07	2.53e-05	45.3171	VIT_08s0058g00070	disease resistance protein SlVe2 precursor	.		.
chr08	2676501	2677500	0.000344423	0.00900625	40.7407	VIT_08s0056g01670	BTB-POZ AND MATH DOMAIN 4 ATBPM4	.		.
chr08	1357001	1358000	0.00018693	0.0056632	25.1752	VIT_08s0056g00870	MATE efflux family protein	.		.
chr08	344501	345500	3.84e-08	5.17e-06	41.9785	VIT_08s0056g00230	Unknown protein	.		.
chr08	14206501	14207500	2.09e-06	0.000151986	47.5	VIT_08s0040g03260	Nuclear transcription factor Y subunit B-5	.		.
chr08	14033501	14034500	1.83e-06	0.000136515	34.3013	VIT_08s0040g03070	PH3	.		.
chr08	13845501	13846500	6.91e-06	0.000406106	37.0054	VIT_08s0040g02800	lipin	.		.
chr08	13225501	13226500	7.7e-05	0.0028393	35.9756	VIT_08s0040g02110	NAC domain containing protein 2	.		.
chr08	12887001	12888000	8.69e-05	0.00312688	25.3082	VIT_08s0040g01770	Cyclic nucleotide-gated ion channel 15	.		.
chr08	12051001	12052000	3.11e-06	0.000211598	25.6522	VIT_08s0040g01020	DNA helicase SNF2 domain-containing protein	.		.
chr08	11960001	11961000	0.000341568	0.00894674	30.0833	VIT_08s0040g00970	plectin (myosin-like)	.		.
chr08	11448001	11449000	4.11e-06	0.000267475	37.9064	VIT_08s0040g00510	ZIFL2 (ZINC INDUCED FACILITATOR-LIKE 2)	.		.
chr08	11314001	11315000	1.13e-05	0.000612339	26.1438	VIT_08s0040g00380	zinc finger (DHHC type) family	.		.
chr08	4597001	4598000	1.05e-17	1.29e-14	40.644	VIT_08s0032g00910	Fasciclin domain-containing protein FLA17	.		.
chr08	3382001	3383000	1.24e-07	1.41e-05	31.7738	VIT_08s0032g00310	ubiquitin-conjugating enzyme E2 A	.		.
chr08	3382501	3383500	0.000201304	0.00599321	25.1488	VIT_08s0032g00310	ubiquitin-conjugating enzyme E2 A	.		.
chr08	22171501	22172500	1.37e-05	0.000713599	40.3361	VIT_08s0007g08800	kinesin motor protein	.		.
chr08	22172001	22173000	9.04e-07	7.54e-05	47.2381	VIT_08s0007g08800	kinesin motor protein	.		.
chr08	21939001	21940000	1.36e-08	2.12e-06	32.2823	VIT_08s0007g08540	Mg-chelatase subunit XANTHA-F	.		.
chr08	21186501	21187500	0.000175749	0.00539956	30.1706	VIT_08s0007g07730	CYP93A1 2-hydroxyisoflavanone synthase	.		.
chr08	20967501	20968500	9.28e-08	1.1e-05	35.0758	VIT_08s0007g07430	galactose-1-phosphate uridyl transferase	.		.
chr08	19852501	19853500	0.000221605	0.0064502	27.3349	VIT_08s0007g05980	calmodulin binding protein	.		.
chr08	19774001	19775000	3.28e-05	0.00144878	32.9732	VIT_08s0007g05910	folylpolyglutamate synthase	.		.
chr08	19420001	19421000	6.01e-10	1.42e-07	27.9799	VIT_08s0007g05490	Pyruvate kinase	.		.
chr08	19420501	19421500	3.74e-10	9.34e-08	33.2606	VIT_08s0007g05490	Pyruvate kinase	.		.
chr08	19355501	19356500	4.4e-10	1.08e-07	25.9788	VIT_08s0007g05410	Cystathionine beta-lyase	.		.
chr08	19206501	19207500	1.37e-07	1.54e-05	51.9231	VIT_08s0007g05260	glutamate synthase (GLU1), ferredoxin-dependent	.		.
chr08	19208501	19209500	7.71e-05	0.0028424	30.9524	VIT_08s0007g05260	glutamate synthase (GLU1), ferredoxin-dependent	.		.
chr08	19097001	19098000	4.74e-09	8.53e-07	53.3035	VIT_08s0007g05170	TGA-type basic leucine zipper protein AHBP-1b	.		.
chr08	18310501	18311500	7.1e-05	0.0026587	33.1638	VIT_08s0007g04360	argonaute protein	.		.
chr08	18253501	18254500	4.33e-06	0.000279529	26.69	VIT_08s0007g04290	ubiquitin-protein ligase E3 B	.		.
chr08	18254001	18255000	5.02e-05	0.00202785	37.1224	VIT_08s0007g04290	ubiquitin-protein ligase E3 B	.		.
chr08	16609001	16610000	5.45e-06	0.000335589	30.995	VIT_08s0007g02490	2-cys peroxiredoxin BAS1, chloroplast precursor	.		.
chr08	15091501	15092500	2.77e-05	0.00126628	44.5662	VIT_08s0007g00940	LHW (LONESOME HIGHWAY)	.		.
chr08	14745001	14746000	1.98e-12	8.98e-10	58.3333	VIT_08s0007g00460	ribonuclease II-like protein	.		.
chr09	14764001	14765000	1.76e-06	0.000132246	28	VIT_09s0070g00940	CTV.22	.		.
chr09	14736501	14737500	1.78e-14	1.24e-11	51.4174	VIT_09s0070g00920	Ribosomal protein S12 30S	.		.
chr09	14737001	14738000	1.78e-14	1.24e-11	51.4174	VIT_09s0070g00920	Ribosomal protein S12 30S	.		.
chr09	22883501	22884500	4.45e-06	0.000285901	28.8136	VIT_09s0054g01790	no hit	.		.
chr09	19571001	19572000	1.39e-08	2.17e-06	62.8514	VIT_09s0018g01960	Unknown protein	.		.
chr09	19146001	19147000	1.1e-05	0.00059493	25.3727	VIT_09s0018g01780	ACT DOMAIN REPEAT 1 (ACR1) uridylyltransferase	.		.
chr09	16252501	16253500	1.12e-05	0.000607906	27.2414	VIT_09s0018g00310	ABC transporter C member 1	.		.
chr09	10807001	10808000	9.58e-06	0.000531975	27.1605	VIT_09s0002g09150	RAE1 RNA export 1 homolog	.		.
chr09	7574001	7575000	0.000209517	0.00618357	27.992	VIT_09s0002g07520	formamidopyrimidine-DNA glycosylase	.		.
chr09	7574501	7575500	1.59e-05	0.000805131	26.8997	VIT_09s0002g07520	formamidopyrimidine-DNA glycosylase	.		.
chr09	7575001	7576000	0.000215705	0.00632189	32.7273	VIT_09s0002g07520	formamidopyrimidine-DNA glycosylase	.		.
chr09	6631501	6632500	4.5e-05	0.00186424	26.5509	VIT_09s0002g06720	SPX1 (SYG1/Pho81/XPR1) domain-containing protein	.		.
chr09	6584501	6585500	6.79e-06	0.000400984	26.9294	VIT_09s0002g06660	DEAD BOX RNA helicase RH15	.		.
chr09	3204501	3205500	0.000266236	0.00740243	25.4545	VIT_09s0002g03530	ABI1 (ABA INSENSITIVE 1)	.		.
chr09	2447001	2448000	5.64e-05	0.00222472	31.3811	VIT_09s0002g02690	3'-5' exonuclease domain-containing protein	.		.
chr09	2219501	2220500	3.48e-09	6.53e-07	35.9259	VIT_09s0002g02430	ABC transporter C member 12	.		.
chr09	2220001	2221000	1.92e-10	5.22e-08	25.3701	VIT_09s0002g02430	ABC transporter C member 13	.		.
chr09	2166501	2167500	5.7e-08	7.26e-06	30.4348	VIT_09s0002g02380	thioredoxin 2	.		.
chr09	1943001	1944000	5.8e-09	1.02e-06	38.8558	VIT_09s0002g02120	beta-galactosidase	.		.
chr09	1243501	1244500	1.59e-05	0.000807156	49.8201	VIT_09s0002g01470	4-phosphopantetheinyl transferase sfp	.		.
chr09	1021501	1022500	1.23e-07	1.4e-05	45.0419	VIT_09s0002g01290	Retrotransposon	.		.
chr09	918501	919500	1.99e-05	0.000967138	46	VIT_09s0002g01200	Unknown protein	.		.
chr09	190501	191500	1.11e-07	1.29e-05	27.5703	VIT_09s0002g00210	endonuclease	.		.
chr09	191001	192000	1.79e-06	0.000134211	38.394	VIT_09s0002g00210	endonuclease	.		.
chr10	1097501	1098500	1.08e-12	5.15e-10	30.6624	VIT_10s0116g01830	Unknown protein	.		.
chr10	847001	848000	2.37e-05	0.00111166	39.9306	VIT_10s0116g01560	Ribosomal protein L29	.		.
chr10	784501	785500	5.59e-06	0.000343171	42.1651	VIT_10s0116g01490	DNA helicase SNF2 domain-containing protein	.		.
chr10	17337001	17338000	6.65e-05	0.00252986	28.0863	VIT_10s0116g00930	root hair defective 3 GTP-binding (RHD3)	.		.
chr10	181001	182000	1.24e-05	0.000659752	27	VIT_10s0116g00390	Unknown protein	.		.
chr10	16108001	16109000	3.03e-05	0.00136148	39.6552	VIT_10s0092g00710	receptor protein kinase	.		.
chr10	16108501	16109500	3.03e-05	0.00136148	39.6552	VIT_10s0092g00710	receptor protein kinase	.		.
chr10	23371001	23372000	2.53e-08	3.61e-06	48.1928	VIT_10s0071g01150	katanin p80 (WD repeat containing) subunit B 1	.		.
chr10	23284001	23285000	0.000231387	0.00666161	29.1866	VIT_10s0071g01130	Alpha-galactosidase	.		.
chr10	22981501	22982500	1.94e-07	2.07e-05	33.9744	VIT_10s0071g00980	Unknown protein	.		.
chr10	22511001	22512000	4.89e-09	8.75e-07	26.4823	VIT_10s0071g00670	calcium-binding EF hand	.		.
chr10	22166001	22167000	0.000325635	0.00862964	30.2649	VIT_10s0071g00440	serine/threonine-protein kinase receptor ARK3	.		.
chr10	20491501	20492500	2.6e-09	5.03e-07	60	VIT_10s0042g00580	zinc finger (C3HC4-type RING finger)	.		.
chr10	12311501	12312500	0.000208345	0.00615395	25.2313	VIT_10s0003g04880	Ferredoxin:nadp+ Oxidoreductase PETH	.		.
chr10	11728001	11729000	5.1e-05	0.00204881	31.4408	VIT_10s0003g04600	cleavage and polyadenylation specificity factor 30 kDa subunit	.		.
chr10	10242501	10243500	0.000162598	0.00508315	30.4762	VIT_10s0003g03920	ribosomal protein L14	.		.
chr10	9844001	9845000	0.00011045	0.0037692	29.4118	VIT_10s0003g03710	Cullin-4	.		.
chr10	7104001	7105000	1.63e-05	0.000823556	35.4583	VIT_10s0003g01970	no hit	.		.
chr10	5426001	5427000	2.7e-06	0.000187977	25.844	VIT_10s0003g00640	D-tyrosyl-tRNA(Tyr) deacylase	.		.
chr10	2804501	2805500	8.38e-09	1.4e-06	37.5	VIT_00s0463g00020	scarecrow transcription factor 5 (SCL5)	.		.
chr10	4054001	4055000	2.87e-05	0.00129947	31.9149	VIT_00s0404g00040	ADP-ribosylation factor GAP zinc finger-containing protein ZIGA3 (ZIGA3)	.		.
chr10	1971001	1972000	0.000196245	0.00588107	27.6662	VIT_00s0187g00270	V-type H+-transporting ATPase subunit H	.		.
chr10	16545001	16546000	3.81e-11	1.25e-08	56.4516	VIT_00s0125g00150	SHR5-receptor-like kinase	.		.
chr11	6604501	6605500	1.94e-05	0.000947263	26.4636	VIT_11s0118g00800	homeobox protein KNAT3 (KNOTTED1-LIKE HOMEOBOX GENE 3)	.		.
chr11	16995001	16996000	8.16e-08	9.85e-06	46.8182	VIT_11s0103g00580	Unknown protein	.		.
chr11	16995501	16996500	8.02e-05	0.00293135	30.2584	VIT_11s0103g00580	Unknown protein	.		.
chr11	13542001	13543000	2.02e-06	0.000148009	26.2295	VIT_11s0065g01090	DEAD BOX RNA helicase RH10	.		.
chr11	13548001	13549000	6.57e-11	2.02e-08	41.3768	VIT_11s0065g01090	DEAD BOX RNA helicase RH11	.		.
chr11	13333001	13334000	0.000123759	0.00412692	25.0074	VIT_11s0065g00940	preprotein translocase secY subunit, chloroplast (CpSecY)	.		.
chr11	12278501	12279500	9.74e-05	0.00341839	27.5844	VIT_11s0065g00240	galactokinase like protein	.		.
chr11	11920501	11921500	0.000199653	0.00595626	30.5882	VIT_11s0065g00150	glycogen synthase	.		.
chr11	11876501	11877500	6.59e-12	2.63e-09	26.8478	VIT_11s0065g00140	Serine/threonine/tyrosine kinase DSK2	.		.
chr11	19983501	19984500	3.78e-09	7.02e-07	42.7536	VIT_11s0052g01830	UPF0066	.		.
chr11	19735501	19736500	1.09e-06	8.8e-05	46.2566	VIT_11s0052g01660	serine esterase	.		.
chr11	19681501	19682500	5.42e-06	0.000333929	25.0813	VIT_11s0052g01640	flavonol 3-O-glucosyltransferase	.		.
chr11	19198501	19199500	8.98e-16	7.92e-13	36.8963	VIT_11s0052g01130	CD2-binding protein-related	.		.
chr11	19199001	19200000	3.19e-09	6.05e-07	25.1174	VIT_11s0052g01130	CD2-binding protein-related	.		.
chr11	18767501	18768500	3.68e-21	7.86e-18	38.1633	VIT_11s0052g00880	NADPH-cytochrome P450 oxydoreductase isoform 3	.		.
chr11	18768001	18769000	4.24e-20	7.38e-17	33.9316	VIT_11s0052g00880	NADPH-cytochrome P450 oxydoreductase isoform 4	.		.
chr11	18670001	18671000	8.53e-10	1.93e-07	36.9861	VIT_11s0052g00810	Unknown protein	.		.
chr11	18670501	18671500	4.76e-06	0.000301171	31.3564	VIT_11s0052g00810	Unknown protein	.		.
chr11	18223501	18224500	7.08e-07	6.15e-05	30.5359	VIT_11s0052g00520	Extracellular ribonuclease precursor	.		.
chr11	18224001	18225000	6.98e-09	1.2e-06	26.9263	VIT_11s0052g00520	Extracellular ribonuclease precursor	.		.
chr11	18152501	18153500	9.2e-05	0.00326845	29.0753	VIT_11s0052g00460	cation exchanger (CAX10)	.		.
chr11	17943001	17944000	3.2e-05	0.00142088	31.8182	VIT_11s0052g00330	choline monooxygenase (CMO)	.		.
chr11	17482001	17483000	4.45e-05	0.00184903	32.5581	VIT_11s0052g00140	mannosyl-oligosaccharide 1,2-alpha-mannosidase	.		.
chr11	17482501	17483500	4.45e-05	0.00184903	32.5581	VIT_11s0052g00140	mannosyl-oligosaccharide 1,2-alpha-mannosidase	.		.
chr11	17485501	17486500	1.37e-05	0.000713791	25.3497	VIT_11s0052g00140	mannosyl-oligosaccharide 1,2-alpha-mannosidase	.		.
chr11	17315001	17316000	1.02e-06	8.34e-05	29.8571	VIT_11s0052g00080	Unknown protein	.		.
chr11	17315501	17316500	3.37e-09	6.36e-07	26.5306	VIT_11s0052g00080	Unknown protein	.		.
chr11	8953001	8954000	1.42e-05	0.000735692	30.3196	VIT_11s0037g00630	DNA-directed RNA polymerase	.		.
chr11	5270501	5271500	0.000240691	0.00686509	29.484	VIT_11s0016g05760	Unknown protein	.		.
chr11	5283501	5284500	3.17e-08	4.39e-06	31.4943	VIT_11s0016g05760	Unknown protein	.		.
chr11	3946001	3947000	3.22e-08	4.45e-06	27.223	VIT_11s0016g04620	PINHEAD (Protein ZWILLE)	.		.
chr11	3265501	3266500	0.000142321	0.00459468	36	VIT_11s0016g04010	Unknown protein	.		.
chr11	3028501	3029500	7.36e-06	0.000427317	29.4591	VIT_11s0016g03690	peroxisomal fatty acid beta-oxidation multifunctional protein (aim1)	.		.
chr11	2000501	2001500	3.12e-06	0.000211772	26.2182	VIT_11s0016g02500	pentatricopeptide (PPR) repeat-containing protein	.		.
chr11	1623001	1624000	4.12e-09	7.58e-07	32.6667	VIT_11s0016g02010	acid phosphatase survival protein SurE	.		.
chr11	373501	374500	4.91e-16	4.55e-13	38.7524	VIT_11s0016g00360	phosphatidylinositol-4-phosphate 5-kinase	.		.
chr11	367001	368000	1e-07	1.18e-05	42.6966	VIT_11s0016g00350	sec34/COG3	.		.
chr12	344501	345500	0.000284865	0.00780824	28.8205	VIT_12s0142g00450	unknown protein	.		.
chr12	12916501	12917500	0.000102978	0.00357013	25.2319	VIT_12s0142g00120	Nuclear movement protein	.		.
chr12	7265001	7266000	7.61e-07	6.54e-05	46.875	VIT_12s0059g02470	Unknown protein	.		.
chr12	6249501	6250500	6.89e-05	0.00259859	30.5637	VIT_12s0059g01300	Unknown protein	.		.
chr12	6162001	6163000	5.77e-07	5.18e-05	30.8424	VIT_12s0059g01230	ribosomal protein L30	.		.
chr12	6012501	6013500	1.53e-06	0.000117294	36.4293	VIT_12s0059g01100	PRLI-interacting factor K	.		.
chr12	5506001	5507000	1.77e-06	0.000133131	32.2029	VIT_12s0059g00670	NADP-dependent oxidoreductase	.		.
chr12	5405001	5406000	2.94e-11	9.91e-09	44.7054	VIT_12s0059g00550	ankyrin repeat and BTB (POZ) domain containing	.		.
chr12	9816001	9817000	5.76e-07	5.17e-05	35.8974	VIT_12s0057g01480	glucose-1-phosphate adenylyltransferase small subunit, chloroplast precursor	.		.
chr12	9816001	9817000	5.76e-07	5.17e-05	35.8974	VIT_12s0057g01490	TELOMERE REPEAT BINDING PROTEIN 1	.		.
chr12	9691001	9692000	1.69e-07	1.84e-05	34.1725	VIT_12s0057g01340	transposon protein	.		.
chr12	9002001	9003000	5.67e-08	7.24e-06	27.9652	VIT_12s0057g00780	disease resistance protein	.		.
chr12	8889001	8890000	8.54e-12	3.3e-09	44.2175	VIT_12s0057g00640	pentatricopeptide (PPR) repeat-containing	.		.
chr12	8761001	8762000	3.74e-06	0.000246779	27.0347	VIT_12s0057g00570	zinc finger (CCCH-type) family protein	.		.
chr12	15191501	15192500	0.000109328	0.0037389	32.5166	VIT_12s0055g00900	RAE1 RNA export 1 homolog	.		.
chr12	16169501	16170500	2.33e-05	0.00109864	38	VIT_12s0055g00430	Unknown protein	.		.
chr12	23563001	23564000	1.34e-05	0.000705206	36.6667	VIT_12s0035g01810	mitotic checkpoint MAD1	.		.
chr12	22381501	22382500	4.97e-08	6.48e-06	25.0213	VIT_12s0035g01060	shaggy protein kinase kappa	.		.
chr12	19775501	19776500	6.45e-08	8.08e-06	39.6948	VIT_12s0034g02010	kinetochore protein NUF2	.		.
chr12	18939001	18940000	8.45e-09	1.4e-06	46.853	VIT_12s0034g01370	Unknown protein	.		.
chr12	3006501	3007500	1.02e-05	0.000559883	32.5	VIT_12s0028g02220	ubiquitin-conjugating enzyme E2 N	.		.
chr12	2528001	2529000	0.000229851	0.00663124	26.7879	VIT_12s0028g01870	receptor kinase TRKa	.		.
chr13	15174001	15175000	4.52e-05	0.00186993	39.6925	VIT_13s0175g00120	ABA-responsive element-binding protein 3 (AREB3)	.		.
chr13	28861501	28862500	0.000390158	0.00990641	32.2619	VIT_13s0156g00080	lactose permease	.		.
chr13	28899001	28900000	0.000192621	0.00579872	36.2963	VIT_13s0156g00060	Serine/threonine-protein phosphatase PP2A catalytic subunit	.		.
chr13	11425501	11426500	9.29e-06	0.000518401	47.1861	VIT_13s0147g00210	Unknown protein	.		.
chr13	23330501	23331500	1.45e-08	2.25e-06	28.8208	VIT_13s0139g00230	disease resistance protein (NBS-LRR class)	.		.
chr13	10754001	10755000	3.84e-06	0.000251944	28.7978	VIT_13s0106g00790	mevalonate diphosphate decarboxylase (MVD1)	.		.
chr13	10690501	10691500	6.39e-10	1.5e-07	68.5714	VIT_13s0106g00740	bile acid:sodium symporter	.		.
chr13	9797501	9798500	6.34e-05	0.00243753	36.2745	VIT_13s0106g00230	Ankyrin	.		.
chr13	8410001	8411000	1.74e-08	2.64e-06	27.1028	VIT_13s0074g00470	OTU cysteine protease	.		.
chr13	8354001	8355000	3.93e-07	3.74e-05	29.3129	VIT_13s0074g00450	DEMETER protein (DME)	.		.
chr13	7619001	7620000	6.43e-06	0.000383585	27.1161	VIT_13s0074g00150	dihydrolipoamide S-acetyltransferase precursor	.		.
chr13	13798501	13799500	0.000384348	0.00979398	27.0529	VIT_13s0073g00290	proline transporter 1 (ProT1)	.		.
chr13	13455501	13456500	2.82e-05	0.00128374	26.1606	VIT_13s0073g00130	pentatricopeptide (PPR) repeat membrane-associated salt-inducible protein	.		.
chr13	22389501	22390500	0.000125086	0.0041611	36.8254	VIT_13s0067g03430	ARR9 typeA	.		.
chr13	1749001	1750000	2.38e-12	1.06e-09	36.9038	VIT_13s0067g03170	transcription elongation factor S-II	.		.
chr13	22166501	22167500	8.09e-13	3.98e-10	41.3043	VIT_13s0067g03120	DNA-directed RNA polymerase II subunit A	.		.
chr13	1634501	1635500	2.6e-05	0.00119971	27.1481	VIT_13s0067g03040	no hit	.		.
chr13	1460501	1461500	2.05e-09	4.1e-07	26.8817	VIT_13s0067g02720	CYP79A2	.		.
chr13	1142001	1143000	3.86e-05	0.00165128	39.9038	VIT_13s0067g02030	IMK2 (INFLORESCENCE MERISTEM RECEPTOR-LIKE KINASE 2)	.		.
chr13	18948501	18949500	6.98e-08	8.65e-06	39.4156	VIT_13s0067g01920	exportin 7	.		.
chr13	508001	509000	2.46e-196	4.18e-191	83.8319	VIT_13s0067g00900	phosphoinositide-specific phospholipase C	.		.
chr13	252501	253500	8.96e-05	0.00319945	33.0882	VIT_13s0067g00400	anthranilate synthase alpha 1	.		.
chr13	27417501	27418500	1.14e-05	0.000614565	25.193	VIT_13s0064g00880	Ribosomal protein L36a/L44 (RPL36aB) 60S	.		.
chr13	26434501	26435500	0.00030497	0.00821976	27.556	VIT_13s0064g00240	no hit	.		.
chr13	26199001	26200000	9.14e-06	0.000510911	26.5499	VIT_13s0064g00060	disease resistance protein (TIR-NBS-LRR class)	.		.
chr13	18220501	18221500	0.000381289	0.00973697	26.573	VIT_13s0047g01130	zfwd2 protein (ZFWD2)	.		.
chr13	16726001	16727000	2.01e-07	2.13e-05	41.2281	VIT_13s0047g00460	ribosome biogenesis protein NEP1	.		.
chr13	16726501	16727500	2.73e-06	0.000189285	29.6646	VIT_13s0047g00460	ribosome biogenesis protein NEP2	.		.
chr13	15736001	15737000	1.38e-05	0.000720439	55.1471	VIT_13s0047g00200	subtilisin	.		.
chr13	15604501	15605500	0.000223086	0.00648082	33.4942	VIT_13s0047g00100	no hit	.		.
chr13	6276001	6277000	5.61e-05	0.00221463	38.9254	VIT_13s0019g04670	zinc finger (DHHC type) family	.		.
chr13	6187001	6188000	9.63e-11	2.86e-08	42.8205	VIT_13s0019g04620	OTU cysteine protease	.		.
chr13	4803501	4804500	5.89e-09	1.03e-06	29.0094	VIT_13s0019g03540	Initiation factor eIF-4 gamma	.		.
chr13	4389501	4390500	6.89e-06	0.000405416	45.5666	VIT_13s0019g03220	proline transporter 1 (ProT1)	.		.
chr13	25051501	25052500	7.39e-16	6.66e-13	39.5296	VIT_13s0019g01350	Sugar transport protein 8 (STP8)	.		.
chr13	2587501	2588500	1.26e-11	4.71e-09	36.5964	VIT_13s0019g00460	Unknown protein	.		.
chr13	2373001	2374000	1.91e-05	0.000935356	25.584	VIT_13s0019g00040	Beta-N-acetylhexosaminidase	.		.
chr13	18596501	18597500	7.15e-21	1.42e-17	75.2941	VIT_00s0250g00040	DNA binding protein, Plastid envelope	.		.
chr14	26367501	26368500	0.000356971	0.00925492	30.8333	VIT_14s0219g00070	zinc finger (C2H2 type) family	.		.
chr14	26288001	26289000	5.48e-06	0.000337588	36.768	VIT_14s0171g00490	glucose-6-phosphate 1-dehydrogenase, cytoplasmic isoform	.		.
chr14	23138001	23139000	4.2e-11	1.37e-08	29.1806	VIT_14s0083g00940	auxin-independent growth promoter	.		.
chr14	22991001	22992000	3.97e-06	0.000259634	29.7297	VIT_14s0083g00790	DNA-directed RNA polymerase	.		.
chr14	22621501	22622500	0.000134204	0.00439105	33.3929	VIT_14s0083g00580	S-adenosyl-L-methionine decarboxylase	.		.
chr14	22501001	22502000	9.37e-05	0.00331508	25.0303	VIT_14s0083g00420	TRN2 (TORNADO 2)	.		.
chr14	21951001	21952000	1.16e-07	1.33e-05	28.0118	VIT_14s0083g00060	DDT domain-containing protein	.		.
chr14	8290501	8291500	1.9e-10	5.18e-08	51.7268	VIT_14s0081g00420	ankyrin repeat	.		.
chr14	8103001	8104000	2.53e-10	6.7e-08	27.238	VIT_14s0081g00350	ankyrin repeat	.		.
chr14	25077001	25078000	4.66e-05	0.00191466	28.5543	VIT_14s0068g01370	translocon-associated protein beta TRAP complex	.		.
chr14	25049501	25050500	4.57e-07	4.25e-05	33.3333	VIT_14s0068g01320	no hit	.		.
chr14	24649501	24650500	0.000309105	0.00830035	29.2683	VIT_14s0068g00880	ribosomal protein S27	.		.
chr14	27820001	27821000	2.35e-06	0.000167831	48.528	VIT_14s0066g01410	peptidylprolyl isomerase	.		.
chr14	27819501	27820500	6.72e-06	0.000397808	46.6599	VIT_14s0066g01400	MLK/Raf-related protein kinase 1	.		.
chr14	27819501	27820500	6.72e-06	0.000397808	46.6599	VIT_14s0066g01410	peptidylprolyl isomerase	.		.
chr14	27806001	27807000	1.9e-09	3.85e-07	44.2308	VIT_14s0066g01390	metal-dependent phosphohydrolase HD domain-containing protein	.		.
chr14	27769001	27770000	2.13e-07	2.24e-05	40.8454	VIT_14s0066g01310	CAAX farnesyltransferase beta subunit	.		.
chr14	26907501	26908500	6.65e-11	2.04e-08	37.4802	VIT_14s0066g00380	FERRIC REDUCTASE DEFECTIVE 3	.		.
chr14	1966501	1967500	3.92e-16	3.71e-13	49.6542	VIT_14s0060g02370	DegP protease	.		.
chr14	1733501	1734500	2.89e-08	4.05e-06	46.437	VIT_14s0060g02160	ATP-dependent Clp protease proteolytic subunit (ClpR1) (nClpP5)	.		.
chr14	1075001	1076000	0.000114486	0.00387811	28.5547	VIT_14s0060g01370	Unknown protein	.		.
chr14	1075501	1076500	1.12e-06	9.02e-05	25.5494	VIT_14s0060g01370	Unknown protein	.		.
chr14	707001	708000	1.1e-06	8.87e-05	51.5152	VIT_14s0060g00910	metallopeptidase M24	.		.
chr14	423001	424000	2.54e-05	0.00117962	31.5263	VIT_14s0060g00450	protein-serine/threonine kinase haspin-related	.		.
chr14	10109501	10110500	0.000206419	0.00610626	26.5466	VIT_14s0036g00430	glycogenin glucosyltransferase (glycogenin)	.		.
chr14	9576501	9577500	9.1e-06	0.00050918	43.75	VIT_14s0036g00120	disease resistance protein RPS2	.		.
chr14	9577001	9578000	9.1e-06	0.00050918	43.75	VIT_14s0036g00120	disease resistance protein RPS3	.		.
chr14	6684001	6685000	0.000315452	0.00842772	32.7922	VIT_14s0030g01810	Ribosomal protein S3A (RPS3aB) 40S	.		.
chr14	6657501	6658500	3.24e-10	8.29e-08	63.6364	VIT_14s0030g01790	Ndr family protein	.		.
chr14	6026501	6027500	1.22e-05	0.000650704	26.9706	VIT_14s0030g01440	EDR1 (ENHANCED DISEASE RESISTANCE 1)	.		.
chr14	5878001	5879000	2.39e-09	4.68e-07	58.2361	VIT_14s0030g01340	beta-ketoacyl-CoA synthase	.		.
chr14	5805001	5806000	9.54e-06	0.000530246	26.5957	VIT_14s0030g01280	double-stranded RNA-binding (DsRBD) domain-containing protein	.		.
chr14	5812501	5813500	4.39e-07	4.11e-05	54.7368	VIT_14s0030g01280	double-stranded RNA-binding (DsRBD) domain-containing protein	.		.
chr14	5742001	5743000	1.35e-06	0.000105701	28.7356	VIT_14s0030g01250	HASTY	.		.
chr14	4860501	4861500	1.03e-16	1.08e-13	68.5714	VIT_14s0030g00700	transport protein particle (TRAPP) component Bet3	.		.
chr14	4861001	4862000	1.03e-16	1.08e-13	68.5714	VIT_14s0030g00700	transport protein particle (TRAPP) component Bet4	.		.
chr14	4818001	4819000	6.53e-08	8.16e-06	35.0649	VIT_14s0030g00670	dehydroquinate dehydratase	.		.
chr14	4818501	4819500	6.53e-08	8.16e-06	35.0649	VIT_14s0030g00670	dehydroquinate dehydratase	.		.
chr14	4400001	4401000	0.000100091	0.00349045	26.5717	VIT_14s0030g00500	Copine BON3 (BONZAI 3)	.		.
chr14	4400501	4401500	1.43e-07	1.6e-05	35.6563	VIT_14s0030g00500	Copine BON3 (BONZAI 3)	.		.
chr14	4315501	4316500	3.81e-05	0.00163316	28.1884	VIT_14s0030g00460	stress regulated protein isoform 3	.		.
chr14	4264001	4265000	9.55e-11	2.84e-08	43.617	VIT_14s0030g00420	inosine-uridine preferring nucleoside hydrolase family protein	.		.
chr14	4265501	4266500	0.000149416	0.00476567	36.7384	VIT_14s0030g00420	inosine-uridine preferring nucleoside hydrolase family protein	.		.
chr14	4080501	4081500	3.54e-06	0.000235896	41.2509	VIT_14s0030g00220	Sugar transporter ERD6-like 5	.		.
chr14	21230501	21231500	2.6e-10	6.85e-08	48.1452	VIT_14s0006g02960	KH domain containing protein	.		.
chr14	18865001	18866000	4.32e-06	0.000278792	31.3452	VIT_14s0006g01980	zinc finger (C3HC4-type RING finger)	.		.
chr14	18485001	18486000	7.99e-11	2.41e-08	34.6939	VIT_14s0006g01880	ATP-dependent Clp protease proteolytic subunit (ClpP3)	.		.
chr14	16195501	16196500	2.85e-23	7.68e-20	28.9053	VIT_14s0006g01080	atypical receptor kinase MARK	.		.
chr14	16118501	16119500	0.000353256	0.00918212	27.4147	VIT_14s0006g01030	Calmodulin-binding heat-shock protein	.		.
chr14	15866501	15867500	1.98e-05	0.00096453	27.0455	VIT_14s0006g00910	ATA15 protein	.		.
chr14	14835001	14836000	0.000164253	0.00512352	26.8293	VIT_14s0006g00650	transducin family protein / WD-40 repeat	.		.
chr15	5516001	5517000	7.12e-05	0.00266635	30.4651	VIT_15s0107g00440	enhanced disease resistance 2 (EDR2)	.		.
chr15	5516501	5517500	3.87e-07	3.69e-05	30.6122	VIT_15s0107g00440	enhanced disease resistance 2 (EDR2)	.		.
chr15	16892501	16893500	3.58e-17	4.11e-14	78.6325	VIT_15s0048g02750	unknown	.		.
chr15	16892501	16893500	3.58e-17	4.11e-14	78.6325	VIT_15s0048g02760	zinc finger (DHHC type)	.		.
chr15	16395001	16396000	0.000281586	0.00774047	34.2857	VIT_15s0048g02180	Unknown protein	.		.
chr15	16022501	16023500	5.66e-09	9.98e-07	27.218	VIT_15s0048g01890	peroxisomal biogenesis factor 11 (PEX11)	.		.
chr15	15547501	15548500	0.00030875	0.00829649	25.8399	VIT_15s0048g01410	NTMC2T4/NTMC2TYPE4; NTMC2T4/NTMC2TYPE4	.		.
chr15	14758001	14759000	2.59e-10	6.82e-08	43.6907	VIT_15s0048g00600	vesicle-associated membrane protein	.		.
chr15	14758501	14759500	1.41e-07	1.58e-05	34.7961	VIT_15s0048g00600	vesicle-associated membrane protein	.		.
chr15	14174001	14175000	6.34e-05	0.00243796	27.8773	VIT_15s0048g00120	unknown	.		.
chr15	13957001	13958000	1.08e-09	2.38e-07	59.1554	VIT_15s0048g00010	no hit	.		.
chr15	13957501	13958500	3.93e-08	5.28e-06	35.8706	VIT_15s0048g00010	no hit	.		.
chr15	20110001	20111000	1.87e-10	5.11e-08	33.4625	VIT_15s0046g03570	Salutaridine reductase	.		.
chr15	20110501	20111500	1.87e-10	5.11e-08	33.4625	VIT_15s0046g03570	Salutaridine reductase	.		.
chr15	18391001	18392000	0.000120355	0.00403546	32.0755	VIT_15s0046g01400	ubiquitin-conjugating enzyme E2 D/E	.		.
chr15	17233001	17234000	7.41e-06	0.000429805	28.9037	VIT_15s0046g00200	Unknown protein	.		.
chr15	8123501	8124500	4.2e-06	0.000272126	32.7988	VIT_15s0045g01190	retrotransposon protein, unclassified	.		.
chr15	8124001	8125000	4.2e-06	0.000272126	32.7988	VIT_15s0045g01190	retrotransposon protein, unclassified	.		.
chr15	8078001	8079000	0.0001	0.00348876	31.7073	VIT_15s0045g01170	3-hydroxyisobutyryl-CoA hydrolase	.		.
chr15	7498001	7499000	0.000179003	0.00547549	26.2102	VIT_15s0045g00930	unknown	.		.
chr15	6746501	6747500	1.88e-07	2.01e-05	29.3122	VIT_15s0045g00440	disease resistance protein (TIR-NBS-LRR class)	.		.
chr15	4061501	4062500	2.85e-05	0.00129459	33.6434	VIT_15s0024g01930	no hit	.		.
chr15	4062001	4063000	2.24e-05	0.00106555	37.4731	VIT_15s0024g01930	no hit	.		.
chr15	1169001	1170000	6.21e-05	0.00240221	30.1449	VIT_15s0024g00700	lysyl-tRNA synthetase	.		.
chr15	728001	729000	9.75e-05	0.00341839	30.5085	VIT_15s0024g00470	disease resistance protein (NBS-LRR class)	.		.
chr15	13596501	13597500	2.57e-05	0.0011916	27.1061	VIT_15s0021g02610	CCR4-NOT transcription complex, subunit 1	.		.
chr15	12991501	12992500	0.000118155	0.00397674	26.9866	VIT_15s0021g02140	zinc finger (C3HC4-type RING finger)	.		.
chr15	12564501	12565500	1.47e-17	1.76e-14	36.1015	VIT_15s0021g01870	Actin-related protein 2/3 complex subunit 5	.		.
chr15	11523001	11524000	1.82e-05	0.000900138	34.7966	VIT_15s0021g01320	alpha-1,6-mannosyltransferase	.		.
chr15	11094001	11095000	2.17e-06	0.000156984	40.1696	VIT_15s0021g01060	CYP72A1	.		.
chr15	10776001	10777000	0.000233815	0.00671859	32.3529	VIT_15s0021g00910	dolichyl pyrophosphate Glc1Man9GlcNAc2 alpha-1,3-glucosyltransferase	.		.
chr15	10253501	10254500	0.000150721	0.0047972	32.3529	VIT_15s0021g00570	acyl carrier protein, mitochondrial	.		.
chr15	9133001	9134000	8.19e-05	0.00298283	30.5454	VIT_15s0021g00010	ECERIFERUM 1 (CER1 protein) Sterol desaturase	.		.
chr16	17516001	17517000	3.32e-06	0.000223577	51.3834	VIT_16s0100g00520	ATPP2-A13	.		.
chr16	17312001	17313000	2.23e-05	0.00106212	25.0351	VIT_16s0100g00370	valyl-tRNA synthetase	.		.
chr16	22844501	22845500	1.01e-09	2.23e-07	30.3021	VIT_16s0098g01040	RNA-binding protein RBP37	.		.
chr16	22288501	22289500	2.23e-12	1e-09	35.9105	VIT_16s0098g00350	SDG29 (SET DOMAIN GROUP 29)	.		.
chr16	20973001	20974000	0.000383929	0.00978478	33.0851	VIT_16s0050g02490	Tetrahydrofolylpolyglutamate synthase	.		.
chr16	19324501	19325500	7.47e-05	0.00277451	30.4329	VIT_16s0050g00880	FIB1 (FIBRILLARIN 1)	.		.
chr16	3139501	3140500	1.13e-05	0.000612464	48.3077	VIT_16s0039g02760	RNA polymerase II mediator complex subunit SOH1	.		.
chr16	2999501	3000500	8.74e-08	1.04e-05	42.5926	VIT_16s0039g02650	Stress responsive gene 6, Srg6	.		.
chr16	2961501	2962500	5.91e-08	7.48e-06	60.0218	VIT_16s0039g02630	Unknown protein	.		.
chr16	2962001	2963000	3.12e-06	0.000211963	36.8421	VIT_16s0039g02630	Unknown protein	.		.
chr16	2204001	2205000	3.03e-05	0.00135907	33.6364	VIT_16s0039g02150	unknown	.		.
chr16	1930001	1931000	2.51e-07	2.58e-05	34.5606	VIT_16s0039g01930	no hit	.		.
chr16	13362001	13363000	4.58e-09	8.28e-07	41.9398	VIT_16s0022g00590	Unknown protein	.		.
chr16	5249501	5250500	3.93e-05	0.00167444	26.3636	VIT_16s0013g00490	MIM (HYPERSENSITIVE TO MMS, IRRADIATION AND MMC)	.		.
chr17	14748001	14749000	3.46e-05	0.00151248	30.3571	VIT_17s0119g00240	Miraculin precursor (MIR)	.		.
chr17	17356001	17357000	2.09e-06	0.000151754	33.3333	VIT_17s0053g00840	cyclic nucleotide-binding transporter 1	.		.
chr17	17095001	17096000	2.52e-05	0.00117131	30.6766	VIT_17s0053g00750	Unknown protein	.		.
chr17	17004501	17005500	2.12e-06	0.000153439	25.9236	VIT_17s0053g00720	calcium-dependent protein kinase / CDPK	.		.
chr17	16027001	16028000	9.92e-07	8.15e-05	33.8947	VIT_17s0053g00400	S-receptor protein kinase	.		.
chr17	12828501	12829500	5.51e-06	0.000339193	26.4968	VIT_17s0000g10370	no hit	.		.
chr17	11959501	11960500	0.000245149	0.00696535	33.7815	VIT_17s0000g09890	tetratricopeptide repeat (TPR)-containing	.		.
chr17	10955001	10956000	1.41e-06	0.000109454	30.1667	VIT_17s0000g09230	leucine-rich repeat family protein	.		.
chr17	10433001	10434000	0.000284808	0.00780794	26.3219	VIT_17s0000g08840	trans-2-enoyl-CoA reductase	.		.
chr17	9443001	9444000	5.35e-09	9.47e-07	56.9048	VIT_17s0000g08240	HT1 (HIGH LEAF TEMPERATURE 1)	.		.
chr17	7894501	7895500	3.42e-08	4.69e-06	39.2014	VIT_17s0000g07060	UDP-glucosyltransferase HRA25	.		.
chr17	7833501	7834500	0.000167558	0.00520279	27.7778	VIT_17s0000g07000	VIP4	.		.
chr17	7800501	7801500	2.37e-05	0.00111239	36.6885	VIT_17s0000g06970	diacylglycerol kinase 1	.		.
chr17	7655501	7656500	3.1e-10	7.97e-08	30.8373	VIT_17s0000g06860	SNAP25ous protein SNAP30	.		.
chr17	6528501	6529500	1.17e-10	3.4e-08	34.1772	VIT_17s0000g05860	Probable ABC2 homolog 6	.		.
chr17	5613501	5614500	2.76e-06	0.000190948	30.2095	VIT_17s0000g05010	no hit	.		.
chr17	4554001	4555000	6.16e-06	0.000370534	28.1319	VIT_17s0000g04200	transcription initiation factor TFIID subunit D2	.		.
chr17	3544501	3545500	4.35e-05	0.00181412	32.4324	VIT_17s0000g03520	receptor kinase RK20-1	.		.
chr17	3164001	3165000	6.61e-05	0.00251986	28.9385	VIT_17s0000g03130	Unknown protein	.		.
chr17	2612501	2613500	0.00013971	0.0045331	26.6026	VIT_17s0000g02670	transducin protein	.		.
chr17	2613001	2614000	1.32e-06	0.000103331	38.9831	VIT_17s0000g02670	transducin protein	.		.
chr17	1949001	1950000	2.39e-07	2.47e-05	25.5956	VIT_17s0000g02190	SURF1 (SURFEIT 1)	.		.
chr17	1891501	1892500	0.000168606	0.00523056	26.2209	VIT_17s0000g02140	3-hydroxyisobutyrate dehydrogenase	.		.
chr17	651001	652000	2.7e-07	2.74e-05	26.72	VIT_17s0000g00800	zinc finger (DHHC type)	.		.
chr17	617001	618000	1.66e-69	6.53e-65	43.6074	VIT_17s0000g00730	ATP binding / DNA binding	.		.
chr17	37501	38500	5.82e-06	0.000354435	39.4525	VIT_00s0283g00030	calnexin 1 (CNX1)	.		.
chr17	18201501	18202500	5.07e-10	1.22e-07	26.4723	VIT_00s0201g00070	HhH-GPD base excision DNA repair family protein	.		.
chr18	18229001	18230000	2.65e-06	0.000185355	30.137	VIT_18s0164g00040	Unknown protein	.		.
chr18	930501	931500	7.08e-09	1.21e-06	27.5471	VIT_18s0122g01320	Catalase 3	.		.
chr18	34219001	34220000	9.72e-08	1.14e-05	32.5296	VIT_18s0089g01110	Nuclear division RFT1-like protein	.		.
chr18	34219501	34220500	9.72e-08	1.14e-05	32.5296	VIT_18s0089g01110	Nuclear division RFT1-like protein	.		.
chr18	33219501	33220500	1.53e-19	2.49e-16	62.963	VIT_18s0089g00280	TIR-NBS-LRR-TIR disease resistance protein	.		.
chr18	33038001	33039000	3.31e-05	0.00145975	26.2505	VIT_18s0089g00100	TIR-NBS-TIR type disease resistance protein	.		.
chr18	30305501	30306500	5.29e-11	1.68e-08	38.4058	VIT_18s0041g01880	MADS-box protein SEEDSTICK	.		.
chr18	30306001	30307000	1.14e-10	3.34e-08	35.0993	VIT_18s0041g01880	MADS-box protein SEEDSTICK	.		.
chr18	29811501	29812500	2.75e-06	0.000190563	30.7692	VIT_18s0041g01550	tubulin, Beta 2	.		.
chr18	28470501	28471500	4.45e-12	1.85e-09	28.367	VIT_18s0041g00590	proton-dependent oligopeptide transport (POT) family protein	.		.
chr18	27854501	27855500	2.41e-06	0.00017127	28.7784	VIT_18s0041g00100	Unknown protein	.		.
chr18	27647501	27648500	1.48e-05	0.000761034	33.189	VIT_18s0041g00010	Wall-associated receptor kinase 2	.		.
chr18	12829501	12830500	2.86e-12	1.25e-09	48.1132	VIT_18s0001g14770	lipase 3 (EXL3) family II extracellular	.		.
chr18	12830001	12831000	2.86e-12	1.25e-09	48.1132	VIT_18s0001g14770	lipase 3 (EXL3) family II extracellular	.		.
chr18	12205501	12206500	1e-10	2.97e-08	32.5203	VIT_18s0001g14160	heat-and acid-stable phosphoprotein	.		.
chr18	12088001	12089000	6.02e-05	0.00234225	29.2522	VIT_18s0001g14040	Endo-1,4-beta-glucanase	.		.
chr18	11758501	11759500	5.88e-19	8.74e-16	66.6667	VIT_18s0001g13750	regulator of chromosome condensation (RCC1)	.		.
chr18	11759001	11760000	5.88e-19	8.74e-16	66.6667	VIT_18s0001g13750	regulator of chromosome condensation (RCC1)	.		.
chr18	11616501	11617500	3.71e-07	3.57e-05	47.2727	VIT_18s0001g13610	abhydrolase domain-containing protein 5	.		.
chr18	11115001	11116000	3.09e-07	3.07e-05	35.2484	VIT_18s0001g13000	adaptor-related protein complex AP-4, mu 1	.		.
chr18	10940501	10941500	9.38e-12	3.6e-09	30.0018	VIT_18s0001g12840	ADP-glucose pyrophosphorylase large subunit CagpL2	.		.
chr18	10940001	10941000	1.41e-12	6.56e-10	27.8171	VIT_18s0001g12830	1,4-beta-mannan endohydrolase	.		.
chr18	10940001	10941000	1.41e-12	6.56e-10	27.8171	VIT_18s0001g12840	ADP-glucose pyrophosphorylase large subunit CagpL3	.		.
chr18	10337501	10338500	3.97e-07	3.78e-05	27.4867	VIT_18s0001g12160	Unknown protein	.		.
chr18	10178001	10179000	2.98e-05	0.00134135	28.1012	VIT_18s0001g11940	metalloendopeptidase	.		.
chr18	9618501	9619500	3.99e-10	9.91e-08	38.5965	VIT_18s0001g11300	LYS/HIS TRANSPORTER 7 LHT7	.		.
chr18	9619001	9620000	1.91e-17	2.25e-14	35.743	VIT_18s0001g11300	LYS/HIS TRANSPORTER 7 LHT8	.		.
chr18	9603501	9604500	3.77e-06	0.000248302	31.714	VIT_18s0001g11290	signal peptidase 1	.		.
chr18	9240001	9241000	4.51e-06	0.000288596	36.6371	VIT_18s0001g10920	patatin	.		.
chr18	8950501	8951500	6.37e-10	1.5e-07	30.4768	VIT_18s0001g10640	no hit	.		.
chr18	7447001	7448000	0.000175548	0.00539566	30.6726	VIT_18s0001g08890	haemolysin-III related	.		.
chr18	6179001	6180000	0.000260397	0.00728568	41.1429	VIT_18s0001g07740	SABRE	.		.
chr18	5760501	5761500	0.00015113	0.00480601	26.8687	VIT_18s0001g07500	mechanosensitive ion channel MSCS-LIKE 2	.		.
chr18	31160501	31161500	2.13e-06	0.00015431	49.6732	VIT_18s0001g06780	protein kinase CRK1	.		.
chr18	3977001	3978000	3.62e-05	0.00156627	29.3103	VIT_18s0001g04760	Ribosomal protein L30 (RPL30B) 60S	.		.
chr18	32684001	32685000	0.000294077	0.00800476	28.1015	VIT_18s0001g03830	Unknown protein	.		.
chr18	3403001	3404000	1.81e-07	1.95e-05	35.8553	VIT_18s0001g03610	auxin-independent growth promoter	.		.
chr18	3403501	3404500	3.13e-05	0.00139486	38.9881	VIT_18s0001g03610	auxin-independent growth promoter	.		.
chr18	20593001	20594000	2.69e-06	0.00018739	28.4279	VIT_18s0001g02250	RAB GTPase RABG3A	.		.
chr18	20593001	20594000	2.69e-06	0.00018739	28.4279	VIT_18s0001g02290	diphenol oxidase	.		.
chr18	2600001	2601000	1.91e-12	8.74e-10	30.5651	VIT_18s0001g02220	beta-galactosidase / lactase	.		.
chr18	2524001	2525000	3.59e-05	0.00155457	28.3614	VIT_18s0001g02140	Metal transporter Nramp1	.		.
chr18	19942001	19943000	0.000316594	0.00844972	32.5435	VIT_18s0001g01380	oxidoreductase N-terminal domain-containing	.		.
chr18	19942501	19943500	4.17e-06	0.000270723	32.2222	VIT_18s0001g01380	oxidoreductase N-terminal domain-containing	.		.
chr18	1538501	1539500	8.51e-06	0.000481307	26.1476	VIT_18s0001g00770	phospholipase D p98	.		.
chr18	1307501	1308500	0.00021878	0.00638886	25.1588	VIT_18s0001g00370	ceramidase	.		.
chr18	1307501	1308500	0.00021878	0.00638886	25.1588	VIT_18s0001g00380	alcohol dehydrogenase	.		.
chr18	1205001	1206000	5.57e-12	2.27e-09	61.7949	VIT_18s0001g00180	protein kinase	.		.
chr18	1213001	1214000	9.56e-06	0.000531152	25.4245	VIT_18s0001g00180	protein kinase	.		.
chr19	5853001	5854000	4.8e-16	4.45e-13	34.4398	VIT_19s0177g00020	gibberellin 2-oxidase 1	.		.
chr19	16287001	16288000	1.87e-06	0.000138438	28.6347	VIT_19s0093g00510	S-2-hydroxy-acid oxidase, peroxisomal	.		.
chr19	7388501	7389500	1.72e-05	0.000861277	27.5362	VIT_19s0090g01320	cell division protein FtsZ	.		.
chr19	6844501	6845500	0.000121602	0.00406965	31.3301	VIT_19s0090g00810	imidazole glycerol phosphate synthase hisHF, chloroplast	.		.
chr19	6548501	6549500	3.36e-08	4.62e-06	38.2175	VIT_19s0090g00390	endoribonuclease L-PSP	.		.
chr19	24449501	24450500	6.16e-08	7.77e-06	25.4098	VIT_19s0085g01090	nucleoprotein TPR	.		.
chr19	23205501	23206500	1.25e-07	1.42e-05	34.7894	VIT_19s0085g00210	pentatricopeptide (PPR) repeat-containing protein	.		.
chr19	22634501	22635500	0.000128655	0.00424988	26.9118	VIT_19s0027g01680	Tetratricopeptide helical	.		.
chr19	22616501	22617500	1.3e-07	1.47e-05	25.0489	VIT_19s0027g01670	Cyclin-T1-4	.		.
chr19	19383501	19384500	4.05e-12	1.71e-09	31.3811	VIT_19s0027g00200	photosystem II 10 kDa polypeptide PSBR	.		.
chr19	12391001	12392000	2.34e-14	1.58e-11	61.7424	VIT_19s0015g02480	ankyrin repeat	.		.
chr19	12391501	12392500	1.58e-14	1.12e-11	46.3293	VIT_19s0015g02480	ankyrin repeat	.		.
chr19	9554501	9555500	2.43e-10	6.47e-08	51.8419	VIT_19s0015g01350	stachyose synthase precursor	.		.
chr19	9071501	9072500	4.02e-05	0.00170432	32.0513	VIT_19s0015g00970	Unknown protein	.		.
chr19	8484001	8485000	0.000298154	0.00808587	26.567	VIT_19s0015g00460	tRNA-splicing endonuclease positive effector	.		.
chr19	5226001	5227000	6.19e-08	7.8e-06	35.969	VIT_19s0014g04900	(-)-germacrene D synthase	.		.
chr19	4171001	4172000	1.09e-17	1.33e-14	57.6933	VIT_19s0014g03930	TRM5 tRNA methyltransferase 5	.		.
chr19	3533501	3534500	2.3e-05	0.00108722	29.0148	VIT_19s0014g03380	3'(2') 5'-bisphosphate nucleotidase	.		.
chr19	3534001	3535000	2.3e-05	0.00108722	29.0148	VIT_19s0014g03380	3'(2') 5'-bisphosphate nucleotidase	.		.
chr19	2829001	2830000	1e-13	5.92e-11	44.1805	VIT_19s0014g02760	ubiquitin-conjugating enzyme E2 O	.		.
chr19	2829501	2830500	8.45e-11	2.54e-08	29.2673	VIT_19s0014g02760	ubiquitin-conjugating enzyme E2 O	.		.
chr19	2346001	2347000	0.000147539	0.00472366	34.7222	VIT_19s0014g02210	proteasome	.		.
chr19	2346501	2347500	0.000323091	0.00858053	29.7297	VIT_19s0014g02210	proteasome	.		.
chr19	1492501	1493500	5.7e-05	0.00224073	52.8428	VIT_19s0014g01420	14-3-3 protein GF14 iota (GRF12)	.		.
chr19	1493001	1494000	5.7e-05	0.00224073	52.8428	VIT_19s0014g01420	14-3-3 protein GF14 iota (GRF12)	.		.
chr19	641001	642000	4.45e-08	5.86e-06	31.4131	VIT_19s0014g00620	receptor kinase 2	.		.
chr19	7316001	7317000	6.05e-06	0.000364955	36.4983	.		.		VIT_19s0090g01250	jasmonate O-methyltransferase
chr19	7237001	7238000	4.78e-09	8.59e-07	25.0581	VIT_19s0090g01190	chaperone GrpE type 2	.		VIT_19s0090g01180	light induced protein like
chr19	6902001	6903000	8.39e-11	2.52e-08	26.1111	VIT_19s0090g00870	Unknown protein	.		VIT_19s0090g00860	SWAP (Suppressor-of-White-APricot)
chr19	6268001	6269000	2.54e-16	2.5e-13	40.6731	VIT_19s0090g00090	no hit	.		VIT_19s0090g00100	Unknown protein
chr19	22768001	22769000	2.2e-06	0.000158384	46.5382	.		.		VIT_19s0027g01810	invertase/pectin methylesterase inhibitor
chr19	20903001	20904000	1.26e-09	2.71e-07	41.1084	.		VIT_19s0027g00870	NAC domain-containing protein 42	VIT_19s0027g00870	NAC domain-containing protein 42
chr19	20357001	20358000	7.96e-21	1.57e-17	57.7088	VIT_19s0027g00610	jasmonate O-methyltransferase	VIT_19s0027g00610	jasmonate O-methyltransferase	VIT_19s0027g00610	jasmonate O-methyltransferase
chr19	13242001	13243000	1.82e-05	0.000899559	34.2857	.		.		VIT_19s0015g02800	no hit
chr19	9737501	9738500	2.77e-06	0.000191482	46.6246	.		.		VIT_19s0015g01410	no hit
chr19	9201501	9202500	2.08e-06	0.000151564	30.1932	VIT_19s0015g01130	Unknown protein	VIT_19s0015g01130	Unknown protein	VIT_19s0015g01130	Unknown protein
chr19	9067001	9068000	4.45e-11	1.44e-08	56.8966	VIT_19s0015g00970	Unknown protein	VIT_19s0015g00970	Unknown protein	VIT_19s0015g00970	Unknown protein
chr19	7975501	7976500	1.4e-05	0.000726426	29.0685	.		.		VIT_19s0015g00040	Multidrug resistance-associated protein 3
chr19	4976501	4977500	7.6e-07	6.53e-05	34.3434	.		.		VIT_19s0014g04670	basic helix-loop-helix (bHLH) family
chr19	3442001	3443000	7.28e-06	0.000423746	25.1022	.		.		VIT_19s0014g03340	GDP-mannose 3,5-epimerase 1
chr19	2206001	2207000	1.42e-06	0.000110027	31.0012	VIT_19s0014g02030	flavonol 3-O-glucosyltransferase	VIT_19s0014g02030	flavonol 3-O-glucosyltransferase	VIT_19s0014g02030	flavonol 3-O-glucosyltransferase
chr18	762501	763500	1.78e-06	0.000133852	37.7089	VIT_18s0122g01110	phosphatidylinositolglycan class O (PIG-O)	.		VIT_18s0122g01080	calcium ion binding protein
chr18	137501	138500	0.000123051	0.00410923	28.2407	.		VIT_18s0122g00110	Unknown protein	VIT_18s0122g00110	Unknown protein
chr18	27046501	27047500	0.000142409	0.00459635	27.9333	VIT_18s0117g00570	TIR-NBS-LRR-TIR disease resistance protein	VIT_18s0117g00570	TIR-NBS-LRR-TIR disease resistance protein	VIT_18s0117g00570	TIR-NBS-LRR-TIR disease resistance protein
chr18	26500001	26501000	0.000137136	0.00446804	38.2567	VIT_18s0117g00280	coatomer protein complex, subunit beta 2	.		VIT_18s0117g00290	coatomer protein complex, subunit beta 2
chr18	33242501	33243500	2.54e-05	0.00117963	26.817	VIT_18s0089g00300	pentatricopeptide (PPR) repeat-containing protein	.		VIT_18s0089g00290	no hit
chr18	14483501	14484500	1.61e-08	2.46e-06	63.3333	.		.		VIT_18s0076g00350	F-box protein (FBX3)
chr18	24800501	24801500	1.36e-05	0.000711716	28.9033	VIT_18s0075g00440	TIR-NBS-LRR disease resistance	VIT_18s0075g00440	TIR-NBS-LRR disease resistance	VIT_18s0075g00440	TIR-NBS-LRR disease resistance
chr18	23812501	23813500	3.13e-09	5.96e-07	25.4109	.		.		VIT_18s0072g01190	CDK5 regulatory subunit-associated protein 1-like 1
chr18	23668001	23669000	0.00015873	0.00498918	29.2683	.		.		VIT_18s0072g01120	GASA2 (GAST1 PROTEIN HOMOLOG 2)
chr18	23409001	23410000	9.6e-07	7.94e-05	33.7451	VIT_18s0072g01010	Eukaryotic peptide chain release factor subunit 1-3	VIT_18s0072g01010	Eukaryotic peptide chain release factor subunit 1-3	VIT_18s0072g01010	Eukaryotic peptide chain release factor subunit 1-3
chr18	22992001	22993000	8.11e-09	1.36e-06	41.68	.		VIT_18s0072g00770	fructose-1,6-bisphosphatase, cytosolic	VIT_18s0072g00770	fructose-1,6-bisphosphatase, cytosolic
chr18	22103001	22104000	1.58e-06	0.000120651	56.6667	.		VIT_18s0072g00130	no hit	VIT_18s0072g00130	no hit
chr18	30334001	30335000	0.000335105	0.00881508	26.2726	VIT_18s0041g01900	Elongation factor 1-gamma	VIT_18s0041g01890	Elongation factor 1-gamma	VIT_18s0041g01890	Elongation factor 1-gamma
chr18	28475001	28476000	2.27e-08	3.29e-06	27.4705	VIT_18s0041g00600	proton-dependent oligopeptide transport (POT) family protein	.		VIT_18s0041g00590	proton-dependent oligopeptide transport (POT) family protein
chr18	28385501	28386500	5.05e-06	0.000315581	35	.		VIT_18s0041g00520	proton-dependent oligopeptide transport (POT) family protein	VIT_18s0041g00520	proton-dependent oligopeptide transport (POT) family protein
chr18	13805001	13806000	6.63e-12	2.63e-09	25.8554	VIT_18s0001g15650	pathogenesis related protein	VIT_18s0001g15650	pathogenesis related protein	VIT_18s0001g15660	pathogenesis related protein
chr18	13805001	13806000	6.63e-12	2.63e-09	25.8554	VIT_18s0001g15640	pathogenesis-related	VIT_18s0001g15650	pathogenesis-related	VIT_18s0001g15650	pathogenesis-related
chr18	13494501	13495500	2.47e-06	0.000174506	26.845	VIT_18s0001g15360	thylakoid lumenal 29.8 kDa protein	.		VIT_18s0001g15340	pentatricopeptide (PPR) repeat-containing protein
chr18	13206001	13207000	2.33e-08	3.37e-06	31.1475	.		.		VIT_18s0001g15140	no hit
chr18	12466001	12467000	3.67e-06	0.000242946	38.4656	VIT_18s0001g14470	no hit	.		VIT_18s0001g14480	Thaumatin SCUTL1
chr18	12253501	12254500	8.48e-09	1.41e-06	35.8225	VIT_18s0001g14230	hexokinase	.		VIT_18s0001g14240	adaptor-related protein complex 2, sigma 1 sub
chr18	11648001	11649000	3.76e-07	3.6e-05	46.5972	.		VIT_18s0001g13650	amine oxidase	VIT_18s0001g13650	amine oxidase
chr18	10720501	10721500	9.37e-05	0.00331477	25.1265	.		VIT_18s0001g12530	retrotransposon protein, unclassified	VIT_18s0001g12530	retrotransposon protein, unclassified
chr18	10011501	10012500	1.18e-10	3.42e-08	38.7413	.		VIT_18s0001g11710	photosystem II PsbO protein	VIT_18s0001g11710	photosystem II PsbO protein
chr18	10011501	10012500	1.18e-10	3.42e-08	38.7413	.		VIT_18s0001g11710	photosystem II PsbO protein	VIT_18s0001g11700	photosystem II PsbO protein
chr18	8870001	8871000	7.96e-05	0.00291464	26.4151	VIT_18s0001g10540	Dem protein	VIT_18s0001g10550	Dem protein	VIT_18s0001g10550	Dem protein
chr18	8673001	8674000	1.2e-06	9.55e-05	30.5102	.		VIT_18s0001g10350	subtilase family protein	VIT_18s0001g10350	subtilase family protein
chr18	7836001	7837000	1.12e-09	2.46e-07	27.8646	VIT_18s0001g09330	Unknown protein	.		VIT_18s0001g09340	acyl-CoA binding protein
chr18	6227501	6228500	0.000218884	0.00639007	32.2737	VIT_18s0001g07800	kinesin motor protein	VIT_18s0001g07800	kinesin motor protein	VIT_18s0001g07800	kinesin motor protein
chr18	6227501	6228500	0.000218884	0.00639007	32.2737	VIT_18s0001g07800	kinesin motor protein	VIT_18s0001g07800	kinesin motor protein	VIT_18s0001g07790	kinesin motor protein
chr18	5663001	5664000	1.33e-06	0.000104294	47.1881	VIT_18s0001g07400	carbonic anhydrase, chloroplast precursor	.		VIT_18s0001g07390	no hit
chr18	20579001	20580000	4.1e-14	2.63e-11	68.3591	VIT_18s0001g02250	RAB GTPase RABG3A	VIT_18s0001g02250	RAB GTPase RABG3A	VIT_18s0001g02250	RAB GTPase RABG3A
chr18	2571001	2572000	7.53e-09	1.28e-06	34.4828	.		.		VIT_18s0001g02190	switching protein 3C ATSWI3C
chr18	21645001	21646000	4.16e-07	3.93e-05	40.4614	VIT_18s0001g00780	no hit	VIT_18s0001g00780	no hit	VIT_18s0001g00780	no hit
chr18	1436001	1437000	1.42e-06	0.000110358	28.5437	VIT_18s0001g00580	tRNA pseudouridine synthase	.		VIT_18s0001g00600	F-box family protein
chr18	1329001	1330000	1.71e-05	0.000856856	38	.		VIT_18s0001g00440	ATP-binding domain-containing protein 3	VIT_18s0001g00440	ATP-binding domain-containing protein 3
chr17	17311001	17312000	2.16e-08	3.15e-06	37.5	.		VIT_17s0053g00810	cyclic nucleotide-binding transporter 1	VIT_17s0053g00810	cyclic nucleotide-binding transporter 1
chr17	12953501	12954500	7.33e-08	9e-06	29.668	.		.		VIT_17s0000g10440	no hit
chr17	11264001	11265000	7.81e-12	3.05e-09	25.6932	.		.		VIT_17s0000g09470	NITRATE TRANSPORTER3.1
chr17	7800001	7801000	4.03e-06	0.000262955	34.4595	VIT_17s0000g06970	diacylglycerol kinase 2	.		VIT_17s0000g06960	UDP-glucose 6-dehydrogenase
chr17	6678001	6679000	0.000311261	0.00834374	30	VIT_17s0000g05980	zinc finger protein / regulator of chromosome condensation (RCC1)	VIT_17s0000g05980	zinc finger protein / regulator of chromosome condensation (RCC1)	VIT_17s0000g05980	zinc finger protein / regulator of chromosome condensation (RCC1)
chr17	6558001	6559000	0.000178229	0.00545801	30.1404	.		.		VIT_17s0000g05880	Calcineurin phosphoesterase
chr17	6139001	6140000	7.16e-06	0.000418688	43.8202	.		.		VIT_17s0000g05520	calcium-dependent protein kinase 30 CPK30
chr17	5950501	5951500	9.46e-06	0.00052624	26.6228	.		VIT_17s0000g05330	serine/threonine protein phosphatase PP2A-5 catalytic subunit (PP2A5)	VIT_17s0000g05330	serine/threonine protein phosphatase PP2A-5 catalytic subunit (PP2A5)
chr17	5764501	5765500	9.64e-08	1.14e-05	27.3817	VIT_17s0000g05140	rhomboid	.		VIT_17s0000g05130	Transcription termination factor mitochondrial mTERF
chr17	5735001	5736000	3.72e-15	2.96e-12	33.3333	.		VIT_17s0000g05110	CYP78A5	VIT_17s0000g05110	CYP78A5
chr17	1267001	1268000	7.86e-05	0.00288662	33.3333	VIT_17s0000g01570	no hit	VIT_17s0000g01580	no hit	VIT_17s0000g01580	no hit
chr17	13616001	13617000	2.31e-23	6.3e-20	85.7912	VIT_17s0000g00590	no hit	VIT_17s0000g00590	no hit	VIT_17s0000g00590	no hit
chr17	175001	176000	1.09e-08	1.75e-06	54.4444	VIT_17s0000g00090	CRUMPLED LEAF	.		VIT_17s0000g00080	pentatricopeptide (PPR) repeat-containing protein
chr16	23262501	23263500	2.22e-07	2.32e-05	27.0679	VIT_16s0098g01590	calcium-binding protein	VIT_16s0098g01590	calcium-binding protein	VIT_16s0098g01590	calcium-binding protein
chr16	23262501	23263500	2.22e-07	2.32e-05	27.0679	VIT_16s0098g01590	calcium-binding protein	VIT_16s0098g01580	calcium-binding protein	VIT_16s0098g01580	calcium-binding protein
chr16	22863001	22864000	4.52e-07	4.21e-05	27.3794	.		.		VIT_16s0098g01060	heat shock protein 26a, chloroplast
chr16	22561501	22562500	0.000122202	0.00408678	26.4378	VIT_16s0098g00620	no hit	VIT_16s0098g00620	no hit	VIT_16s0098g00630	no hit
chr16	22561501	22562500	0.000122202	0.00408678	26.4378	VIT_16s0098g00620	no hit	VIT_16s0098g00630	no hit	VIT_16s0098g00620	no hit
chr16	20912501	20913500	9.26e-12	3.56e-09	29.7907	VIT_16s0050g02460	beta-1,3-galactosyltransferase sqv-2	VIT_16s0050g02460	beta-1,3-galactosyltransferase sqv-2	VIT_16s0050g02460	beta-1,3-galactosyltransferase sqv-2
chr16	20800001	20801000	3.14e-27	1.48e-23	35.9541	.		VIT_16s0050g02360	carrier protein CGI-69, Mitochondrial	VIT_16s0050g02360	carrier protein CGI-69, Mitochondrial
chr16	20634501	20635500	2.51e-10	6.65e-08	42.2406	VIT_16s0050g02150	timeless ATIM	VIT_16s0050g02150	timeless ATIM	VIT_16s0050g02150	timeless ATIM
chr16	20634501	20635500	2.51e-10	6.65e-08	42.2406	VIT_16s0050g02150	timeless ATIM	VIT_16s0050g02150	timeless ATIM	VIT_16s0050g02130	timeless ATIM
chr16	20269001	20270000	1.3e-05	0.00068411	31.1495	VIT_16s0050g01840	nucleoside triphosphatase	.		VIT_16s0050g01830	AAA-type ATPase
chr16	19846501	19847500	1.61e-07	1.77e-05	34.9425	VIT_16s0050g01460	translocation protein SEC64	VIT_16s0050g01460	translocation protein SEC64	VIT_16s0050g01470	translocation protein SEC64
chr16	19846501	19847500	1.61e-07	1.77e-05	34.9425	VIT_16s0050g01460	translocation protein SEC63	VIT_16s0050g01460	translocation protein SEC63	VIT_16s0050g01460	translocation protein SEC63
chr16	19450001	19451000	3.07e-05	0.00137377	28.3883	VIT_16s0050g01010	ATP binding protein	.		VIT_16s0050g01020	protein kinase family
chr16	19450001	19451000	3.07e-05	0.00137377	28.3883	VIT_16s0050g01010	ATP binding protein	.		VIT_16s0050g01000	Unknown protein
chr16	19146001	19147000	3.3e-11	1.1e-08	30.4473	.		VIT_16s0050g00690	protein kinase	VIT_16s0050g00690	protein kinase
chr16	2850001	2851000	0.000125989	0.00418271	28.1092	.		VIT_16s0039g02600	aspartyl protease	VIT_16s0039g02600	aspartyl protease
chr16	1797001	1798000	4.04e-14	2.59e-11	40.7821	.		VIT_16s0039g01870	Protein kinase	VIT_16s0039g01870	Protein kinase
chr16	573501	574500	2.66e-11	9.09e-09	31.5399	.		.		VIT_16s0039g01070	Glutathione S-transferase 25 GSTU7
chr16	9583001	9584000	1.03e-09	2.28e-07	29.5409	VIT_16s0013g02080	MIM (HYPERSENSITIVE TO MMS, IRRADIATION AND MMC)	VIT_16s0013g02080	MIM (HYPERSENSITIVE TO MMS, IRRADIATION AND MMC)	VIT_16s0013g02080	MIM (HYPERSENSITIVE TO MMS, IRRADIATION AND MMC)
chr16	6397001	6398000	1.51e-06	0.000115803	58.3333	.		VIT_16s0013g01010	-	VIT_16s0013g01010	-
chr15	5194001	5195000	0.000358571	0.00928667	43.4783	VIT_15s0107g00240	Unknown protein	VIT_15s0107g00240	Unknown protein	VIT_15s0107g00240	Unknown protein
chr15	16427001	16428000	2.68e-08	3.79e-06	34.7487	VIT_15s0048g02230	Calcineurin phosphoesterase	VIT_15s0048g02230	Calcineurin phosphoesterase	VIT_15s0048g02230	Calcineurin phosphoesterase
chr15	16185501	16186500	1.65e-13	9.4e-11	64.6032	VIT_15s0048g02060	hydrolase, alpha/beta fold	VIT_15s0048g02060	hydrolase, alpha/beta fold	VIT_15s0048g02060	hydrolase, alpha/beta fold
chr15	15082001	15083000	0.00010443	0.00360698	34.745	VIT_15s0048g00940	ATP-dependent DNA helicase 2 subunit 2	.		VIT_15s0048g00950	glutathione S-transferase Z2 GSTZ2
chr15	14692001	14693000	3.42e-07	3.34e-05	51	.		.		VIT_15s0048g00570	no hit
chr15	14487501	14488500	1.5e-06	0.000115705	44.2875	VIT_15s0048g00360	5-enolpyruvylshikimate 3-phosphate synthase	.		VIT_15s0048g00350	3-phosphoshikimate 1-carboxyvinyltransferase, chloroplast precursor
chr15	19670001	19671000	8.9e-05	0.00318328	37.5107	.		.		VIT_15s0046g03010	Barwin endoglucanase
chr15	18896501	18897500	9.44e-05	0.0033341	25.3427	.		VIT_15s0046g02100	late embryogenesis abundant group 14	VIT_15s0046g02100	late embryogenesis abundant group 14
chr15	18896501	18897500	9.44e-05	0.0033341	25.3427	.		VIT_15s0046g02100	late embryogenesis abundant group 15	VIT_15s0046g02090	late embryogenesis abundant group 15
chr15	17249501	17250500	4.9e-07	4.51e-05	25.5102	VIT_15s0046g00220	kinesin light chain	.		VIT_15s0046g00230	lateral organ boundaries protein 1
chr15	8514501	8515500	4.65e-07	4.31e-05	28.725	.		.		VIT_15s0045g01310	UMP-CMP kinase
chr15	3398001	3399000	0.000259332	0.00726425	25.2167	VIT_15s0024g01640	-	.		VIT_15s0024g01630	Glutathione S-transferase 8 GSTU8
chr15	2417001	2418000	4.42e-05	0.00183888	31.543	.		VIT_15s0024g01260	DJ-1 protein / protease	VIT_15s0024g01260	DJ-1 protein / protease
chr15	2417001	2418000	4.42e-05	0.00183888	31.543	.		VIT_15s0024g01260	DJ-1 protein / protease	VIT_15s0024g01250	DJ-1 protein / protease
chr15	1748001	1749000	1.1e-06	8.9e-05	25.9635	.		.		VIT_15s0024g00870	no hit
chr15	1511001	1512000	5.31e-08	6.85e-06	25.3962	VIT_15s0024g00780	no hit	VIT_15s0024g00780	no hit	VIT_15s0024g00780	no hit
chr15	13515501	13516500	1.06e-07	1.23e-05	30.8265	.		.		VIT_15s0021g02520	Unknown protein
chr15	13468001	13469000	4.69e-08	6.15e-06	37.7209	VIT_15s0021g02480	Ribosomal protein L15 (RPL15A) 60S	.		VIT_15s0021g02470	epoxide hydrolase-like protein
chr15	13239501	13240500	3.13e-07	3.1e-05	39.6336	.		.		VIT_15s0021g02290	squamosa promoter-binding protein 2 (SPL2)
chr15	12348501	12349500	4.03e-15	3.17e-12	30.0819	VIT_15s0021g01720	calcium-binding protein	VIT_15s0021g01720	calcium-binding protein	VIT_15s0021g01720	calcium-binding protein
chr15	12348501	12349500	4.03e-15	3.17e-12	30.0819	VIT_15s0021g01720	calcium-binding protein	VIT_15s0021g01720	calcium-binding protein	VIT_15s0021g01710	calcium-binding protein
chr15	9908001	9909000	8.47e-12	3.27e-09	53.3333	.		.		VIT_15s0021g00410	transparent testa 12 protein
chr14	26352501	26353500	7.31e-05	0.00272506	25.8828	.		.		VIT_14s0219g00040	zinc finger (C3HC4-type RING finger)
chr14	26264001	26265000	6.04e-37	7.33e-33	29.2285	VIT_14s0171g00460	nucleotide binding nubp1	.		VIT_14s0171g00450	DNA-binding protein GT-1-related
chr14	29264501	29265500	2.89e-07	2.9e-05	26.8041	VIT_14s0108g00490	Cullin 3a	VIT_14s0108g00500	Cullin 3a	VIT_14s0108g00500	Cullin 3a
chr14	28924001	28925000	1.15e-06	9.24e-05	26.4304	VIT_14s0108g00120	WRKY DNA-binding protein 72	VIT_14s0108g00120	WRKY DNA-binding protein 72	VIT_14s0108g00120	WRKY DNA-binding protein 72
chr14	28901001	28902000	4.44e-20	7.7e-17	39.0091	VIT_14s0108g00080	V-type H+-transporting ATPase subunit AC40	VIT_14s0108g00080	V-type H+-transporting ATPase subunit AC40	VIT_14s0108g00080	V-type H+-transporting ATPase subunit AC40
chr14	21950501	21951500	1.45e-07	1.61e-05	27.4815	VIT_14s0083g00060	DDT domain-containing protein	VIT_14s0083g00060	DDT domain-containing protein	VIT_14s0083g00060	DDT domain-containing protein
chr14	25794501	25795500	2.41e-05	0.00113064	37.3134	.		.		VIT_14s0068g02210	HcrVf1 protein
chr14	25121501	25122500	0.000139953	0.00453911	36	.		VIT_14s0068g01420	beta-ketoacyl-CoA synthase	VIT_14s0068g01420	beta-ketoacyl-CoA synthase
chr14	25121501	25122500	0.000139953	0.00453911	36	.		VIT_14s0068g01420	beta-ketoacyl-CoA synthase	VIT_14s0068g01410	beta-ketoacyl-CoA synthase
chr14	28581001	28582000	1.13e-07	1.3e-05	39.7799	VIT_14s0066g02380	Protein transport SEC13	.		VIT_14s0066g02370	transcription factor E2Fe DEL1
chr14	28245501	28246500	1.93e-06	0.000142247	25.2331	.		.		VIT_14s0066g01980	matrix metalloproteinase
chr14	27419501	27420500	2.4e-14	1.62e-11	57.7188	VIT_14s0066g00980	Unknown protein	VIT_14s0066g00970	Unknown protein	VIT_14s0066g00970	Unknown protein
chr14	27137001	27138000	1.21e-06	9.62e-05	25.5338	VIT_14s0066g00650	transducin family protein / WD-40 repeat	VIT_14s0066g00660	transducin family protein / WD-40 repeat	VIT_14s0066g00660	transducin family protein / WD-40 repeat
chr14	27137001	27138000	1.21e-06	9.62e-05	25.5338	VIT_14s0066g00650	transducin family protein / WD-40 repeat	VIT_14s0066g00660	transducin family protein / WD-40 repeat	VIT_14s0066g00640	transducin family protein / WD-40 repeat
chr14	26745501	26746500	1.28e-07	1.45e-05	34.8083	VIT_14s0066g00170	CYP724B1	.		VIT_14s0066g00180	RAB GTPase RAB2C
chr14	1429501	1430500	1.64e-17	1.94e-14	32.4841	VIT_14s0060g01740	Unknown protein	VIT_14s0060g01740	Unknown protein	VIT_14s0060g01740	Unknown protein
chr14	12345501	12346500	1.14e-20	2.14e-17	29.5652	.		.		VIT_14s0036g01290	subtilisin-like proteinase AIR3
chr14	9538501	9539500	6.31e-15	4.74e-12	65.9974	VIT_14s0036g00110	no hit	VIT_14s0036g00110	no hit	VIT_14s0036g00110	no hit
chr14	6366501	6367500	7.75e-06	0.000446187	31.1891	.		VIT_14s0030g01590	no hit	VIT_14s0030g01590	no hit
chr14	4824501	4825500	6.97e-118	5.08e-113	61.6736	.		.		VIT_14s0030g00670	dehydroquinate dehydratase
chr14	19958501	19959500	1.94e-08	2.89e-06	42.7524	.		.		VIT_14s0006g02420	germin-like protein 3 [Vitis vinifera]
chr13	14971001	14972000	0.00030302	0.0081835	25.1763	VIT_13s0175g00030	origin recognition complex 1b protein	.		VIT_13s0175g00040	no hit
chr13	25867001	25868000	4.92e-11	1.58e-08	38.2022	.		VIT_13s0158g00270	no hit	VIT_13s0158g00270	no hit
chr13	28518001	28519000	1.91e-05	0.000936017	25.3106	VIT_13s0156g00530	no hit	VIT_13s0156g00530	no hit	VIT_13s0156g00530	no hit
chr13	28606501	28607500	6.71e-06	0.000397066	38.6364	.		.		VIT_13s0156g00450	disease resistance protein (NBS class)
chr13	28674001	28675000	6.75e-05	0.00255899	33.1089	VIT_13s0156g00310	N-terminal asparagine amidohydrolase	.		VIT_13s0156g00300	no hit
chr13	23156501	23157500	3.74e-05	0.00160844	29.8516	VIT_13s0139g00090	disease resistance protein (NBS class)	.		VIT_13s0139g00100	disease resistance protein (CC-NBS-LRR class)
chr13	7562001	7563000	3.52e-06	0.000234408	32.1641	VIT_13s0074g00080	strictosidine synthase	VIT_13s0074g00080	strictosidine synthase	VIT_13s0074g00080	strictosidine synthase
chr13	14808001	14809000	2.64e-06	0.0001849	28.5714	.		.		VIT_13s0073g00650	Pyrimidine 5'-nucleotidase
chr13	1820501	1821500	6.35e-18	8.17e-15	51.3312	VIT_13s0067g03300	leukotriene A-4 hydrolase	.		VIT_13s0067g03320	Tonneau 1b TON1B
chr13	1820501	1821500	6.35e-18	8.17e-15	51.3312	VIT_13s0067g03300	leukotriene A-4 hydrolase	.		VIT_13s0067g03310	ATP synthase CF1 alpha subunit
chr13	1670501	1671500	4.75e-20	8.17e-17	36.5482	VIT_13s0067g03080	pentatricopeptide repeat protein	VIT_13s0067g03080	pentatricopeptide repeat protein	VIT_13s0067g03080	pentatricopeptide repeat protein
chr13	1587001	1588000	9.22e-07	7.66e-05	28.8596	VIT_13s0067g02960	BTI2 (VIRB2-INTERACTING PROTEIN 2)	.		VIT_13s0067g02970	glucose-6-phosphate/phosphate-translocator
chr13	1471501	1472500	1.17e-09	2.55e-07	40.4762	.		.		VIT_13s0067g02730	CYP79A2
chr13	1471001	1472000	0.00019214	0.00578744	25.7353	.		.		VIT_13s0067g02720	CYP79A2
chr13	1243501	1244500	8.53e-05	0.00307832	25.0773	VIT_13s0067g02210	ALPHA-SNAP2 (ALPHA-SOLUBLE NSF ATTACHMENT PROTEIN)	VIT_13s0067g02190	ALPHA-SNAP2 (ALPHA-SOLUBLE NSF ATTACHMENT PROTEIN)	VIT_13s0067g02190	ALPHA-SNAP2 (ALPHA-SOLUBLE NSF ATTACHMENT PROTEIN)
chr13	1157001	1158000	7.86e-18	9.89e-15	54.9223	VIT_13s0067g02060	biotin/lipoyl attachment domain-containing protein	VIT_13s0067g02060	biotin/lipoyl attachment domain-containing protein	VIT_13s0067g02060	biotin/lipoyl attachment domain-containing protein
chr13	958501	959500	2.22e-12	9.95e-10	30.5374	VIT_13s0067g01740	Receptor protein kinase	VIT_13s0067g01750	Receptor protein kinase	VIT_13s0067g01750	Receptor protein kinase
chr13	958501	959500	2.22e-12	9.95e-10	30.5374	VIT_13s0067g01740	Receptor protein kinase	VIT_13s0067g01740	Receptor protein kinase	VIT_13s0067g01740	Receptor protein kinase
chr13	958501	959500	2.22e-12	9.95e-10	30.5374	VIT_13s0067g01740	Receptor protein kinase	VIT_13s0067g01740	Receptor protein kinase	VIT_13s0067g01710	Receptor protein kinase
chr13	508501	509500	4.76e-57	1.52e-52	89.116	VIT_13s0067g00900	phosphoinositide-specific phospholipase C	.		VIT_13s0067g00920	nuclear transcription factor, X-box binding 1
chr13	498501	499500	4.21e-05	0.00176879	32.2436	VIT_13s0067g00870	peptidyl-prolyl cis-trans isomerase ROC7 (rotamase CyP 7)	.		VIT_13s0067g00890	phosphoinositide-specific phospholipase C
chr13	27156501	27157500	0.000232712	0.00669394	30.6738	.		.		VIT_13s0064g00730	ACTIN-RELATED PROTEIN 7
chr13	27023001	27024000	2.08e-05	0.00100149	26.6667	VIT_13s0064g00600	cyclin-related	.		VIT_13s0064g00590	cyclin-related
chr13	26531001	26532000	3.39e-08	4.65e-06	26.9444	VIT_13s0064g00320	disease resistance protein (NBS class)	.		VIT_13s0064g00340	Cinnamyl alcohol dehydrogenase
chr13	26460001	26461000	7.24e-08	8.91e-06	26.8947	.		.		VIT_13s0064g00260	no hit
chr13	26440501	26441500	6.05e-24	1.82e-20	36.1131	.		.		VIT_13s0064g00240	no hit
chr13	17677001	17678000	8.24e-06	0.000468894	32	.		.		VIT_13s0047g00890	-
chr13	6664001	6665000	2.95e-07	2.95e-05	27.18	.		VIT_13s0019g04880	no hit	VIT_13s0019g04880	no hit
chr13	6202501	6203500	1.48e-07	1.65e-05	28.4211	.		.		VIT_13s0019g04630	Unknown protein
chr13	5290501	5291500	8.97e-16	7.92e-13	56.5217	VIT_13s0019g03950	DNA-binding bromodomain-containing	VIT_13s0019g03950	DNA-binding bromodomain-containing	VIT_13s0019g03950	DNA-binding bromodomain-containing
chr13	5141501	5142500	4.42e-05	0.00183927	38.0612	.		.		VIT_13s0019g03820	lateral organ boundaries protein 11
chr13	4572501	4573500	2.58e-07	2.64e-05	35.5815	.		.		VIT_13s0019g03410	peroxisomal membrane protein (PMP36)
chr13	4015501	4016500	0.00014391	0.00463189	40.2715	VIT_13s0019g02650	ribosomal protein L7Ae/L30e/S12e/Gadd45	.		VIT_13s0019g02660	Unknown protein
chr13	3681501	3682500	9.76e-06	0.000540059	25.5319	.		.		VIT_13s0019g02330	GDP-mannose pyrophosphorylase (GMP1)
chr13	3681501	3682500	9.76e-06	0.000540059	25.5319	.		.		VIT_13s0019g02310	eukaryotic translation initiation factor 3 subunit 4
chr13	24837501	24838500	2.7e-05	0.00123879	26.5539	.		VIT_13s0019g01030	binding	VIT_13s0019g01030	binding
chr13	2510001	2511000	0.000114069	0.00386719	26.1905	.		VIT_13s0019g00310	ABC transporter B member 20	VIT_13s0019g00310	ABC transporter B member 20
chr12	11271501	11272500	0.00031308	0.00837971	38.0952	VIT_12s0178g00090	diacylglycerol kinase 1	VIT_12s0178g00090	diacylglycerol kinase 1	VIT_12s0178g00090	diacylglycerol kinase 1
chr12	512001	513000	4.87e-05	0.00198008	25.7474	.		.		VIT_12s0142g00240	PDF1 (protodermal factor1)
chr12	512001	513000	4.87e-05	0.00198008	25.7474	.		.		VIT_12s0142g00230	CYP718
chr12	7299501	7300500	6.12e-15	4.61e-12	31.8042	.		.		VIT_12s0059g02530	fringe-related protein
chr12	7299501	7300500	6.12e-15	4.61e-12	31.8042	.		.		VIT_12s0059g02520	fringe
chr12	7299501	7300500	6.12e-15	4.61e-12	31.8042	.		.		VIT_12s0059g02510	zinc finger (B-box type)
chr12	6799501	6800500	6.07e-07	5.41e-05	45.3333	VIT_12s0059g01930	secretory carrier membrane protein (SCAMP1)	.		VIT_12s0059g01940	pentatricopeptide (PPR) repeat
chr12	6167501	6168500	3.09e-11	1.03e-08	31.7277	.		.		VIT_12s0059g01240	nitrate transporter (NTP3)
chr12	6012001	6013000	9.06e-06	0.000507175	33.9171	VIT_12s0059g01100	PRLI-interacting factor K	.		VIT_12s0059g01090	early-responsive to dehydration
chr12	5960001	5961000	2.4e-06	0.000170876	26.9326	VIT_12s0059g01030	dentin sialophosphoprotein	.		VIT_12s0059g01040	Unknown protein
chr12	5682501	5683500	3.25e-10	8.31e-08	47.6923	.		.		VIT_12s0059g00880	WRKY DNA-binding protein 6
chr12	9394001	9395000	0.000218853	0.00639007	30.5556	VIT_12s0057g01110	Nudix hydrolase 2	.		VIT_12s0057g01100	Nudix hydrolase 2
chr12	9334001	9335000	2.05e-07	2.17e-05	29.4118	.		VIT_12s0057g01030	glucose-6-phosphate 1-dehydrogenase 2, chloroplast precursor	VIT_12s0057g01040	glucose-6-phosphate 1-dehydrogenase 2, chloroplast precursor
chr12	9334001	9335000	2.05e-07	2.17e-05	29.4118	.		VIT_12s0057g01030	glucose-6-phosphate 1-dehydrogenase 2, chloroplast precursor	VIT_12s0057g01030	glucose-6-phosphate 1-dehydrogenase 2, chloroplast precursor
chr12	15936001	15937000	9.2e-14	5.49e-11	30.198	.		.		VIT_12s0055g00560	RPS2 (RESISTANT TO P. SYRINGAE 2)
chr12	24039001	24040000	2.92e-08	4.09e-06	32.4042	.		VIT_12s0035g02110	Glutathione S-transferase Z1 GSTZ1	VIT_12s0035g02110	Glutathione S-transferase Z1 GSTZ1
chr12	23650501	23651500	0.000154475	0.00488828	29.6349	.		VIT_12s0035g01850	MATE antiporter/ drug transporter	VIT_12s0035g01850	MATE antiporter/ drug transporter
chr12	23650001	23651000	0.000201216	0.00599237	34.4079	.		VIT_12s0035g01850	MATE antiporter/ drug transporter	VIT_12s0035g01840	MATE antiporter/ drug transporter
chr12	20283501	20284500	2.09e-05	0.00100633	33.5231	VIT_12s0034g02300	no hit	.		VIT_12s0034g02310	disease resistance protein (NBS class)
chr12	20121501	20122500	1.26e-06	9.93e-05	29.9171	.		.		VIT_12s0034g02210	CW14
chr12	19364001	19365000	5.44e-14	3.42e-11	52.795	VIT_12s0034g01670	no hit	VIT_12s0034g01680	no hit	VIT_12s0034g01690	no hit
chr12	19364001	19365000	5.44e-14	3.42e-11	52.795	VIT_12s0034g01670	no hit	VIT_12s0034g01680	no hit	VIT_12s0034g01680	no hit
chr12	17037501	17038500	7.95e-10	1.81e-07	42.1226	.		.		VIT_12s0034g00090	no hit
chr12	4639001	4640000	1.91e-08	2.85e-06	25.7732	.		VIT_12s0028g03760	UPF0497 family	VIT_12s0028g03770	UPF0497 family
chr12	4639001	4640000	1.91e-08	2.85e-06	25.7732	.		VIT_12s0028g03760	UPF0497 family	VIT_12s0028g03760	UPF0497 family
chr12	4639001	4640000	1.91e-08	2.85e-06	25.7732	.		VIT_12s0028g03760	UPF0497 family	VIT_12s0028g03750	UPF0497 family
chr12	3670001	3671000	6.61e-06	0.0003926	36.5854	VIT_12s0028g02890	O-methyltransferase	VIT_12s0028g02900	O-methyltransferase	VIT_12s0028g02900	O-methyltransferase
chr12	3670001	3671000	6.61e-06	0.0003926	36.5854	VIT_12s0028g02890	O-methyltransferase	VIT_12s0028g02890	O-methyltransferase	VIT_12s0028g02890	O-methyltransferase
chr12	3148001	3149000	4.32e-06	0.000278792	36.3636	.		VIT_12s0028g02420	1-aminocyclopropane-1-carboxylate oxidase homolog 2	VIT_12s0028g02420	1-aminocyclopropane-1-carboxylate oxidase homolog 2
chr12	3147501	3148500	4.32e-06	0.000278792	36.3636	.		VIT_12s0028g02420	1-aminocyclopropane-1-carboxylate oxidase homolog 1	VIT_12s0028g02410	1-aminocyclopropane-1-carboxylate oxidase homolog 1
chr12	2936001	2937000	2.12e-22	5.21e-19	65.0223	.		.		VIT_12s0028g02160	Ribulose bisphosphate carboxylase, large chain
chr12	1545501	1546500	1.46e-18	2.06e-15	64	VIT_12s0028g01050	HELICASE IN VASCULAR TISSUE AND TAPETUM	VIT_12s0028g01050	HELICASE IN VASCULAR TISSUE AND TAPETUM	VIT_12s0028g01050	HELICASE IN VASCULAR TISSUE AND TAPETUM
chr12	1130501	1131500	0.000110317	0.00376541	29.3598	VIT_12s0028g00550	-	VIT_12s0028g00550	-	VIT_12s0028g00550	-
chr12	1130501	1131500	0.000110317	0.00376541	29.3598	VIT_12s0028g00550	-	VIT_12s0028g00550	-	VIT_12s0028g00530	-
chr12	823001	824000	1.38e-09	2.94e-07	55.8333	VIT_12s0028g00200	Unknown protein	VIT_12s0028g00200	Unknown protein	VIT_12s0028g00200	Unknown protein
chr12	767501	768500	0.000147065	0.00471144	35.8364	.		VIT_12s0028g00110	Cyclin CycL1;1 RCY1	VIT_12s0028g00110	Cyclin CycL1;1 RCY1
chr11	6771501	6772500	3.29e-19	5.03e-16	28.0586	.		.		VIT_11s0149g00070	ribosomal protein S6
chr11	6154001	6155000	2.51e-10	6.65e-08	29.4659	.		.		VIT_11s0118g00420	heparanase protein 3 precursor
chr11	5773501	5774500	1.1e-06	8.86e-05	31.8627	.		.		VIT_11s0118g00180	HHP1 (heptahelical protein 1)
chr11	15908001	15909000	1.6e-05	0.00081166	26.8899	VIT_11s0103g00090	HIGH-AFFINITY K+ TRANSPORTER 1 (HKT1)	VIT_11s0103g00090	HIGH-AFFINITY K+ TRANSPORTER 1 (HKT1)	VIT_11s0103g00090	HIGH-AFFINITY K+ TRANSPORTER 1 (HKT1)
chr11	19736001	19737000	7.04e-07	6.13e-05	32.2232	VIT_11s0052g01660	serine esterase	.		VIT_11s0052g01680	photosystem II protein D1
chr11	18352501	18353500	9.13e-05	0.00325028	25.7131	.		.		VIT_11s0052g00610	Homogenitisate geranylgeranyl transferase
chr11	4423501	4424500	2.38e-10	6.36e-08	48.507	VIT_11s0016g05140	ribosomal protein L7Ae/L30e/S12e/Gadd45	.		VIT_11s0016g05130	Peptidase S24, S26A and S26B
chr11	1954501	1955500	2.39e-07	2.47e-05	33.4848	VIT_11s0016g02420	UDP-N-acetylglucosamine O-acyltransferase protein	.		VIT_11s0016g02410	MYB DIVARICATA
chr11	1880501	1881500	0.000122957	0.00410689	30.7359	VIT_11s0016g02310	Thioredoxin 3	VIT_11s0016g02320	Thioredoxin 3	VIT_11s0016g02330	Thioredoxin 3
chr11	1880501	1881500	0.000122957	0.00410689	30.7359	VIT_11s0016g02310	Thioredoxin 2	VIT_11s0016g02320	Thioredoxin 2	VIT_11s0016g02320	Thioredoxin 2
chr11	1832501	1833500	5.24e-12	2.15e-09	29.5562	.		.		VIT_11s0016g02220	transducin family protein / WD-40 repeat
chr11	1108001	1109000	1.02e-05	0.000560513	29.7564	.		.		VIT_11s0016g01390	replication protein A 70 kDa DNA-binding subunit
chr11	875501	876500	3.41e-06	0.000228481	29.7143	.		.		VIT_11s0016g01070	Cysteine protease
chr11	755001	756000	2.04e-18	2.83e-15	32.0442	VIT_11s0016g00830	ribose isomerase	.		VIT_11s0016g00820	unknown
chr11	421501	422500	1.52e-05	0.000775689	38.5965	VIT_11s0016g00420	RED	.		VIT_11s0016g00430	lipase GDSL 5
chr10	1115501	1116500	8.24e-05	0.00299756	30.5823	VIT_10s0116g01850	Unknown protein	.		VIT_10s0116g01860	MATE efflux family protein
chr10	393501	394500	1.2e-06	9.54e-05	30.1075	VIT_10s0116g00850	PBS1 (AVRPPHB SUSCEPTIBLE 1)	.		VIT_10s0116g00860	CARDIOLIPIN SYNTHASE
chr10	1297501	1298500	8.54e-09	1.42e-06	27.2727	VIT_10s0116g00180	ribosomal protein L4/L1	.		VIT_10s0116g00160	bromo-adjacenty (BAH) domain-containing protein
chr10	14657001	14658000	0.000167014	0.00518938	26.1278	VIT_10s0092g00060	group II intron splicing factor CRS1-related	VIT_10s0092g00060	group II intron splicing factor CRS1-related	VIT_10s0092g00060	group II intron splicing factor CRS1-related
chr10	22880001	22881000	4.94e-05	0.00200375	27.9167	VIT_10s0071g00940	Oligopeptidase B	.		VIT_10s0071g00930	prolyl oligopeptidase
chr10	22090501	22091500	3.55e-05	0.00154045	31.7625	.		.		VIT_10s0071g00390	GRAM domain-containing protein / ABA-responsive
chr10	19764001	19765000	3.6e-09	6.73e-07	72.8111	.		VIT_10s0042g00880	stilbene synthase [Vitis pseudoreticulata]	VIT_10s0042g00890	stilbene synthase [Vitis pseudoreticulata]
chr10	19764001	19765000	3.6e-09	6.73e-07	72.8111	.		VIT_10s0042g00890	stilbene synthase 1 [Vitis vinifera]	VIT_10s0042g00880	stilbene synthase 1 [Vitis vinifera]
chr10	21089001	21090000	1.28e-05	0.000677765	37.7778	.		.		VIT_10s0042g00160	no hit
chr10	13543501	13544500	3e-11	1.01e-08	32.4006	.		.		VIT_10s0003g05400	no hit
chr10	11667001	11668000	4.02e-06	0.000262221	37.2226	VIT_10s0003g04570	no hit	.		VIT_10s0003g04580	ACCELERATED CELL DEATH 11 (ACD11)
chr10	7592501	7593500	0.000339699	0.00891066	46.7586	.		.		VIT_10s0003g02250	eukaryotic translation initiation factor 4E 1
chr10	6790001	6791000	2.2e-06	0.000158701	27.9221	VIT_10s0003g01770	heat shock transcription factor A4A	.		VIT_10s0003g01780	no hit
chr10	6536001	6537000	1.28e-09	2.76e-07	27.3776	.		.		VIT_10s0003g01580	Unknown protein
chr10	6032501	6033500	1.97e-08	2.92e-06	35.0877	VIT_10s0003g01110	Unknown protein	VIT_10s0003g01100	Unknown protein	VIT_10s0003g01100	Unknown protein
chr10	5664001	5665000	1.86e-06	0.000138182	51.2338	VIT_10s0003g00860	calmodulin-binding region IQD9	.		VIT_10s0003g00850	zinc finger (C3HC4-type RING finger)
chr10	5344501	5345500	3.19e-08	4.41e-06	28.91	VIT_10s0003g00530	Unknown protein	VIT_10s0003g00540	Unknown protein	VIT_10s0003g00540	Unknown protein
chr09	11563001	11564000	2.58e-17	3.01e-14	36.7887	.		.		VIT_09s0096g00150	Ycf2 [Vitis vinifera]
chr09	13583001	13584000	3.03e-06	0.000206345	42.2973	.		.		VIT_09s0070g00380	Unknown protein
chr09	22603001	22604000	1.34e-10	3.83e-08	28.3076	VIT_09s0054g01600	Splicing factor YT521-B	VIT_09s0054g01590	Splicing factor YT521-B	VIT_09s0054g01590	Splicing factor YT521-B
chr09	22234501	22235500	1.16e-06	9.28e-05	33.3333	VIT_09s0054g01290	beta-Amyrin Synthase	.		VIT_09s0054g01280	beta-Amyrin Synthase
chr09	20912001	20913000	9.33e-06	0.000520322	25.6334	.		.		VIT_09s0054g00380	Unknown protein
chr09	18716001	18717000	8.25e-06	0.00046902	27.1014	VIT_09s0018g01550	RNA methyltransferase NCOA6IP	.		VIT_09s0018g01560	-
chr09	16539501	16540500	7.41e-05	0.00275399	26.1726	.		.		VIT_09s0018g00440	leucine-rich repeat family
chr09	10433501	10434500	3.01e-07	2.99e-05	30	.		.		VIT_09s0002g08910	no hit
chr09	9959501	9960500	9.67e-07	7.99e-05	45.2375	VIT_09s0002g08700	Ankyrin	VIT_09s0002g08700	Ankyrin	VIT_09s0002g08700	Ankyrin
chr09	9635001	9636000	1.08e-09	2.37e-07	38.3306	.		.		VIT_09s0002g08550	unknown
chr09	7078501	7079500	5.51e-05	0.0021831	27.3504	VIT_09s0002g07130	CUE domain containing protein	.		VIT_09s0002g07150	no hit
chr09	6870501	6871500	4.27e-13	2.23e-10	39.9242	.		.		VIT_09s0002g06960	ARABIDOPSIS HISTIDINE PHOSPHOTRANSFER AHP6b
chr09	5885501	5886500	6.4e-07	5.65e-05	35.7143	.		VIT_09s0002g06080	no hit	VIT_09s0002g06080	no hit
chr09	5885501	5886500	6.4e-07	5.65e-05	35.7143	.		VIT_09s0002g06080	no hit	VIT_09s0002g06070	no hit
chr09	5628001	5629000	1.7e-07	1.85e-05	26.9153	.		VIT_09s0002g05830	RPS5 (RESISTANT TO P. SYRINGAE 5)	VIT_09s0002g05830	RPS5 (RESISTANT TO P. SYRINGAE 5)
chr09	4931001	4932000	3.85e-12	1.64e-09	30.4688	.		VIT_09s0002g05250	aminotransferase class I and II	VIT_09s0002g05250	aminotransferase class I and II
chr09	4418001	4419000	2.23e-07	2.33e-05	28.6244	.		.		VIT_09s0002g04850	no hit
chr09	3834001	3835000	2.05e-07	2.17e-05	30.2817	VIT_09s0002g04170	Acyl-CoA synthetases (Acyl-activating enzyme 13)	VIT_09s0002g04170	Acyl-CoA synthetases (Acyl-activating enzyme 13)	VIT_09s0002g04170	Acyl-CoA synthetases (Acyl-activating enzyme 13)
chr09	3781001	3782000	1.04e-10	3.07e-08	35.4943	VIT_09s0002g04110	Peroxisome assembly protein 2 (Peroxin-2) (PEX2)	.		VIT_09s0002g04120	ethylene-responsive protein
chr09	3761501	3762500	2.54e-07	2.6e-05	44	VIT_09s0002g04090	-	VIT_09s0002g04090	-	VIT_09s0002g04090	-
chr09	2438501	2439500	6.31e-09	1.09e-06	39.6111	VIT_09s0002g02680	early flowering 3	.		VIT_09s0002g02690	3'-5' exonuclease domain-containing protein
chr09	2239501	2240500	6.93e-08	8.59e-06	36.5591	VIT_09s0002g02460	phosphatase	.		VIT_09s0002g02450	phosphatase
chr09	2043001	2044000	1.41e-08	2.19e-06	33.3178	.		.		VIT_09s0002g02230	Harpin-induced 1
chr09	2043001	2044000	1.41e-08	2.19e-06	33.3178	.		.		VIT_09s0002g02220	Protein kinase CDG1
chr09	1301501	1302500	1.16e-06	9.32e-05	60	.		.		VIT_09s0002g01520	Unknown protein
chr09	823501	824500	0.000101847	0.0035379	45.1923	.		.		VIT_09s0002g01090	Flavonoid 3'-monooxygenase (F3'H)
chr09	411001	412000	6.82e-08	8.48e-06	46.2963	.		.		VIT_09s0002g00590	phosphoinositide phosphatase
chr08	7381501	7382500	0.000119483	0.00401215	32.6882	.		.		VIT_08s0105g00280	ribosomal protein S8e
chr08	7343001	7344000	5.14e-07	4.7e-05	27.056	.		.		VIT_08s0105g00260	digalactosyldiacylglycerol synthase 1
chr08	10850501	10851500	1.27e-06	9.99e-05	25.5682	VIT_08s0058g01400	phospholipid-translocating ATPase ALA1	.		VIT_08s0058g01390	WRKY DNA-binding protein 70
chr08	9653501	9654500	1.14e-09	2.48e-07	29.9903	.		VIT_08s0058g00570	macrophage migration inhibitory factor	VIT_08s0058g00570	macrophage migration inhibitory factor
chr08	2408001	2409000	4.97e-11	1.59e-08	43.75	.		VIT_08s0056g01500	unknown protein	VIT_08s0056g01500	unknown protein
chr08	338501	339500	6.81e-08	8.47e-06	51.087	VIT_08s0056g00210	cyclin-dependent kinase B1;2	.		VIT_08s0056g00220	Serine/threonine protein phosphatase PP1
chr08	13678501	13679500	2.63e-10	6.91e-08	33.3333	.		.		VIT_08s0040g02650	Unknown protein
chr08	12664001	12665000	3.08e-09	5.87e-07	43.7771	.		.		VIT_08s0040g01510	no hit
chr08	12664001	12665000	3.08e-09	5.87e-07	43.7771	.		.		VIT_08s0040g01500	high-affinity nitrate transporter 2.4
chr08	12338001	12339000	1.31e-06	0.000102806	36.2228	.		VIT_08s0040g01280	ubiquitin-associated (UBA)	VIT_08s0040g01280	ubiquitin-associated (UBA)
chr08	11333501	11334500	1.03e-05	0.00056455	33.5221	.		.		VIT_08s0040g00400	aquaporin SIP2;1
chr08	3999501	4000500	1.61e-07	1.76e-05	34.5779	VIT_08s0032g00640	unknown	VIT_08s0032g00640	unknown	VIT_08s0032g00640	unknown
chr08	20863001	20864000	3.57e-23	9.48e-20	34.5027	.		.		VIT_08s0007g07240	Armadillo helical
chr08	20509501	20510500	7.57e-13	3.76e-10	51.5789	VIT_08s0007g06850	colon cancer-associated protein Mic1 containing protein	.		VIT_08s0007g06840	-
chr08	20509501	20510500	7.57e-13	3.76e-10	51.5789	VIT_08s0007g06850	colon cancer-associated protein Mic1 containing protein	.		VIT_08s0007g06830	colon cancer-associated protein Mic1 containing protein
chr08	19832501	19833500	1.06e-05	0.000575457	40.3175	VIT_08s0007g05940	no hit	.		VIT_08s0007g05930	U4/U6 small nuclear ribonucleoprotein PRP4
chr08	16982501	16983500	4.21e-13	2.21e-10	34.1016	VIT_08s0007g02910	gibberellin signal transduction protein (SPINDLY)	VIT_08s0007g02910	gibberellin signal transduction protein (SPINDLY)	VIT_08s0007g02910	gibberellin signal transduction protein (SPINDLY)
chr08	16349501	16350500	0.000317409	0.00846677	30.2521	VIT_08s0007g02300	VPS60.2 SNF7	.		VIT_08s0007g02310	binding
chr08	15619501	15620500	0.000138958	0.00451492	26.2776	VIT_08s0007g01510	phosphatidic acid phosphatase / PAP2	.		VIT_08s0007g01520	TPR-containing protein kinase
chr08	15432001	15433000	6.49e-06	0.000386699	37.0521	VIT_08s0007g01340	proteasome inhibitor subunit 1 (PI31)	.		VIT_08s0007g01350	no hit
chr07	18126501	18127500	5.84e-11	1.83e-08	52.5773	VIT_07s0255g00140	Unknown protein	VIT_07s0255g00140	Unknown protein	VIT_07s0255g00150	Unknown protein
chr07	18127001	18128000	5.84e-11	1.83e-08	52.5773	VIT_07s0255g00140	Unknown protein	VIT_07s0255g00130	Unknown protein	VIT_07s0255g00140	Unknown protein
chr07	18127001	18128000	5.84e-11	1.83e-08	52.5773	VIT_07s0255g00140	Unknown protein	VIT_07s0255g00140	Unknown protein	VIT_07s0255g00130	Unknown protein
chr07	18204501	18205500	1.23e-09	2.67e-07	41.4634	.		.		VIT_07s0255g00090	CYP82C1p
chr07	21038501	21039500	1.33e-09	2.85e-07	40	.		VIT_07s0205g00150	pentatricopeptide (PPR) repeat-containing	VIT_07s0205g00150	pentatricopeptide (PPR) repeat-containing
chr00	3198001	3199000	0.000232878	0.00669734	36.1607	.		.		VIT_07s0185g00040	Unknown protein
chr07	1566501	1567500	1.7e-05	0.0008528	28.3019	VIT_07s0151g01010	splicing factor Prp18	.		VIT_07s0151g01000	Photosystem I reaction center subunit II (PSAD)
chr07	1411501	1412500	0.000149722	0.00477375	30.3756	VIT_07s0151g00660	Ribosomal protein L24 (At5g23535) 50S	VIT_07s0151g00640	Ribosomal protein L24 (At5g23535) 50S	VIT_07s0151g00640	Ribosomal protein L24 (At5g23535) 50S
chr07	1411501	1412500	0.000149722	0.00477375	30.3756	VIT_07s0151g00660	Ribosomal protein L24 (At5g23535) 50S	VIT_07s0151g00640	Ribosomal protein L24 (At5g23535) 50S	VIT_07s0151g00630	Ribosomal protein L24 (At5g23535) 50S
chr07	26941001	26942000	0.000347526	0.00906833	34.0909	VIT_07s0130g00310	Unknown protein	.		VIT_07s0130g00320	Esterase/lipase/thioesterase
chr07	26649001	26650000	3.85e-15	3.05e-12	29.5797	VIT_07s0130g00110	SWITCH1 splice variant L phospholipase C	VIT_07s0130g00110	SWITCH1 splice variant L phospholipase C	VIT_07s0130g00110	SWITCH1 splice variant L phospholipase C
chr07	26649001	26650000	3.85e-15	3.05e-12	29.5797	VIT_07s0130g00110	SWITCH1 splice variant L phospholipase C	VIT_07s0130g00110	SWITCH1 splice variant L phospholipase C	VIT_07s0130g00100	SWITCH1 splice variant L phospholipase C
chr07	22306001	22307000	2.07e-05	0.000997698	38.3024	.		.		VIT_07s0129g00770	CYP81D2
chr07	22253501	22254500	4.03e-05	0.00170709	31.1213	.		VIT_07s0129g00690	HOS15 (High expression of osmotically responsive genes 15)	VIT_07s0129g00690	HOS15 (High expression of osmotically responsive genes 15)
chr07	3051001	3052000	7.24e-11	2.2e-08	32.6225	VIT_07s0104g01670	HAK5 (High affinity K+ transporter 5)	VIT_07s0104g01660	HAK5 (High affinity K+ transporter 5)	VIT_07s0104g01660	HAK5 (High affinity K+ transporter 5)
chr07	2665501	2666500	0.000162227	0.00507374	28.3237	VIT_07s0104g01260	flavin-containing monooxygenase	.		VIT_07s0104g01250	flavin-containing monooxygenase
chr07	1789501	1790500	9.39e-13	4.56e-10	26.6779	.		.		VIT_07s0104g00100	AL-ACTIVATED MALATE TRANSPORTER 1
chr07	26303001	26304000	0.000166123	0.00516958	29.6629	.		VIT_07s0031g03160	brix domain-containing protein	VIT_07s0031g03160	brix domain-containing protein
chr07	26302501	26303500	0.000166123	0.00516958	29.6629	.		VIT_07s0031g03160	brix domain-containing protein	VIT_07s0031g03150	brix domain-containing protein
chr07	26166501	26167500	1.12e-16	1.17e-13	95	.		.		VIT_07s0031g03070	isoflavone reductase
chr07	24948501	24949500	4.39e-08	5.79e-06	43.8364	.		.		VIT_07s0031g02460	Unknown protein
chr07	24641001	24642000	4.85e-08	6.33e-06	40.4143	.		.		VIT_07s0031g02170	glutamate receptor GLR3.6
chr07	24640501	24641500	1.48e-11	5.46e-09	29.6938	.		.		VIT_07s0031g02160	protein phosphatase 2C DBP
chr07	24604001	24605000	1.6e-10	4.46e-08	30.6259	VIT_07s0031g02100	no hit	VIT_07s0031g02100	no hit	VIT_07s0031g02120	no hit
chr07	24604001	24605000	1.6e-10	4.46e-08	30.6259	VIT_07s0031g02090	SH3 domain-containing protein	VIT_07s0031g02100	SH3 domain-containing protein	VIT_07s0031g02100	SH3 domain-containing protein
chr07	24146001	24147000	0.000104333	0.00360483	32.0325	VIT_07s0031g01730	iron-sulfur assembly protein IscA, chloroplast precursor	.		VIT_07s0031g01740	ATP synthase 24 kDa subunit
chr07	23730501	23731500	7.61e-11	2.31e-08	54.9324	.		VIT_07s0031g01310	no hit	VIT_07s0031g01320	no hit
chr07	23730501	23731500	7.61e-11	2.31e-08	54.9324	.		VIT_07s0031g01310	no hit	VIT_07s0031g01310	no hit
chr07	22916501	22917500	1.06e-07	1.23e-05	53.072	.		.		VIT_07s0031g00350	caffeoyl-CoA O-methyltransferase 1
chr07	22916501	22917500	1.06e-07	1.23e-05	53.072	.		.		VIT_07s0031g00340	F-box domain containing protein
chr07	10817501	10818500	5.75e-05	0.0022585	31.2678	.		.		VIT_07s0005g05950	FAD linked oxidase, N-terminal
chr07	9470001	9471000	2.99e-09	5.73e-07	52.4246	.		.		VIT_07s0005g05150	no hit
chr07	7275501	7276500	1.31e-09	2.81e-07	32.4402	.		.		VIT_07s0005g03900	Rho GDP-dissociation inhibitor 1
chr07	6993501	6994500	3.54e-05	0.00153855	29.3478	VIT_07s0005g03690	protein kinase MK6	.		VIT_07s0005g03700	scarecrow transcription factor 23 (SCL23)
chr07	6401001	6402000	4.19e-05	0.00176303	32.1127	.		VIT_07s0005g03190	ethylene response factor ERF15	VIT_07s0005g03200	ethylene response factor ERF15
chr07	6401001	6402000	4.19e-05	0.00176303	32.1127	.		VIT_07s0005g03190	ethylene response factor ERF14	VIT_07s0005g03190	ethylene response factor ERF14
chr07	5403501	5404500	4.31e-08	5.71e-06	31.3195	VIT_07s0005g02740	peptide chain release factor	VIT_07s0005g02740	peptide chain release factor	VIT_07s0005g02740	peptide chain release factor
chr07	5296501	5297500	5.85e-06	0.000355507	25.1382	.		VIT_07s0005g02600	ribosomal protein L7Ae	VIT_07s0005g02600	ribosomal protein L7Ae
chr07	5296501	5297500	5.85e-06	0.000355507	25.1382	.		VIT_07s0005g02600	ribosomal protein L7Ae	VIT_07s0005g02590	ribosomal protein L7Ae
chr07	5275501	5276500	9.52e-08	1.12e-05	39.5764	.		.		VIT_07s0005g02560	chitinase Class I
chr07	5153001	5154000	2.01e-15	1.67e-12	29.1628	VIT_07s0005g02410	peptidyl-prolyl cis-trans isomerase, chloroplast precursor ROC4 (rotamase CyP 4)	.		VIT_07s0005g02400	Unknown protein
chr07	4712501	4713500	1.17e-06	9.38e-05	45.2738	.		.		VIT_07s0005g01880	patatin
chr07	4382001	4383000	7.46e-05	0.00277096	33.2849	VIT_07s0005g01460	Dipeptidyl aminopeptidases/acylaminoacyl-peptidases	.		VIT_07s0005g01470	Unknown protein
chr07	3572501	3573500	5.51e-07	4.98e-05	33.9286	VIT_07s0005g00470	brix domain-containing protein	.		VIT_07s0005g00480	Pectinesterase inhibitor
chr06	21750001	21751000	2.06e-13	1.15e-10	41.4364	.		.		VIT_06s0080g00600	no hit
chr06	21728001	21729000	6.15e-11	1.91e-08	41.9643	.		.		VIT_06s0080g00590	harpin-induced protein
chr06	21698501	21699500	1.52e-09	3.18e-07	35.6906	VIT_06s0080g00560	Beta-alanine synthase	VIT_06s0080g00560	Beta-alanine synthase	VIT_06s0080g00560	Beta-alanine synthase
chr06	21698501	21699500	1.52e-09	3.18e-07	35.6906	VIT_06s0080g00560	Beta-alanine synthase	VIT_06s0080g00560	Beta-alanine synthase	VIT_06s0080g00550	Beta-alanine synthase
chr06	21198501	21199500	1.59e-07	1.75e-05	40.5405	.		.		VIT_06s0080g00260	seed maturation protein PM38
chr06	21151501	21152500	0.000132511	0.00435186	40.3147	.		.		VIT_06s0080g00220	no hit
chr06	20892501	20893500	6.36e-13	3.2e-10	49.3006	.		VIT_06s0080g00070	S-receptor kinase	VIT_06s0080g00070	S-receptor kinase
chr06	20128501	20129500	2.5e-06	0.000176161	41.5094	.		VIT_06s0061g01200	no hit	VIT_06s0061g01200	no hit
chr06	19481001	19482000	7.08e-08	8.75e-06	53.0159	VIT_06s0061g00820	PHD finger transcription factor	VIT_06s0061g00820	PHD finger transcription factor	VIT_06s0061g00820	PHD finger transcription factor
chr06	18553001	18554000	3.22e-05	0.00143001	28.5567	VIT_06s0061g00170	disease resistance protein (NBS class)	VIT_06s0061g00170	disease resistance protein (NBS class)	VIT_06s0061g00170	disease resistance protein (NBS class)
chr06	18060501	18061500	2.53e-05	0.00117604	53.1106	.		.		VIT_06s0009g03680	F-box family protein
chr06	18018501	18019500	9.4e-06	0.000523426	25.8373	.		VIT_06s0009g03610	EMB2739	VIT_06s0009g03610	EMB2739
chr06	18018501	18019500	9.4e-06	0.000523426	25.8373	.		VIT_06s0009g03600	Wall-associated receptor kinase-like 14	VIT_06s0009g03600	Wall-associated receptor kinase-like 14
chr06	12997001	12998000	2.12e-05	0.00101789	32.3529	.		VIT_06s0009g00860	phosphatidylinositol-4-phosphate 5-kinase	VIT_06s0009g00860	phosphatidylinositol-4-phosphate 5-kinase
chr06	9022001	9023000	5.39e-09	9.52e-07	49.4118	.		.		VIT_06s0004g08230	Root phototropism protein 2
chr06	7929001	7930000	1.92e-09	3.89e-07	25.9345	VIT_06s0004g07150	Ribosomal protein S4 (RPS4D) 40S	.		VIT_06s0004g07140	maternal effect embryo arrest 67
chr06	7791501	7792500	2.94e-12	1.28e-09	31.5023	.		.		VIT_06s0004g07050	ubiquitin family
chr06	7791501	7792500	2.94e-12	1.28e-09	31.5023	.		.		VIT_06s0004g07040	glutaredoxin
chr06	7405501	7406500	4.56e-07	4.24e-05	26	.		.		VIT_06s0004g06700	ATP-dependent Clp protease ClpB protein
chr06	6908001	6909000	2.41e-05	0.00112808	27.551	.		.		VIT_06s0004g06110	Exo-1,3-beta-glucanase
chr06	6547501	6548500	2.91e-09	5.58e-07	37.5254	VIT_06s0004g05800	phosphatidic acid phosphatase / PAP2	.		VIT_06s0004g05810	TPR-containing protein kinase
chr06	6313001	6314000	6.87e-05	0.00259229	32.2881	.		.		VIT_06s0004g05460	protein phosphatase 2C DBP
chr06	6110501	6111500	3.44e-06	0.000230112	27.9404	VIT_06s0004g05190	D-xylose-H+ symporter	.		VIT_06s0004g05180	ribulose bisphosphate carboxylase/oxygenase activase, chloroplast precursor
chr06	4809501	4810500	0.000210814	0.00621212	33.9286	.		VIT_06s0004g03860	chitinase 2	VIT_06s0004g03860	chitinase 2
chr06	4809501	4810500	0.000210814	0.00621212	33.9286	.		VIT_06s0004g03850	Chitinase 1	VIT_06s0004g03850	Chitinase 1
chr06	4392001	4393000	1.84e-06	0.000137313	37.9056	.		.		VIT_06s0004g03520	NITRATE EXCRETION TRANSPORTER1
chr06	4033501	4034500	1.07e-07	1.24e-05	50	.		.		VIT_06s0004g03250	protein disulfide isomerase
chr06	3980001	3981000	2.65e-05	0.00121922	26.9697	.		VIT_06s0004g03210	no hit	VIT_06s0004g03210	no hit
chr06	3980001	3981000	2.65e-05	0.00121922	26.9697	.		VIT_06s0004g03200	no hit	VIT_06s0004g03200	no hit
chr06	3461001	3462000	2.53e-15	2.08e-12	68.8073	.		.		VIT_06s0004g02760	SAR1 (SECRETION-ASSOCIATED RAS)
chr06	2970001	2971000	1.03e-05	0.000564343	41.0256	.		.		VIT_06s0004g02480	Cysteine peptidase
chr06	854001	855000	1.49e-12	6.91e-10	41.3904	VIT_06s0004g00720	glucan endo-1,3-beta-glucosidase 4 precursor	VIT_06s0004g00730	glucan endo-1,3-beta-glucosidase 4 precursor	VIT_06s0004g00730	glucan endo-1,3-beta-glucosidase 4 precursor
chr05	14014001	14015000	0.0002336	0.00671346	30.1887	.		.		VIT_05s0136g00260	chalcone synthase 3
chr05	14014001	14015000	0.0002336	0.00671346	30.1887	.		.		VIT_05s0136g00250	no hit
chr05	23378501	23379500	6.26e-05	0.00241512	25.7282	.		.		VIT_05s0102g00970	Unknown protein
chr05	23167501	23168500	1.27e-08	2e-06	28.3845	.		VIT_05s0102g00800	unknown	VIT_05s0102g00800	unknown
chr05	25224001	25225000	2.4e-07	2.48e-05	43.5254	VIT_05s0094g01350	Thiol methyltransferase 1	.		VIT_05s0094g01340	thiopurine methyltransferase
chr05	318001	319000	3.49e-06	0.000233135	25.1648	VIT_05s0077g02060	Ribosomal protein L18 (RPL18B) 60S	VIT_05s0077g02050	Ribosomal protein L18 (RPL18B) 60S	VIT_05s0077g02050	Ribosomal protein L18 (RPL18B) 60S
chr05	437501	438500	1.57e-06	0.00012003	29.5681	.		.		VIT_05s0077g01870	tetratricopeptide repeat (TPR)-containing
chr05	664501	665500	4.75e-08	6.22e-06	47.1154	VIT_05s0077g01560	pathogenesis protein 10.3 [Vitis quinquangularis]	.		VIT_05s0077g01570	pathogenesis protein 10 [Vitis vinifera]
chr05	664501	665500	4.75e-08	6.22e-06	47.1154	VIT_05s0077g01560	pathogenesis protein 10.3 [Vitis quinquangularis]	.		VIT_05s0077g01550	pathogenesis protein 10.3 [Vitis quinquangularis]
chr05	19994001	19995000	1.99e-09	4.02e-07	31.9736	VIT_05s0062g00980	aldo/keto reductase AKR	.		VIT_05s0062g00970	pyruvate decarboxylase isozyme 2
chr05	19686501	19687500	9.68e-05	0.00340058	33.8011	.		.		VIT_05s0062g00830	Ribosomal protein S1
chr05	12495001	12496000	2.77e-07	2.8e-05	28.8012	VIT_05s0051g00870	Glutathione reductase	VIT_05s0051g00870	Glutathione reductase	VIT_05s0051g00870	Glutathione reductase
chr05	10598501	10599500	9.29e-05	0.00329179	33.229	VIT_05s0051g00050	Myosin-like protein XIB	VIT_05s0051g00050	Myosin-like protein XIB	VIT_05s0051g00050	Myosin-like protein XIB
chr05	9556001	9557000	2.03e-11	7.16e-09	59	.		.		VIT_05s0049g02040	no hit
chr05	9355001	9356000	0.000114496	0.00387818	41.7544	.		.		VIT_05s0049g01890	no hit
chr05	9355001	9356000	0.000114496	0.00387818	41.7544	.		.		VIT_05s0049g01880	Unknown protein
chr05	7184501	7185500	4.38e-12	1.83e-09	25.2319	.		.		VIT_05s0049g00130	forkhead-associated domain-containing protein
chr05	17416001	17417000	0.000198969	0.00594106	34.2262	.		.		VIT_05s0029g01140	sucrose-phosphate synthase
chr05	15932001	15933000	7.9e-09	1.33e-06	40.9985	.		.		VIT_05s0029g00590	ER lumen protein retaining receptor family protein
chr05	5473501	5474500	2.79e-11	9.5e-09	27.137	.		.		VIT_05s0020g03770	inositol polyphosphate 5'-phosphatase
chr05	4889001	4890000	5.38e-05	0.0021432	25.9409	.		.		VIT_05s0020g03150	Unknown protein
chr05	3947501	3948500	7.13e-08	8.8e-06	26.8692	VIT_05s0020g02220	Prolyl 4-hydroxylase alpha subunit	.		VIT_05s0020g02210	histidine-containing phosphotransfer protein
chr05	2658001	2659000	3.33e-09	6.28e-07	28.2493	VIT_05s0020g00800	Pectinesterase; Pectinesterase inhibitor	.		VIT_05s0020g00790	hAT dimerisation domain-containing protein
chr04	21317501	21318500	4.11e-23	1.08e-19	63.1051	VIT_04s0210g00090	strictosidine synthase	VIT_04s0210g00090	strictosidine synthase	VIT_04s0210g00100	strictosidine synthase
chr04	21317501	21318500	4.11e-23	1.08e-19	63.1051	VIT_04s0210g00090	strictosidine synthase	VIT_04s0210g00090	strictosidine synthase	VIT_04s0210g00090	strictosidine synthase
chr04	8726501	8727500	1.15e-13	6.71e-11	56.9231	VIT_04s0069g00720	glutamate receptor protein	.		VIT_04s0069g00730	glutamate receptor protein
chr04	8482501	8483500	1.54e-08	2.36e-06	25.829	.		VIT_04s0069g00550	glutamate receptor protein	VIT_04s0069g00550	glutamate receptor protein
chr04	8482501	8483500	1.54e-08	2.36e-06	25.829	.		VIT_04s0069g00550	glutamate receptor protein	VIT_04s0069g00540	glutamate receptor protein
chr04	8170501	8171500	0.000325231	0.00862566	30.4073	.		.		VIT_04s0069g00250	unknown
chr04	24461001	24462000	6.41e-08	8.04e-06	40.6241	VIT_04s0044g01770	serine/threonine protein phosphatase (PP7)	VIT_04s0044g01780	serine/threonine protein phosphatase (PP7)	VIT_04s0044g01790	serine/threonine protein phosphatase (PP7)
chr04	24461001	24462000	6.41e-08	8.04e-06	40.6241	VIT_04s0044g01770	serine/threonine protein phosphatase (PP7)	VIT_04s0044g01780	serine/threonine protein phosphatase (PP7)	VIT_04s0044g01780	serine/threonine protein phosphatase (PP7)
chr04	24298001	24299000	6.43e-05	0.00246353	26.6944	VIT_04s0044g01680	chromatin remodeling 24	.		VIT_04s0044g01690	glucose-inhibited division family A
chr04	24119001	24120000	9.26e-15	6.73e-12	45.2888	.		.		VIT_04s0044g01620	RGLG1 (RING DOMAIN LIGASE1)
chr04	23893501	23894500	3.25e-13	1.76e-10	29.8975	.		VIT_04s0044g01490	2-oxoisovalerate dehydrogenase alpha subunit, mitochondrial precursor	VIT_04s0044g01490	2-oxoisovalerate dehydrogenase alpha subunit, mitochondrial precursor
chr04	23662001	23663000	6.7e-08	8.34e-06	40.3463	VIT_04s0044g01290	MAP3Ka	.		VIT_04s0044g01300	DNA cross-link repair protein
chr04	23595501	23596500	1.3e-05	0.000686121	29.4118	.		.		VIT_04s0044g01260	SEU3B protein
chr04	22958501	22959500	1.2e-15	1.04e-12	32.3255	VIT_04s0044g00890	uridylate kinase	VIT_04s0044g00890	uridylate kinase	VIT_04s0044g00890	uridylate kinase
chr04	22783501	22784500	1.11e-05	0.000602927	33.6663	.		VIT_04s0044g00800	S-receptor kinase	VIT_04s0044g00800	S-receptor kinase
chr04	15807001	15808000	4.33e-07	4.05e-05	27.9112	.		.		VIT_04s0043g00990	Serine/threonine kinase protein
chr04	18808001	18809000	2e-06	0.00014646	31.6652	VIT_04s0023g01870	DNA-3-methyladenine glycosylase 1	.		VIT_04s0023g01860	Sugar transporter ERD6-like 6
chr04	18414001	18415000	9.85e-10	2.19e-07	25.5733	.		.		VIT_04s0023g01510	DUF620
chr04	18112501	18113500	5.3e-07	4.82e-05	33.0762	VIT_04s0023g01300	Aminopeptidase P	.		VIT_04s0023g01310	no hit
chr04	18050501	18051500	1.44e-05	0.000743382	39.1304	VIT_04s0023g01280	RUB1 conjugating enzyme (RCE1)	VIT_04s0023g01280	RUB1 conjugating enzyme (RCE1)	VIT_04s0023g01280	RUB1 conjugating enzyme (RCE1)
chr04	17504001	17505000	0.000103733	0.00358879	38.75	VIT_04s0023g00750	KRR1 family protein	.		VIT_04s0023g00760	biotin carboxyl carrier protein 2 (BCCP2)
chr04	17498001	17499000	0.000206533	0.00610894	26	VIT_04s0023g00740	Thioredoxin F-type 2 (Trx-F2)	VIT_04s0023g00750	Thioredoxin F-type 2 (Trx-F2)	VIT_04s0023g00750	Thioredoxin F-type 2 (Trx-F2)
chr04	17106001	17107000	1.18e-05	0.000633149	33.1771	.		.		VIT_04s0023g00510	Auxin responsive SAUR protein
chr04	17106001	17107000	1.18e-05	0.000633149	33.1771	.		.		VIT_04s0023g00500	Auxin-induced protein 15A
chr04	17033001	17034000	0.000181691	0.00554038	25.1277	VIT_04s0023g00470	WRKY DNA-binding protein 2	VIT_04s0023g00470	WRKY DNA-binding protein 2	VIT_04s0023g00470	WRKY DNA-binding protein 2
chr04	16977501	16978500	2.58e-07	2.64e-05	41.9069	.		VIT_04s0023g00400	RIC4 (ROP-INTERACTIVE CRIB MOTIF-CONTAINING PROTEIN 4)	VIT_04s0023g00400	RIC4 (ROP-INTERACTIVE CRIB MOTIF-CONTAINING PROTEIN 4)
chr04	16719001	16720000	2.38e-07	2.46e-05	35.9077	.		.		VIT_04s0023g00240	GRAM domain-containing protein / ABA-responsive
chr04	5666501	5667500	2.26e-06	0.000162039	41.3462	.		.		VIT_04s0008g05970	Unknown protein
chr04	4706501	4707500	1.89e-08	2.82e-06	26.3158	VIT_04s0008g05190	OVEREXPRESSOR OF CATIONIC PEROXIDASE 3 (OCP3)	.		VIT_04s0008g05200	no hit
chr04	4384001	4385000	1.63e-14	1.15e-11	28.9182	VIT_04s0008g04890	WD-40 repeat protein (LEUNIG)	.		VIT_04s0008g04910	WD-40 repeat protein (LEUNIG)
chr04	4384001	4385000	1.63e-14	1.15e-11	28.9182	VIT_04s0008g04890	WD-40 repeat protein (LEUNIG)	.		VIT_04s0008g04900	WD-40 repeat protein (LEUNIG)
chr04	3584001	3585000	1.42e-08	2.21e-06	25.0687	VIT_04s0008g04220	Serine/threonine-protein kinase AFC3	.		VIT_04s0008g04210	GLB3 (2-on-2 hemoglobin like gene 3)
chr04	2639001	2640000	8.2e-09	1.37e-06	49.505	VIT_04s0008g03180	Unknown protein	.		VIT_04s0008g03170	ubiquitin-specific protease 26 (UBP26)
chr04	2370501	2371500	0.000377127	0.00965584	27.1576	VIT_04s0008g02860	cation transport protein chaC	.		VIT_04s0008g02850	proteasome 20S beta subunit A (PBA1) (PRCD)
chr04	1523501	1524500	8.66e-05	0.00311593	33.1423	VIT_04s0008g01890	F-box family protein (FBL15)	.		VIT_04s0008g01910	ferredoxin-related
chr04	837001	838000	1.14e-07	1.31e-05	35.7143	VIT_04s0008g00950	Calcineurin B protein 10	.		VIT_04s0008g00960	Calcineurin B protein 10
chr04	472501	473500	3.57e-08	4.86e-06	34.4768	VIT_04s0008g00540	Oleosin OLE-3	.		VIT_04s0008g00530	Serine/threonine-protein kinase Aurora-1
chr04	421501	422500	1.15e-05	0.000617212	30.119	.		VIT_04s0008g00490	profilin 5 (PRO5) (PRF3)	VIT_04s0008g00490	profilin 5 (PRO5) (PRF3)
chr03	6231501	6232500	6.38e-13	3.21e-10	31.7665	.		.		VIT_03s0180g00270	pseudouridine synthase
chr03	11726501	11727500	2.86e-05	0.00129615	36.1111	.		VIT_03s0132g00370	no hit	VIT_03s0132g00370	no hit
chr03	9912501	9913500	2.42e-09	4.73e-07	56.7033	.		.		VIT_03s0097g00090	lectin protein kinase
chr03	9880001	9881000	6.28e-06	0.000376435	41.6221	.		.		VIT_03s0097g00040	no hit
chr03	7337001	7338000	7.99e-05	0.0029239	26.1368	VIT_03s0091g00860	DNA polymerase kappa subunit	.		VIT_03s0091g00870	adenylylsulfate kinase 1 (AKN1)
chr03	7329001	7330000	6.72e-09	1.16e-06	56.4286	VIT_03s0091g00860	DNA polymerase kappa subunit	.		VIT_03s0091g00850	Unknown protein
chr03	7060501	7061500	4.48e-06	0.000287476	27.2727	.		.		VIT_03s0091g00620	histone deacetylase HDA6
chr03	6993001	6994000	3.14e-08	4.36e-06	27.3973	.		.		VIT_03s0091g00560	leucine-rich repeat protein kinase
chr03	4207501	4208500	5.37e-05	0.00213987	27.7027	.		.		VIT_03s0063g01930	DC1 domain-containing protein
chr03	4459001	4460000	2.26e-06	0.000162233	33.202	.		.		VIT_03s0063g01580	CYP82C2
chr03	4483001	4484000	3.71e-07	3.56e-05	27.4112	.		VIT_03s0063g01530	CYP82C5	VIT_03s0063g01540	CYP82C5
chr03	4483001	4484000	3.71e-07	3.56e-05	27.4112	.		VIT_03s0063g01530	CYP82C4	VIT_03s0063g01530	CYP82C4
chr03	5490001	5491000	9.51e-05	0.00335379	36.7336	.		.		VIT_03s0063g00390	longevity factor
chr03	3386501	3387500	7.96e-13	3.92e-10	41.2151	VIT_03s0038g04600	endoplasmatic reticulum retrieval protein 1B	.		VIT_03s0038g04610	FtsJ-like methyltransferase family
chr03	3097001	3098000	1.71e-09	3.52e-07	29.0406	VIT_03s0038g04270	ankyrin repeat	.		VIT_03s0038g04260	chloride channel protein CLC-e
chr03	2596001	2597000	1.59e-08	2.42e-06	30.3403	VIT_03s0038g03610	Unknown protein	.		VIT_03s0038g03600	serine/threonine kinase
chr03	2446001	2447000	8.92e-05	0.00318862	26.5306	.		.		VIT_03s0038g03360	Unknown protein
chr03	2083001	2084000	1.83e-06	0.000136633	39.2857	.		.		VIT_03s0038g02960	pentatricopeptide (PPR) repeat-containing protein
chr03	2083001	2084000	1.83e-06	0.000136633	39.2857	.		.		VIT_03s0038g02940	transducin protein
chr03	1655001	1656000	1.87e-06	0.000138639	25.0138	VIT_03s0038g02380	RAC G-protein Rac1	VIT_03s0038g02380	RAC G-protein Rac1	VIT_03s0038g02380	RAC G-protein Rac1
chr03	1096501	1097500	4.83e-08	6.31e-06	49.881	.		VIT_03s0038g01620	disease resistance protein RPM1	VIT_03s0038g01620	disease resistance protein RPM1
chr03	1052001	1053000	2.15e-06	0.000155376	36.5908	VIT_03s0038g01530	disease resistance protein (CC-NBS-LRR class)	.		VIT_03s0038g01520	disease resistance protein RPP13 variant
chr03	968501	969500	0.000102952	0.00356946	28.8965	VIT_03s0038g01370	ABA-responsive protein (HVA22)HVA22H	.		VIT_03s0038g01380	calcium-binding EF hand
chr03	613501	614500	2.57e-07	2.63e-05	29.1913	VIT_03s0038g00710	no hit	VIT_03s0038g00710	no hit	VIT_03s0038g00720	no hit
chr03	613501	614500	2.57e-07	2.63e-05	29.1913	VIT_03s0038g00700	kinesin motor protein	VIT_03s0038g00710	kinesin motor protein	VIT_03s0038g00710	kinesin motor protein
chr03	20371001	20372000	1.21e-07	1.38e-05	31.5789	.		.		VIT_03s0017g02260	protease inhibitor/seed storage/lipid transfer protein (LTP)
chr03	18794501	18795500	6.32e-05	0.00243171	35.6848	.		VIT_03s0017g01430	integral membrane Yip1 family protein	VIT_03s0017g01430	integral membrane Yip1 family protein
chr03	18794501	18795500	6.32e-05	0.00243171	35.6848	.		VIT_03s0017g01420	reticuline oxidase	VIT_03s0017g01420	reticuline oxidase
chr03	17256001	17257000	2.09e-06	0.000152155	43.2234	.		.		VIT_03s0017g00820	no hit
chr03	16982001	16983000	4.37e-07	4.09e-05	58.315	VIT_03s0017g00720	no hit	VIT_03s0017g00720	no hit	VIT_03s0017g00720	no hit
chr03	16185501	16186500	9.06e-08	1.08e-05	29.304	.		.		VIT_03s0017g00410	magnesium-dependent phosphatase 1
chr02	4559001	4560000	5.8e-07	5.21e-05	38.4615	VIT_02s0241g00090	translation release factor	.		VIT_02s0241g00110	aminomethyltransferase
chr02	4482001	4483000	1.62e-11	5.86e-09	25.6579	VIT_02s0241g00010	pentatricopeptide (PPR) repeat-containing protein	.		VIT_02s0241g00020	unknown
chr02	5648501	5649500	3.07e-07	3.05e-05	39.3254	.		VIT_02s0236g00110	no hit	VIT_02s0236g00110	no hit
chr02	5648501	5649500	3.07e-07	3.05e-05	39.3254	.		VIT_02s0236g00110	no hit	VIT_02s0236g00100	no hit
chr02	5636001	5637000	3.47e-14	2.28e-11	26.484	.		VIT_02s0236g00090	unknown	VIT_02s0236g00090	unknown
chr02	18368001	18369000	4.17e-07	3.93e-05	33.3333	.		.		VIT_02s0087g00710	ABA 8'-hydroxylase CYP707A1
chr02	17386001	17387000	9.08e-07	7.57e-05	31.5217	VIT_02s0087g00130	Unknown protein	VIT_02s0087g00130	Unknown protein	VIT_02s0087g00130	Unknown protein
chr02	14144001	14145000	7.96e-07	6.78e-05	28.4884	VIT_02s0033g00300	myb family	.		VIT_02s0033g00290	pinoresinol-lariciresinol reductase
chr02	3265501	3266500	0.000379479	0.00969754	31.25	.		VIT_02s0025g03930	Transcription initiation factor TFIIE beta subunit	VIT_02s0025g03940	Transcription initiation factor TFIIE beta subunit
chr02	3265501	3266500	0.000379479	0.00969754	31.25	.		VIT_02s0025g03930	Transcription initiation factor TFIIE beta subunit	VIT_02s0025g03930	Transcription initiation factor TFIIE beta subunit
chr02	1982501	1983500	4.14e-12	1.74e-09	34.6885	.		.		VIT_02s0025g02500	metal-nicotianamine transporter YSL1
chr02	1982501	1983500	4.14e-12	1.74e-09	34.6885	.		.		VIT_02s0025g02490	Unknown protein
chr02	1773001	1774000	2.61e-08	3.71e-06	33.3409	.		.		VIT_02s0025g02210	MYB DOMAIN PROTEIN 6
chr02	1018501	1019500	4.51e-12	1.88e-09	36.5385	.		.		VIT_02s0025g01250	SEH1H (SEH1H)
chr02	1018501	1019500	4.51e-12	1.88e-09	36.5385	.		.		VIT_02s0025g01240	UDP-glucuronosyl/UDP-glucosyltransferase
chr02	907001	908000	0.000139709	0.0045331	27.6192	VIT_02s0025g01140	no hit	.		VIT_02s0025g01130	phytochrome A supressor spa1 (SPA1)
chr02	229001	230000	9.27e-16	8.16e-13	25.8759	.		.		VIT_02s0025g00290	pentatricopeptide (PPR) repeat-containing protein
chr02	177501	178500	2.5e-17	2.93e-14	56.3702	.		.		VIT_02s0025g00240	Beta-carotene hydroxylase
chr02	10338501	10339500	1.07e-06	8.72e-05	26.2155	.		VIT_02s0012g02600	octicosapeptide/Phox/Bem1p (PB1) domain-containing protein	VIT_02s0012g02600	octicosapeptide/Phox/Bem1p (PB1) domain-containing protein
chr02	10338501	10339500	1.07e-06	8.72e-05	26.2155	.		VIT_02s0012g02600	octicosapeptide/Phox/Bem1p (PB1) domain-containing protein	VIT_02s0012g02590	octicosapeptide/Phox/Bem1p (PB1) domain-containing protein
chr02	10338501	10339500	1.07e-06	8.72e-05	26.2155	.		VIT_02s0012g02600	octicosapeptide/Phox/Bem1p (PB1) domain-containing protein	VIT_02s0012g02580	octicosapeptide/Phox/Bem1p (PB1) domain-containing protein
chr02	7012501	7013500	4.71e-15	3.62e-12	43.328	.		VIT_02s0012g00970	Cu2+-exporting ATPase HMA5 (HEAVY METAL ATPASE 5)	VIT_02s0012g00970	Cu2+-exporting ATPase HMA5 (HEAVY METAL ATPASE 5)
chr02	6622501	6623500	8.63e-09	1.43e-06	33.031	.		.		VIT_02s0012g00620	phosphoacetylglucosamine mutase
chr02	6233001	6234000	5.2e-06	0.000323351	37.3684	VIT_02s0012g00350	norcoclaurine synthase	VIT_02s0012g00350	norcoclaurine synthase	VIT_02s0012g00360	norcoclaurine synthase
chr02	6233001	6234000	5.2e-06	0.000323351	37.3684	VIT_02s0012g00350	norcoclaurine synthase	VIT_02s0012g00350	norcoclaurine synthase	VIT_02s0012g00350	norcoclaurine synthase
chr01	24176001	24177000	5.84e-11	1.83e-08	75.5245	VIT_01s0150g00620	Unknown protein	.		VIT_01s0150g00630	Exostosin-like
chr01	24068001	24069000	9.64e-22	2.18e-18	28.3163	.		VIT_01s0150g00540	Unknown protein	VIT_01s0150g00540	Unknown protein
chr01	22989001	22990000	8.89e-09	1.46e-06	27.7418	.		.		VIT_01s0146g00180	Auxin responsive SAUR protein
chr01	11373001	11374000	6.11e-05	0.00236754	32.1839	VIT_01s0026g01730	WRKY DNA-binding protein 72	.		VIT_01s0026g01740	CBS
chr01	11028001	11029000	5.26e-06	0.000326218	29.4737	.		.		VIT_01s0026g01560	pentatricopeptide (PPR) repeat-containing
chr01	9201501	9202500	3.46e-05	0.00151154	25.1872	VIT_01s0026g00170	equilibrative nucleoside transporter (ENT1)	.		VIT_01s0026g00160	no hit
chr01	9201501	9202500	3.46e-05	0.00151154	25.1872	VIT_01s0026g00170	equilibrative nucleoside transporter (ENT1)	.		VIT_01s0026g00150	METHYL-CPG-BINDING DOMAIN 9 MBD9
chr01	9095501	9096500	6.06e-06	0.000365178	34.2105	.		VIT_01s0026g00080	metal-dependent phosphohydrolase HD domain-containing protein	VIT_01s0026g00080	metal-dependent phosphohydrolase HD domain-containing protein
chr01	6408001	6409000	1.18e-06	9.45e-05	42.981	.		.		VIT_01s0011g06570	Beta-Ig-H3/fasciclin
chr01	5614501	5615500	2.49e-06	0.000176024	29.9439	VIT_01s0011g05850	SEC14 cytosolic factor	VIT_01s0011g05860	SEC14 cytosolic factor	VIT_01s0011g05860	SEC14 cytosolic factor
chr01	4228001	4229000	3.26e-05	0.00144507	30.5037	.		.		VIT_01s0011g04700	heavy-metal-associated domain-containing protein / copper chaperone (CCH)
chr01	3713001	3714000	4.93e-36	5.35e-32	29.5942	.		.		VIT_01s0011g04060	Receptor-like kinase RHG1
chr01	3713001	3714000	4.93e-36	5.35e-32	29.5942	.		.		VIT_01s0011g04050	nucleotidyltransferase
chr01	3276001	3277000	4.13e-09	7.6e-07	42.1687	VIT_01s0011g03620	monoglyceride lipase	.		VIT_01s0011g03630	Asp/Glu racemase
chr01	1819001	1820000	5.76e-07	5.18e-05	31.9316	VIT_01s0011g02130	peptidoglycan-binding LysM domain-containing protein	.		VIT_01s0011g02150	photosystem II stability/assembly factor, chloroplast (HCF136)
chr01	1819001	1820000	5.76e-07	5.18e-05	31.9316	VIT_01s0011g02130	peptidoglycan-binding LysM domain-containing protein	.		VIT_01s0011g02140	-
chr01	1551001	1552000	1.73e-05	0.000866669	25.9066	VIT_01s0011g01740	Lectin	VIT_01s0011g01750	Lectin	VIT_01s0011g01750	Lectin
chr01	22045001	22046000	3.16e-14	2.1e-11	36.8794	.		VIT_01s0010g03510	Anthocyanin O-methyltransferase	VIT_01s0010g03520	Anthocyanin O-methyltransferase
chr01	22045001	22046000	3.16e-14	2.1e-11	36.8794	.		VIT_01s0010g03510	Anthocyanin O-methyltransferase	VIT_01s0010g03510	Anthocyanin O-methyltransferase
chr01	20672001	20673000	4.36e-05	0.00181851	41.5966	.		.		VIT_01s0010g02380	F-box domain containing protein
chr01	20563001	20564000	1.78e-09	3.64e-07	31.4455	.		.		VIT_01s0010g02340	Anthranilate N-benzoyltransferase
chr01	18327001	18328000	1.84e-05	0.000909187	32.5581	.		.		VIT_01s0010g01250	S ribonuclease
chr10	1858001	1859000	6.01e-15	4.54e-12	30.3065	VIT_00s2750g00010	Phosphatidate cytidylyltransferase	VIT_00s2750g00010	Phosphatidate cytidylyltransferase	VIT_00s2750g00010	Phosphatidate cytidylyltransferase
chr00	26474501	26475500	3.45e-08	4.72e-06	25.2906	.		VIT_00s2536g00010	aspartic proteinase nepenthesin-1 precursor	VIT_00s2536g00010	aspartic proteinase nepenthesin-1 precursor
chr00	26199501	26200500	7.79e-105	4.41e-100	77.2103	VIT_00s2440g00010	no hit	.		VIT_00s2439g00010	zinc finger
chr00	25505001	25506000	8.41e-05	0.00304633	27.4239	VIT_00s2205g00010	disease resistance protein (NBS class)	VIT_00s2205g00010	disease resistance protein (NBS class)	VIT_00s2205g00010	disease resistance protein (NBS class)
chr00	25230001	25231000	7.45e-10	1.71e-07	25.7707	VIT_00s2085g00010	leucine-rich repeat family protein	VIT_00s2085g00010	leucine-rich repeat family protein	VIT_00s2085g00010	leucine-rich repeat family protein
chr10	2878001	2879000	3.95e-05	0.00168009	26.9084	VIT_00s2871g00010	yippee	.		VIT_00s1045g00030	unknown
chr00	19934501	19935500	7.91e-08	9.58e-06	41.9822	VIT_00s0762g00020	S-locus lectin protein kinase	VIT_00s0762g00030	S-locus lectin protein kinase	VIT_00s0762g00040	S-locus lectin protein kinase
chr00	19935001	19936000	1.12e-05	0.00060418	29.2437	VIT_00s0762g00030	S-locus lectin protein kinase	VIT_00s0762g00030	S-locus lectin protein kinase	VIT_00s0762g00030	S-locus lectin protein kinase
chr00	16826001	16827000	1.12e-07	1.29e-05	28.5112	VIT_00s0532g00020	kinesin family member C3	.		VIT_00s0532g00040	no hit
chr00	16826001	16827000	1.12e-07	1.29e-05	28.5112	VIT_00s0532g00020	kinesin family member C2	.		VIT_00s0532g00030	Thioredoxin H
chr00	16825501	16826500	3.55e-07	3.44e-05	25.2343	VIT_00s0532g00020	kinesin family member C1	.		VIT_00s0532g00010	no hit
chr00	16506001	16507000	2.35e-09	4.61e-07	32.5243	.		VIT_00s0517g00020	Unknown protein	VIT_00s0517g00020	Unknown protein
chr00	14283001	14284000	8.16e-08	9.85e-06	28.7181	.		.		VIT_00s0413g00010	laccase (diphenol oxidase) family protein
chr00	13055001	13056000	4.02e-05	0.00170357	41.2775	.		.		VIT_00s0380g00020	protein kinase CRK1 CRK1 protein(Cdc2-related kinase 1)
chr01	7426501	7427500	1.36e-08	2.13e-06	28.6676	VIT_00s0291g00100	ABC transporter B member 5	.		VIT_00s0291g00090	Cyclin-related
chr00	7667501	7668500	8.4e-05	0.00304389	44.7154	VIT_00s0258g00010	receptor serine/threonine kinase	.		VIT_00s0258g00030	-
chr00	7667001	7668000	8.4e-05	0.00304389	44.7154	VIT_00s0258g00010	receptor serine/threonine kinase	.		VIT_00s0258g00020	receptor serine/threonine kinase
chr13	18553501	18554500	5.66e-09	9.99e-07	35.6392	VIT_00s0250g00010	prolylcarboxypeptidase	VIT_00s0250g00010	prolylcarboxypeptidase	VIT_00s0250g00010	prolylcarboxypeptidase
chr00	6959001	6960000	1.43e-13	8.24e-11	68.0851	VIT_00s0245g00070	Heptaprenyl diphosphate synthase component II	.		VIT_00s0245g00060	no hit
chr00	6471001	6472000	7.1e-11	2.17e-08	68.3983	VIT_00s0239g00160	no hit	VIT_00s0239g00160	no hit	VIT_00s0239g00160	no hit
chr02	5501001	5502000	3.44e-05	0.0015059	35.4839	.		VIT_00s0229g00160	formyltetrahydrofolate deformylase	VIT_00s0229g00160	formyltetrahydrofolate deformylase
chr05	23818501	23819500	9.61e-06	0.000533188	39.1997	.		.		VIT_00s0226g00040	myb family
chr05	23818001	23819000	9.61e-06	0.000533188	39.1997	.		.		VIT_00s0226g00030	peroxidase
chr05	23807501	23808500	1.89e-07	2.02e-05	40.4181	VIT_00s0226g00020	RabGAP/TBC domain-containing protein	VIT_00s0226g00020	RabGAP/TBC domain-containing protein	VIT_00s0226g00020	RabGAP/TBC domain-containing protein
chr07	17847501	17848500	2.74e-11	9.35e-09	42	VIT_00s0220g00040	no hit	.		VIT_00s0220g00060	pentatricopeptide (PPR) repeat-containing protein
chr07	17847501	17848500	2.74e-11	9.35e-09	42	VIT_00s0220g00040	no hit	.		VIT_00s0220g00050	unknown
chr07	17847501	17848500	2.74e-11	9.35e-09	42	VIT_00s0220g00040	no hit	.		VIT_00s0220g00030	small nuclear ribonucleoprotein F
chr07	17859001	17860000	6.71e-05	0.0025463	37.0455	VIT_00s0220g00010	RNA recognition motif (RRM)-containing protein	.		VIT_00s0220g00020	pentatricopeptide (PPR) repeat-containing protein
chr07	17478501	17479500	4.2e-10	1.03e-07	40.7898	.		.		VIT_00s0215g00100	RHO-RELATED PROTEIN FROM PLANTS 2
chr04	15966501	15967500	8.75e-06	0.00049224	30.2752	.		.		VIT_00s0214g00050	no hit
chr07	18087001	18088000	0.000142876	0.00460763	28.9474	VIT_00s0207g00240	tetratricopeptide repeat (TPR)-containing	.		VIT_00s0207g00260	no hit
chr07	18087001	18088000	0.000142876	0.00460763	28.9474	VIT_00s0207g00240	tetratricopeptide repeat (TPR)-containing	.		VIT_00s0207g00250	synechocystis ycf37-like protein
chr10	2492501	2493500	5.65e-05	0.00222582	27.7108	.		VIT_00s0194g00380	no hit	VIT_00s0194g00380	no hit
chr00	4128501	4129500	5.04e-05	0.00203425	27.1186	VIT_00s0193g00010	no hit	VIT_00s0193g00010	no hit	VIT_00s0193g00010	no hit
chr10	17874001	17875000	9.14e-05	0.00325309	25.0693	VIT_00s0188g00100	Auxilin	VIT_00s0188g00100	Auxilin	VIT_00s0188g00100	Auxilin
chr07	16884501	16885500	1.6e-05	0.000811186	32.1018	.		VIT_00s0174g00080	Ankyrin repeat protein	VIT_00s0174g00090	Ankyrin repeat protein
chr07	16884501	16885500	1.6e-05	0.000811186	32.1018	.		VIT_00s0174g00080	Ankyrin repeat protein	VIT_00s0174g00080	Ankyrin repeat protein
chr00	1090001	1091000	2.31e-06	0.000165005	28.3379	.		VIT_00s0153g00070	Glutathione S-transferase 8 GSTU8	VIT_00s0153g00070	Glutathione S-transferase 8 GSTU8
chr10	16836501	16837500	3.23e-05	0.00143479	32.9996	VIT_00s0125g00210	Serine/theronine protein kinase 2	VIT_00s0125g00210	Serine/theronine protein kinase 2	VIT_00s0125g00210	Serine/theronine protein kinase 2

## Sheet: Hypomethylated
Table S7. DNA cytosine methylation of recovered (REC) vs healthy (H) leaf veins analysed by Whole Genome Bisulfite Sequencing (WGBS) approach.
Methylation counts were calculated over 1kbp tiling windows (tileMethylCounts with parameters win.size=1000, step.size=500). Differential methylation was computed with the getMethylDiff function with q-value < 0.01 and percent methylation difference larger than 25%.
The CpG differential methylation in the gene body, in the 1 kbp and 5 kbp regions upstream of the hypomethylated genes in REC are reported.
chr	start	end	pvalue	qvalue	meth.diff REC vs H	methylation in the gene body	Functional description	methylation in upstream genes (within 1 kbp)	Functional description	methylation in upstream genes (within 5 kbp)	Functional description
chr00	14766001	14767000	0.00039	0.0098926	-32.2394	VIT_00s0426g00020	cell wall invertase	VIT_00s0426g00020	cell wall invertase	VIT_00s0426g00020	cell wall invertase
chr00	9419001	9420000	8.29e-07	7.01e-05	-37.8462	VIT_00s0287g00040	GATA transcription factor 28	VIT_00s0287g00030	GATA transcription factor 28	VIT_00s0287g00030	GATA transcription factor 28
chr00	13876001	13877000	3.17e-25	1.11e-21	-34.2678	VIT_00s0400g00020	HcrVf1 protein	VIT_00s0400g00030	HcrVf1 protein	VIT_00s0400g00030	HcrVf1 protein
chr00	13876501	13877500	1.56e-11	5.69e-09	-28.0156	VIT_00s0400g00030	HcrVf1 protein	VIT_00s0400g00030	HcrVf1 protein	VIT_00s0400g00030	HcrVf1 protein
chr00	8252001	8253000	3.63e-10	9.1e-08	-37.3421			VIT_00s0266g00070	linalool synthase	VIT_00s0266g00070	linalool synthase
chr00	9299501	9300500	2.28e-05	0.00107923	-26.3542			VIT_00s0286g00080	no hit	VIT_00s0286g00080	no hit
chr00	9419001	9420000	8.29e-07	7.01e-05	-37.8462	VIT_00s0287g00030	no hit	VIT_00s0287g00030	no hit	VIT_00s0287g00030	no hit
chr00	13849001	13850000	3.72e-06	0.00024569	-38.2623			VIT_00s0398g00060	protein kinase	VIT_00s0398g00060	protein kinase
chr00	6260501	6261500	8.33e-14	5.01e-11	-46.0558	VIT_00s0238g00130	TIR-NBS-LRR disease resistance	VIT_00s0238g00130	TIR-NBS-LRR disease resistance	VIT_00s0238g00120	TIR-NBS-LRR disease resistance
chr00	6260501	6261500	8.33e-14	5.01e-11	-46.0558	VIT_00s0238g00130	TIR-NBS-LRR disease resistance	VIT_00s0238g00130	TIR-NBS-LRR disease resistance	VIT_00s0238g00130	TIR-NBS-LRR disease resistance
chr00	10907501	10908500	0.000284	0.00778609	-25.0218			VIT_00s0335g00010	TIR-NBS-LRR-TIR disease resistance protein	VIT_00s0335g00010	TIR-NBS-LRR-TIR disease resistance protein
chr00	10908001	10909000	0.000249	0.00704259	-27.3547			VIT_00s0335g00010	TIR-NBS-LRR-TIR disease resistance protein	VIT_00s0335g00020	TIR-NBS-LRR-TIR disease resistance protein
chr00	14772501	14773500	9.89e-13	4.77e-10	-41.9665	VIT_00s0426g00050	TUBBY LIKE PROTEIN 3 TLP3	VIT_00s0426g00050	TUBBY LIKE PROTEIN 3 TLP3	VIT_00s0426g00030	TUBBY LIKE PROTEIN 3 TLP3
chr00	14772501	14773500	9.89e-13	4.77e-10	-41.9665	VIT_00s0426g00050	TUBBY LIKE PROTEIN 3 TLP4	VIT_00s0426g00050	TUBBY LIKE PROTEIN 3 TLP4	VIT_00s0426g00040	TUBBY LIKE PROTEIN 3 TLP4
chr00	14772501	14773500	9.89e-13	4.77e-10	-41.9665	VIT_00s0426g00050	TUBBY LIKE PROTEIN 3 TLP5	VIT_00s0426g00050	TUBBY LIKE PROTEIN 3 TLP5	VIT_00s0426g00050	TUBBY LIKE PROTEIN 3 TLP5
chr00	9419001	9420000	8.29e-07	7.01e-05	-37.8462	VIT_00s0287g00020	unknown	VIT_00s0287g00030	unknown	VIT_00s0287g00030	unknown
chr00	1557001	1558000	2.23e-07	2.33e-05	-30.2116	VIT_00s0160g00240	Cullin-1			VIT_00s0160g00250	no hit
chr00	5415501	5416500	1.94e-08	2.89e-06	-28.9873	VIT_00s0230g00080	copper-binding family protein			VIT_00s0230g00100	ATP binding
chr00	8027501	8028500	1.12e-06	9.06e-05	-26.8639	VIT_00s0262g00080	receptor kinase RK20-1			VIT_00s0262g00090	receptor kinase RK20-1
chr00	8251501	8252500	3.63e-10	9.1e-08	-37.3421					VIT_00s0266g00070	linalool synthase
chr00	9340501	9341500	0.000108	0.0037055	-27.0253	VIT_00s0286g00110	S-locus protein kinase			VIT_00s0286g00120	S-locus protein kinase
chr00	9831501	9832500	1.83e-06	0.000136186	-52.4359					VIT_00s0299g00080	unknown
chr00	9864001	9865000	0.000134134	0.00439015	-27.8409					VIT_00s0302g00010	Unknown protein
chr00	13427501	13428500	5.27e-19	7.92e-16	-30.9444					VIT_00s0388g00030	DNA mismatch repair protein MSH3
chr00	13479501	13480500	6.95e-18	8.84e-15	-28.6359					VIT_00s0388g00090	Ser/Thr receptor-like kinase1
chr00	13868501	13869500	9.59e-07	7.93e-05	-28.5714	VIT_00s0400g00010	Unknown protein			VIT_00s0400g00020	HcrVf1 protein
chr00	14747001	14748000	0.000305193	0.00822432	-25.8336					VIT_00s0426g00010	no hit
chr00	15043001	15044000	0.000260779	0.00729122	-31.1					VIT_00s0437g00070	receptor kinase RK20-1
chr00	19891501	19892500	7.7e-05	0.0028393	-25.5009	VIT_00s0759g00010	porphobilinogen deaminase, chloroplast precursor			VIT_00s0760g00010	H(+)-ATPASE 7 AHA7
chr00	20958501	20959500	3.37e-05	0.00147887	-37.3446					VIT_00s0880g00020	eukaryotic translation initiation factor 3 subunit 7
chr00	24328001	24329000	4.63e-08	6.07e-06	-49.8239	VIT_00s1677g00010	Peroxidase 64			VIT_00s1677g00020	pre-rRNA processing protein ESF1
chr00	6004001	6005000	0.000130522	0.00429623	-25.7881					VIT_02s0234g00060	GCN5 N-acetyltransferase (GNAT)
chr00	6018001	6019000	8.37e-07	7.07e-05	-34.0909	VIT_02s0234g00070	Unknown protein			VIT_02s0234g00080	Enoyl-CoA hydratase/isomerase
chr00	16116501	16117500	4.58e-06	0.000292842	-54.6798	VIT_02s0488g00040	pentatricopeptide repeat-containing protein			VIT_02s0488g00030	no hit
chr00	16116001	16117000	4.58e-06	0.000292842	-54.6798					VIT_02s0488g00030	no hit
chr00	16847501	16848500	1.39e-13	8.01e-11	-36.429	VIT_00s0532g00070	CRK10 (CYSTEINE-RICH RLK10); kinase
chr00	16870001	16871000	2.52e-06	0.00017751	-30.0391	VIT_00s0533g00040	Cytotoxin precursor (Leucocidin)
chr00	23100001	23101000	0.00029	0.00791154	-41.2393	VIT_00s1365g00010	fimbrin 1
chr00	25639501	25640500	1.11e-17	1.34e-14	-36.5308	VIT_00s2249g00010	GLABRA2 expression modulator
chr00	10141501	10142500	7.63e-08	9.3e-06	-60.5263	VIT_00s0308g00030	no hit
chr00	19487001	19488000	2.02e-05	0.000980561	-26.5152	VIT_00s0724g00010	pinene synthase
chr00	19487501	19488500	2.02e-05	0.000980561	-26.5152	VIT_00s0724g00010	pinene synthase
chr00	1538001	1539000	1.92e-05	0.000939347	-27.7778	VIT_00s0160g00220	proteasome 26S regulatory subunit (RPN2)
chr00	4777501	4778500	3.88e-07	3.7e-05	-28.9639	VIT_00s0204g00110	tRNA/rRNA methyltransferase (SpoU)
chr00	6047001	6048000	9.99e-07	8.2e-05	-31.746	VIT_02s0234g00100	ubiquitinyl hydrolase 1
chr00	6047501	6048500	2.96e-06	0.000202437	-28.3784	VIT_02s0234g00100	ubiquitinyl hydrolase 1
chr00	13868001	13869000	3.49e-05	0.00152271	-25.3571	VIT_00s0400g00010	Unknown protein
chr00	22406501	22407500	1.25e-06	9.89e-05	-30.7529	VIT_00s1235g00010	Unknown protein
chr01	12573001	12574000	0.00027	0.00748167	-25.2222	VIT_01s0026g02560	-	VIT_01s0026g02560	-	VIT_01s0026g02560	-
chr01	20834501	20835500	8.83e-05	0.00316497	-33.2979	VIT_01s0010g02590	ATP-dependent DNA helicase RecQ	VIT_01s0010g02580	ATP-dependent DNA helicase RecQ	VIT_01s0010g02580	ATP-dependent DNA helicase RecQ
chr01	20150001	20151000	5.18e-11	1.65e-08	-32.0225			VIT_01s0010g02080	CHR19/ETL1 (chromatin remodeling 19)	VIT_01s0010g02080	CHR19/ETL1 (chromatin remodeling 19)
chr01	15230501	15231500	1.48e-08	2.28e-06	-25.618	VIT_01s0011g00270	division regulator MinE, Plastid	VIT_01s0011g00270	division regulator MinE, Plastid	VIT_01s0011g00270	division regulator MinE, Plastid
chr01	20694001	20695000	5.55e-10	1.32e-07	-41.4671			VIT_01s0010g02420	DNA-binding protein GT-1-related	VIT_01s0010g02410	DNA-binding protein GT-1-related
chr01	997001	998000	3.13e-05	0.00139651	-29.9651	VIT_01s0011g01160	haloacid dehalogenase hydrolase	VIT_01s0011g01160	haloacid dehalogenase hydrolase	VIT_01s0011g01150	haloacid dehalogenase hydrolase
chr01	2326001	2327000	4.61e-06	0.000293812	-33.3333	VIT_01s0011g02550	high mobility group HMG1/2	VIT_01s0011g02550	high mobility group HMG1/2	VIT_01s0011g02550	high mobility group HMG1/2
chr01	997001	998000	3.13e-05	0.00139651	-29.9651	VIT_01s0011g01170	no hit	VIT_01s0011g01160	no hit	VIT_01s0011g01160	no hit
chr01	23864501	23865500	1.51e-23	4.31e-20	-47.7097			VIT_01s0150g00240	no hit	VIT_01s0150g00240	no hit
chr01	23864501	23865500	1.51e-23	4.31e-20	-47.7097			VIT_01s0150g00240	no hit	VIT_01s0150g00250	no hit
chr01	16896001	16897000	4.28e-11	1.39e-08	-36.1765			VIT_01s0010g00630	pentatricopeptide (PPR) repeat-containing protein	VIT_01s0010g00630	pentatricopeptide (PPR) repeat-containing protein
chr01	8326501	8327500	6.81e-10	1.58e-07	-26.7486			VIT_01s0127g00560	Protein disulfide isomerase	VIT_01s0127g00550	Protein disulfide isomerase
chr01	8326501	8327500	6.81e-10	1.58e-07	-26.7486			VIT_01s0127g00560	Protein disulfide isomerase	VIT_01s0127g00560	Protein disulfide isomerase
chr01	3653501	3654500	1.28e-08	2.01e-06	-25.8065	VIT_01s0011g03990	Receptor serine/threonine kinase PR5K-l	VIT_01s0011g03990	Receptor serine/threonine kinase PR5K-l	VIT_01s0011g03990	Receptor serine/threonine kinase PR5K-l
chr01	3654501	3655500	2.82e-05	0.00128326	-32.3679			VIT_01s0011g03990	Receptor serine/threonine kinase PR5K-l	VIT_01s0011g03990	Receptor serine/threonine kinase PR5K-l
chr01	3653501	3654500	1.28e-08	2.01e-06	-25.8065	VIT_01s0011g03990	Receptor serine/threonine kinase PR5K-l	VIT_01s0011g03990	Receptor serine/threonine kinase PR5K-l	VIT_01s0011g04000	Receptor serine/threonine kinase PR5K-l
chr01	3654501	3655500	2.82e-05	0.00128326	-32.3679			VIT_01s0011g03990	Receptor serine/threonine kinase PR5K-l	VIT_01s0011g04000	Receptor serine/threonine kinase PR5K-l
chr01	20482001	20483000	7.97e-30	4.84e-26	-26.1794			VIT_01s0010g02310	ribosomal protein L23 50S	VIT_01s0010g02310	ribosomal protein L23 50S
chr01	20482501	20483500	7.97e-30	4.84e-26	-26.1794			VIT_01s0010g02310	ribosomal protein L23 50S	VIT_01s0010g02310	ribosomal protein L23 50S
chr01	1714501	1715500	2.45e-07	2.52e-05	-26.5583	VIT_01s0011g02000	serine carboxypeptidase S10	VIT_01s0011g02010	serine carboxypeptidase S10	VIT_01s0011g02010	serine carboxypeptidase S10
chr01	15223001	15224000	4.56e-19	6.9e-16	-38.8336			VIT_01s0011g00260	unknown	VIT_01s0011g00260	unknown
chr01	20694001	20695000	5.55e-10	1.32e-07	-41.4671			VIT_01s0010g02410	Unknown protein	VIT_01s0010g02400	Unknown protein
chr01	20694001	20695000	5.55e-10	1.32e-07	-41.4671			VIT_01s0010g02410	Unknown protein	VIT_01s0010g02420	Unknown protein
chr01	22231001	22232000	6.71e-15	5.02e-12	-57.1321			VIT_01s0010g03680	Unknown protein	VIT_01s0010g03680	Unknown protein
chr01	3853501	3854500	1.41e-05	0.000732404	-27.9928	VIT_01s0011g04240	zinc finger (B-box type)	VIT_01s0011g04250	zinc finger (B-box type)	VIT_01s0011g04250	zinc finger (B-box type)
chr01	3854001	3855000	8.75e-07	7.34e-05	-25.7902	VIT_01s0011g04250	zinc finger (B-box type)	VIT_01s0011g04250	zinc finger (B-box type)	VIT_01s0011g04260	zinc finger (B-box type)
chr01	21899001	21900000	7.78e-08	9.46e-06	-62.8571	VIT_01s0010g03370	ribosomal protein L17-2 60S			VIT_01s0010g03360	signal peptidase complex subunit 1
chr01	21912001	21913000	8.02e-05	0.00293203	-27.6018	VIT_01s0010g03390	Gag-pol polyprotein			VIT_01s0010g03380	Ribosomal protein L17 (RPL17B) 60S
chr01	22132501	22133500	2.38e-06	0.000169725	-28.0493	VIT_01s0010g03590	ASYNAPTIC 1 ASY1			VIT_01s0010g03600	rubber elongation factor (REF)
chr01	15222501	15223500	5.6e-22	1.31e-18	-39.4051	VIT_01s0011g00220	WRKY DNA-binding protein 3			VIT_01s0011g00260	unknown
chr01	344001	345000	0.000282	0.00774921	-31.4286	VIT_01s0011g00300	SIK1 (SERINE/THREONINE KINASE 1)			VIT_01s0011g00290	Unknown protein
chr01	688501	689500	1.32e-09	2.82e-07	-35.2374	VIT_01s0011g00770	DRL1 (DEFORMED ROOTS AND LEAVES 1)			VIT_01s0011g00760	Beta-glucosidase
chr01	1637501	1638500	8.49e-06	0.000479981	-34.4246	VIT_01s0011g01890	Glutathione S-transferase, C-terminal			VIT_01s0011g01880	Unknown protein
chr01	1637501	1638500	8.49e-06	0.000479981	-34.4246	VIT_01s0011g01890	Glutathione S-transferase, C-terminal			VIT_01s0011g01900	Glutathione S-transferase, C-terminal
chr01	1927501	1928500	8.59e-05	0.00309489	-29.4141	VIT_01s0011g02200	Glutamine synthetase			VIT_01s0011g02210	no hit
chr01	1927501	1928500	8.59e-05	0.00309489	-29.4141	VIT_01s0011g02200	Glutamine synthetase			VIT_01s0011g02220	AAA-type ATPase
chr01	2509001	2510000	4.93e-07	4.54e-05	-33.3223	VIT_01s0011g02820	Unknown protein			VIT_01s0011g02810	Nuclear matrix constituent protein 1
chr01	2715501	2716500	4.25e-05	0.00178462	-27.5461	VIT_01s0011g03040	Unknown protein			VIT_01s0011g03030	no hit
chr01	4174001	4175000	1.71e-05	0.00085762	-34.7783	VIT_01s0011g04640	Auxin Efflux Carrier			VIT_01s0011g04630	ribose 5-phosphate isomerase
chr01	4181001	4182000	9.25e-05	0.00328201	-38.1757					VIT_01s0011g04640	Auxin Efflux Carrier
chr01	5347001	5348000	7.49e-06	0.00043382	-30.303	VIT_01s0011g05630	ubiquitin-conjugating enzyme E2 variant 1			VIT_01s0011g05620	no hit
chr01	6111501	6112500	4.79e-07	4.42e-05	-50					VIT_01s0011g06320	cyclin J18
chr01	6112001	6113000	4.79e-07	4.42e-05	-50					VIT_01s0011g06320	cyclin J18
chr01	9954001	9955000	2.06e-06	0.000150519	-45.8333					VIT_01s0026g00760	no hit
chr01	9954501	9955500	1.32e-07	1.49e-05	-48.3764					VIT_01s0026g00760	no hit
chr01	8032001	8033000	0.000212	0.00623877	-28.367					VIT_01s0127g00260	ATP-citrate synthase
chr01	8114501	8115500	1.53e-05	0.000779701	-31.9048	VIT_01s0127g00380	pyrrolidone-carboxylate peptidase			VIT_01s0127g00370	pentatricopeptide (PPR) repeat
chr01	8114501	8115500	1.53e-05	0.000779701	-31.9048	VIT_01s0127g00380	pyrrolidone-carboxylate peptidase			VIT_01s0127g00390	pentatricopeptide (PPR) repeat
chr01	8135501	8136500	4.86e-05	0.00197845	-37.415					VIT_01s0127g00410	CRS2-associated factor 2
chr01	23864001	23865000	6.99e-22	1.6e-18	-60.4397					VIT_01s0150g00240	no hit
chr01	23864001	23865000	6.99e-22	1.6e-18	-60.4397					VIT_01s0150g00250	peptide transporter PTR2-B
chr01	13460001	13461000	1.03e-14	7.46e-12	-50					VIT_01s0182g00160	xyloglucan fucosyltransferase
chr01	546501	547500	1.67e-11	6.02e-09	-39.8836	VIT_01s0011g00590	ACCLIMATION OF PHOTOSYNTHESIS TO ENVIRONMENT
chr01	547001	548000	7.91e-08	9.58e-06	-31.0524	VIT_01s0011g00590	ACCLIMATION OF PHOTOSYNTHESIS TO ENVIRONMENT
chr01	8723501	8724500	2.03e-08	2.99e-06	-30.8734	VIT_01s0127g00920	ADP-RIBOSYLATION FACTOR A1B
chr01	8724001	8725000	2.03e-08	2.99e-06	-30.8734	VIT_01s0127g00920	ADP-RIBOSYLATION FACTOR A1B
chr01	22939001	22940000	7.12e-05	0.00266775	-34.5833	VIT_01s0146g00120	amidohydrolase
chr01	13172001	13173000	4.76e-05	0.00194812	-31.1562	VIT_01s0182g00020	ankyrin repeat family protein
chr01	13172501	13173500	3.08e-06	0.000209273	-41.3394	VIT_01s0182g00020	ankyrin repeat family protein
chr01	12483001	12484000	3.75e-06	0.000247181	-47.7355	VIT_01s0026g02490	Apyrase
chr01	3429501	3430500	4.24e-09	7.77e-07	-29.3233	VIT_01s0011g03790	ARG1 (ALTERED RESPONSE TO GRAVITY 1)
chr01	5600501	5601500	4.91e-11	1.57e-08	-43.7481	VIT_01s0011g05830	ARR1 typeB
chr01	15403001	15404000	2.79e-11	9.5e-09	-34.5938	VIT_01s0011g00480	aspartate/glutamate/uridylate kinase
chr01	2302001	2303000	2.24e-06	0.000161154	-30.5585	VIT_01s0011g02530	carboxylesterase
chr01	20859501	20860500	7.73e-10	1.77e-07	-46.4761	VIT_01s0010g02600	CDC48C
chr01	713001	714000	3.45e-14	2.26e-11	-47.4169	VIT_01s0011g00790	DnaJ homolog, subfamily C, member 2 gonidia forming protein GlsA
chr01	5923001	5924000	4.56e-11	1.47e-08	-62.5	VIT_01s0011g06130	erwinia induced protein 2
chr01	19163501	19164500	8.58e-08	1.03e-05	-43.4545	VIT_01s0010g01650	GIBBERELLIN 2-OXIDASE 8 ATGA2OX8
chr01	1708501	1709500	7.05e-05	0.00264439	-32.6829	VIT_01s0011g01990	Glycine decarboxylase
chr01	7946001	7947000	0.000125	0.00416278	-36.2082	VIT_01s0127g00210	homeobox protein KNAT6 (KNOTTED1-LIKE HOMEOBOX GENE 6)
chr01	21824501	21825500	3.97e-06	0.000259399	-33.2552	VIT_01s0010g03300	mannosyl-oligosaccharide glucosidase
chr01	21825001	21826000	3.19e-07	3.15e-05	-34.2758	VIT_01s0010g03300	mannosyl-oligosaccharide glucosidase
chr01	3407001	3408000	9.27e-09	1.52e-06	-31.3124	VIT_01s0011g03760	no hit
chr01	22368001	22369000	0.00026256	0.00732768	-32.7485	VIT_01s0010g03790	NUCLEAR TRANSPORT FACTOR 2B
chr01	19403501	19404500	8.28e-05	0.00300829	-32.8015	VIT_01s0010g01780	pentatricopeptide (PPR) repeat-containing protein
chr01	13437501	13438500	6.03e-06	0.000363892	-27.7121	VIT_01s0182g00150	PHO1-like protein
chr01	2973001	2974000	5.55e-05	0.00219488	-42.5723	VIT_01s0011g03280	serine/threonine-protein phosphatase 2A 65 kDa regulatory subunit Abeta isoform
chr01	21896501	21897500	4.18e-06	0.000271342	-42.4908	VIT_01s0010g03360	signal peptidase complex subunit 1
chr01	10123501	10124500	2.44e-10	6.5e-08	-38.1955	VIT_01s0026g00860	sterile alpha motif (SAM) domain-containing
chr01	10124001	10125000	5.61e-06	0.000343925	-30.485	VIT_01s0026g00860	sterile alpha motif (SAM) domain-containing
chr01	19330501	19331500	7.05e-06	0.000413421	-30.3079	VIT_01s0010g01740	Tobamovirus multiplication 1 homolog 3
chr01	19596001	19597000	8.79e-05	0.00315446	-25.6637	VIT_01s0010g01850	tRNA-splicing endonuclease positive effector
chr01	19566001	19567000	6.13e-05	0.00237472	-31.6706	VIT_01s0010g01830	tRNA-splicing endonuclease positive effector
chr01	12757501	12758500	1.01e-15	8.87e-13	-42.2812	VIT_01s0026g02640	UbiE/COQ5 methyltransferase
chr01	23799501	23800500	4.66e-06	0.000296642	-33.2301	VIT_01s0150g00160	ubiquinol-cytochrome C reductase iron-sulfur subunit, mitochondrial
chr01	23800001	23801000	8.52e-06	0.0004818	-27.4815	VIT_01s0150g00160	ubiquinol-cytochrome C reductase iron-sulfur subunit, mitochondrial
chr01	7457001	7458000	3.97e-08	5.32e-06	-36.7374	VIT_00s0225g00010	Unknown protein
chr01	20883501	20884500	6.01e-06	0.000363256	-52.4476	VIT_01s0010g02620	Unknown protein
chr01	20884001	20885000	2.66e-06	0.000185465	-39.7727	VIT_01s0010g02620	Unknown protein
chr01	9947501	9948500	7.11e-07	6.18e-05	-31.8841	VIT_01s0026g00750	Unknown protein
chr01	19376501	19377500	8.17e-09	1.37e-06	-61.561	VIT_01s0010g01770	zinc finger (CCCH-type) family protein
chr01	1520501	1521500	7.34e-05	0.00273444	-31.2963	VIT_01s0011g01690	zinc finger (ZPR1-type) family protein
chr02	485001	486000	2.33e-25	8.29e-22	-27.7938			VIT_02s0025g00590	24 kda seed maturation protein	VIT_02s0025g00580	24 kda seed maturation protein
chr02	485501	486500	1.83e-28	9.8e-25	-25.0667			VIT_02s0025g00590	24 kda seed maturation protein	VIT_02s0025g00600	24 kda seed maturation protein
chr02	66501	67500	2.95e-28	1.53e-24	-32.6782	VIT_02s0025g00100	adaptor-related protein complex 2, beta 1 subunit	VIT_02s0025g00090	adaptor-related protein complex 2, beta 1 subunit	VIT_02s0025g00090	adaptor-related protein complex 2, beta 1 subunit
chr02	8815501	8816500	4.12e-05	0.00173891	-35.2496			VIT_02s0012g02000	binding	VIT_02s0012g02000	binding
chr02	8816001	8817000	4.12e-05	0.00173891	-35.2496			VIT_02s0012g02000	binding	VIT_02s0012g02000	binding
chr02	485001	486000	2.33e-25	8.29e-22	-27.7938			VIT_02s0025g00580	Glycoside hydrolase, family 5	VIT_02s0025g00570	Glycoside hydrolase, family 5
chr02	485001	486000	2.33e-25	8.29e-22	-27.7938			VIT_02s0025g00580	Glycoside hydrolase, family 5	VIT_02s0025g00590	Glycoside hydrolase, family 5
chr02	686001	687000	7.22e-10	1.67e-07	-45.9526	VIT_02s0025g00910	multidrug resistance-associated protein 14	VIT_02s0025g00900	multidrug resistance-associated protein 14	VIT_02s0025g00900	multidrug resistance-associated protein 14
chr02	9524501	9525500	5.15e-06	0.000320736	-41.6667			VIT_02s0012g02460	NADP-malic enzyme	VIT_02s0012g02460	NADP-malic enzyme
chr02	4036001	4037000	4.89e-06	0.000308015	-35.7713			VIT_02s0025g04660	senescence-inducible chloroplast stay-green protein 1	VIT_02s0025g04660	senescence-inducible chloroplast stay-green protein 1
chr02	3648501	3649500	6.75e-19	9.94e-16	-28.3186			VIT_02s0025g04360	S-N-methylcoclaurine 3'-hydroxylase	VIT_02s0025g04360	S-N-methylcoclaurine 3'-hydroxylase
chr02	2389001	2390000	1.15e-09	2.51e-07	-26.6168	VIT_02s0025g03030	zinc finger (C3HC4-type RING finger)	VIT_02s0025g03020	zinc finger (C3HC4-type RING finger)	VIT_02s0025g03020	zinc finger (C3HC4-type RING finger)
chr02	5413001	5414000	0.000263	0.00733084	-29.7297					VIT_00s0229g00080	unknown
chr02	5413001	5414000	0.000263	0.00733084	-29.7297					VIT_00s0229g00090	matrix metalloproteinase
chr02	6642001	6643000	0.000324357	0.00860748	-28.2899					VIT_02s0012g00630	myb family
chr02	7168001	7169000	5.95e-21	1.21e-17	-53.794					VIT_02s0012g01090	RNA-binding protein P67
chr02	7168501	7169500	5.95e-21	1.21e-17	-53.794					VIT_02s0012g01090	RNA-binding protein P67
chr02	180001	181000	0.00029709	0.00806568	-26.9183					VIT_02s0025g00250	SP1L5 (SPIRAL1-LIKE5)
chr02	827501	828500	3.48e-11	1.15e-08	-37.049					VIT_02s0025g01050	ubiquitin-conjugating enzyme E2 D/E
chr02	1538501	1539500	1.05e-10	3.1e-08	-34.7722					VIT_02s0025g01860	cellulose synthase CSLG3
chr02	2243501	2244500	3.74e-05	0.00160845	-47.1642					VIT_02s0025g02790	starch synthase
chr02	2243501	2244500	3.74e-05	0.00160845	-47.1642					VIT_02s0025g02800	no hit
chr02	2243501	2244500	3.74e-05	0.00160845	-47.1642					VIT_02s0025g02810	pyruvate dehydrogenase E1 component alpha subunit
chr02	2597501	2598500	3.48e-06	0.000232126	-30.9495					VIT_02s0025g03260	aquaporin NIP5;1
chr02	2660501	2661500	9.02e-13	4.4e-10	-29.089	VIT_02s0025g03340	-			VIT_02s0025g03350	unknown
chr02	2660501	2661500	9.02e-13	4.4e-10	-29.089	VIT_02s0025g03340	-			VIT_02s0025g03360	H(+)-ATPase 7 AHA7
chr02	3397501	3398500	9.26e-07	7.69e-05	-25.5964	VIT_02s0025g04070	phosphatidylinositol glycan, class U			VIT_02s0025g04080	CYP87A2
chr02	3484001	3485000	1.52e-11	5.58e-09	-26.4003	VIT_02s0025g04150	zinc finger (C3HC4-type RING finger)			VIT_02s0025g04140	DNA replication factor C complex subunit 2
chr02	3478001	3479000	3.07e-15	2.49e-12	-66.6667	VIT_02s0025g04140	DNA replication factor C complex subunit 2			VIT_02s0025g04150	zinc finger (C3HC4-type RING finger)
chr02	5201001	5202000	3.01e-07	2.99e-05	-30.3406	VIT_02s0154g00500	VAP27-1 (VAMP/SYNAPTOBREVIN-ASSOCIATED PROTEIN 27-1)			VIT_02s0154g00490	Heat shock 22 kDa protein mitochondrial
chr02	15418501	15419500	6.66e-11	2.04e-08	-76.1905	VIT_02s0033g00680	-
chr02	7113501	7114500	1.17e-08	1.86e-06	-27.9675	VIT_02s0012g01030	AL-ACTIVATED MALATE TRANSPORTER 1
chr02	8967501	8968500	5.24e-06	0.000325146	-44.1296	VIT_02s0012g02120	defender against cell death 1 (DAD1)
chr02	14678501	14679500	0.000115	0.00389515	-26.7433	VIT_02s0033g00520	disease resistance protein (NBS-LRR class)
chr02	5253501	5254500	0.000135462	0.00442481	-25.4237	VIT_02s0154g00550	DnaJ homolog, subfamily C, member 11
chr02	5260001	5261000	4.77e-05	0.00194892	-29.5926	VIT_02s0154g00550	DnaJ homolog, subfamily C, member 12
chr02	3331501	3332500	6.99e-05	0.002629	-28.2051	VIT_02s0025g04010	flavonoid 3-monooxygenase
chr02	2714501	2715500	0.000109327	0.0037389	-26.9504	VIT_02s0025g03400	growth-on protein GRO10
chr02	6206501	6207500	0.000126	0.00417799	-34.7436	VIT_02s0012g00310	Lon protease
chr02	263001	264000	1.4e-08	2.18e-06	-40.3496	VIT_02s0025g00340	monodehydroascorbate reductase, chloroplast precursor
chr02	3027001	3028000	1.59e-16	1.61e-13	-54.451	VIT_02s0025g03690	nin one binding protein isoform 2
chr02	7156501	7157500	1.63e-06	0.000124321	-34.0731	VIT_02s0012g01070	no hit
chr02	17908501	17909500	7.51e-06	0.000434738	-32.8947	VIT_02s0087g00460	oxidoreductase, 2OG-Fe(II) oxygenase
chr02	900001	901000	1.91e-09	3.87e-07	-47.4286	VIT_02s0025g01130	phytochrome A supressor spa1 (SPA1)
chr02	900501	901500	6.06e-12	2.44e-09	-42.5369	VIT_02s0025g01130	phytochrome A supressor spa1 (SPA1)
chr02	6063001	6064000	3.56e-05	0.00154649	-26.7857	VIT_02s0012g00270	pleckstriny (PH) domain-containing protein
chr02	13856501	13857500	1.34e-09	2.86e-07	-49.0566	VIT_02s0033g00160	pleckstriny (PH) domain-containing protein
chr02	7175501	7176500	3.08e-05	0.00137803	-25.5875	VIT_02s0012g01100	protein phosphatase 2C POLTERGEIST-LIKE 1
chr02	15650501	15651500	3.94e-09	7.29e-07	-39.3848	VIT_02s0033g00830	RAB GTPase RABA4A
chr02	8527001	8528000	4.62e-05	0.00190103	-42.963	VIT_02s0012g01920	RCD1 (RADICAL-INDUCED CELL DEATH1)
chr02	5213001	5214000	7.49e-11	2.27e-08	-41.337	VIT_02s0154g00510	SEC14 cytosolic factor
chr02	8324001	8325000	2.03e-05	0.00098268	-31.3211	VIT_02s0012g01800	shikimate kinase
chr02	5972001	5973000	9.8e-07	8.07e-05	-38.4615	VIT_02s0012g00190	Unknown protein
chr02	1038501	1039500	3.12e-13	1.7e-10	-55.303	VIT_02s0025g01270	Unknown protein
chr02	2687501	2688500	5.44e-12	2.22e-09	-41.1134	VIT_02s0025g03370	YDA (YODA)
chr03	3880001	3881000	3.66e-09	6.84e-07	-35.1282	VIT_03s0063g02300	ATP-dependent Clp protease proteolytic subunit (ClpP)	VIT_03s0063g02300	ATP-dependent Clp protease proteolytic subunit (ClpP)	VIT_03s0063g02300	ATP-dependent Clp protease proteolytic subunit (ClpP)
chr03	3880001	3881000	3.66e-09	6.84e-07	-35.1282	VIT_03s0063g02300	ATP-dependent Clp protease proteolytic subunit (ClpP)	VIT_03s0063g02300	ATP-dependent Clp protease proteolytic subunit (ClpP)	VIT_03s0063g02310	ATP-dependent Clp protease proteolytic subunit (ClpP)
chr03	7989501	7990500	1.9e-10	5.18e-08	-28.9056			VIT_03s0088g00010	Concanavalin A lectin	VIT_03s0088g00010	Concanavalin A lectin
chr03	9900501	9901500	2.98e-08	4.15e-06	-28.3784			VIT_03s0097g00080	lectin protein kinase	VIT_03s0097g00080	lectin protein kinase
chr03	9909001	9910000	0.000196703	0.00589065	-26.3126	VIT_03s0097g00090	lectin protein kinase	VIT_03s0097g00090	lectin protein kinase	VIT_03s0097g00090	lectin protein kinase
chr03	8923501	8924500	1.74e-20	3.18e-17	-26.9585	VIT_03s0088g00720	pathogenesis-related protein 1 precursor (PRP 1)	VIT_03s0088g00720	pathogenesis-related protein 1 precursor (PRP 1)	VIT_03s0088g00720	pathogenesis-related protein 1 precursor (PRP 1)
chr03	8924001	8925000	7.15e-20	1.21e-16	-48.8722	VIT_03s0088g00720	pathogenesis-related protein 1 precursor (PRP 1)	VIT_03s0088g00720	pathogenesis-related protein 1 precursor (PRP 1)	VIT_03s0088g00720	pathogenesis-related protein 1 precursor (PRP 1)
chr03	9442501	9443500	2.11e-11	7.36e-09	-38.7715			VIT_03s0088g01180	Proline iminopeptidase	VIT_03s0088g01180	Proline iminopeptidase
chr03	2122501	2123500	1.02e-23	2.98e-20	-54.4055	VIT_03s0038g03000	protein kinase	VIT_03s0038g02990	protein kinase	VIT_03s0038g02990	protein kinase
chr03	6850001	6851000	1.4e-06	0.000108757	-41.0509			VIT_03s0091g00470	protein phosphatase 2C	VIT_03s0091g00470	protein phosphatase 2C
chr03	18703001	18704000	1.65e-09	3.41e-07	-26.711			VIT_03s0017g01350	Ribosomal protein S6 (RPS6B) 40S	VIT_03s0017g01350	Ribosomal protein S6 (RPS6B) 40S
chr03	2123001	2124000	5.22e-09	9.25e-07	-37.0696	VIT_03s0038g03010	unknown	VIT_03s0038g03000	unknown	VIT_03s0038g03000	unknown
chr03	1024501	1025500	4.61e-06	0.000293886	-25.85	VIT_03s0038g01490	Unknown protein	VIT_03s0038g01490	Unknown protein	VIT_03s0038g01490	Unknown protein
chr03	6447001	6448000	4.97e-06	0.000311896	-49.1818	VIT_03s0091g00190	WD40	VIT_03s0091g00190	WD40	VIT_03s0091g00190	WD40
chr03	9830501	9831500	7.52e-05	0.00278679	-28.3019					VIT_00s0282g00010	methionine sulfoxide reductase
chr03	16406001	16407000	0.000219179	0.00639577	-25.4141					VIT_03s0017g00490	RAB GDP DISSOCIATION INHIBITOR 2 ATGDI2
chr03	16551001	16552000	0.000116	0.00390604	-25.5814					VIT_03s0017g00560	disease resistance RPP13 protein 4
chr03	18057501	18058500	0.000107153	0.00368181	-30.3581					VIT_03s0017g01120	unknown
chr03	23501	24500	2.98e-07	2.97e-05	-37.5576					VIT_03s0038g00030	DRD1 (DEFECTIVE IN RNA-DIRECTED DNA METHYLATION 1)
chr03	14131001	14132000	1.61e-10	4.48e-08	-30.5682					VIT_03s0038g00080	ADP/ATP CARRIER 3 AAC3
chr03	15051501	15052500	4.56e-08	5.99e-06	-49.0196					VIT_03s0038g01350	Glutamine amidotransferase class-I
chr03	15052001	15053000	1.89e-11	6.74e-09	-77.3529					VIT_03s0038g01350	Glutamine amidotransferase class-I
chr03	973001	974000	1.67e-06	0.000126544	-28.9448	VIT_03s0038g01380	calcium-binding EF hand			VIT_03s0038g01400	disease resistance protein (TIR-NBS-LRR class)
chr03	1088001	1089000	5.11e-15	3.92e-12	-25.8784	VIT_03s0038g01620	disease resistance protein RPM1			VIT_03s0038g01590	disease resistance protein (CC-NBS-LRR class)
chr03	1088501	1089500	9.86e-12	3.76e-09	-29.8773	VIT_03s0038g01620	disease resistance protein RPM1			VIT_03s0038g01610	disease resistance protein RPM1
chr03	1097501	1098500	2.92e-07	2.93e-05	-33.2729					VIT_03s0038g01620	disease resistance protein RPM1
chr03	1533501	1534500	6.88e-18	8.79e-15	-34.8624					VIT_03s0038g02230	subtilisin-like serine protease 2
chr03	4848501	4849500	7.7e-06	0.000443728	-32.9634					VIT_03s0063g01100	Unknown protein
chr03	4213001	4214000	7.98e-06	0.000456542	-29.113	VIT_03s0063g01900	import receptor subunit TOM6, Mitochondrial			VIT_03s0063g01910	integral membrane protein
chr03	3751001	3752000	0.00020035	0.00597235	-38.9286	VIT_03s0063g02470	no hit			VIT_03s0063g02460	Transcription termination factor mitochondrial mTERF
chr03	8345501	8346500	6.41e-16	5.81e-13	-50.236	VIT_03s0088g00320	Peptidase M50			VIT_03s0088g00330	F-box protein 7
chr03	6688001	6689000	9.81e-13	4.73e-10	-31.9466	VIT_03s0091g00360	Seed maturation protein PM23			VIT_03s0091g00370	pentatricopeptide (PPR) repeat-containing protein
chr03	7421501	7422500	1.58e-07	1.74e-05	-32.5					VIT_03s0091g00930	GRAM domain-containing protein / ABA-responsive
chr03	7745001	7746000	2.21e-31	1.54e-27	-66.6325					VIT_03s0091g01120	meprin and TRAF homology domain-containing protein
chr03	7745001	7746000	2.21e-31	1.54e-27	-66.6325					VIT_03s0091g01130	meprin and TRAF homology domain-containing protein
chr03	7831001	7832000	1.42e-18	2.02e-15	-41.1908	VIT_03s0091g01190	magnesium transporter CorA			VIT_03s0091g01180	no hit
chr03	10117501	10118500	2.57e-11	8.8e-09	-26.0682					VIT_03s0097g00160	MADS-box AGAMOUS-LIKE 21
chr03	10118001	10119000	9.48e-08	1.12e-05	-26.457					VIT_03s0097g00160	MADS-box AGAMOUS-LIKE 21
chr03	16368501	16369500	5.5e-05	0.00218103	-38.4615	VIT_03s0017g00480	calcineurin phosphoesterase
chr03	13344501	13345500	7.62e-05	0.00281515	-26.1943	VIT_03s0110g00310	Cinnamyl alcohol dehydrogenase
chr03	2813001	2814000	7e-06	0.000410937	-25.2585	VIT_03s0038g03840	cuticular water permeability
chr03	5997501	5998500	3.09e-08	4.3e-06	-30.6494	VIT_03s0180g00070	cyclase
chr03	17552001	17553000	0.000170419	0.00527269	-25.6188	VIT_03s0017g00940	cytochrome B6-F complex iron-sulfur subunit, PETC
chr03	1056001	1057000	6.49e-13	3.26e-10	-29.9927	VIT_03s0038g01530	disease resistance protein (CC-NBS-LRR class)
chr03	18751501	18752500	1.89e-07	2.02e-05	-33.1088	VIT_03s0017g01380	disease resistance RPP13 protein 4
chr03	9819001	9820000	0.00015	0.00478527	-35.4167	VIT_00s0282g00020	K+ efflux antiporter (KEA3)
chr03	2558501	2559500	2.55e-09	4.96e-07	-44.8276	VIT_03s0038g03540	LYS/HIS TRANSPORTER 7 LHT7
chr03	11000501	11001500	0.000319	0.00850517	-27.0708	VIT_03s0097g00520	magnesium transporter CorA
chr03	12004501	12005500	2.28e-05	0.00108236	-26.3445	VIT_03s0132g00200	methylmalonate-semialdehyde dehydrogenase
chr03	16704001	16705000	3.85e-05	0.00164658	-30	VIT_03s0017g00640	oxoglutarate/malate translocator DIT2.1
chr03	9119001	9120000	2.96e-05	0.00133249	-26.4706	VIT_03s0088g00910	pathogenesis related protein 1 precursor [Vitis vinifera]
chr03	9107501	9108500	5.26e-14	3.31e-11	-33.3333	VIT_03s0088g00900	Pathogenesis-related protein 1B
chr03	3040001	3041000	5.32e-06	0.000329031	-30.8236	VIT_03s0038g04210	Phototropin-2
chr03	9431001	9432000	4.67e-07	4.33e-05	-45.1783	VIT_03s0088g01170	proline iminopeptidase
chr03	1286501	1287500	8.14e-05	0.00296819	-44.0532	VIT_03s0038g01840	PROLINE-RICH PROTEIN 4
chr03	205001	206000	5.52e-08	7.08e-06	-27.7473	VIT_03s0038g00250	purple acid phosphatase 10 ATPAP10/PAP10
chr03	20431001	20432000	1.5e-05	0.000769725	-32.8997	VIT_03s0017g02290	regulator of chromosome condensation (RCC1)
chr03	93001	94000	6.04e-05	0.00234746	-42.2039	VIT_03s0038g00110	RNA recognition motif (RRM)-containing protein
chr03	5571001	5572000	3.06e-06	0.000208111	-52.6087	VIT_03s0063g00280	Thioredoxin M-type 3
chr03	1241001	1242000	1.98e-06	0.000145331	-32.2552	VIT_03s0038g01780	triosephosphate isomerase, chloroplast precursor
chr03	1241501	1242500	2.63e-05	0.00121256	-25.641	VIT_03s0038g01780	triosephosphate isomerase, chloroplast precursor
chr03	14193001	14194000	0.000113	0.0038537	-30.2326	VIT_03s0038g00140	Unknown protein
chr03	1972501	1973500	2.78e-05	0.00126932	-28.1391	VIT_03s0038g02820	unknown protein
chr03	11315001	11316000	1.59e-06	0.000121392	-27.5132	VIT_03s0097g00660	zinc finger (C3HC4-type RING finger)
chr03	11315501	11316500	1.84e-05	0.000907061	-36.6667	VIT_03s0097g00660	zinc finger (C3HC4-type RING finger)
chr04	22982501	22983500	4.14e-07	3.92e-05	-39.6088	VIT_04s0044g00900	-	VIT_04s0044g00900	-	VIT_04s0044g00900	-
chr04	20585501	20586500	4.34e-09	7.9e-07	-40.2688	VIT_04s0023g03660	alpha-mannosidase precursor lysosomal	VIT_04s0023g03670	alpha-mannosidase precursor lysosomal	VIT_04s0023g03670	alpha-mannosidase precursor lysosomal
chr04	20380501	20381500	4.04e-13	2.13e-10	-34.1772	VIT_04s0023g03430	basic helix-loop-helix (bHLH) family	VIT_04s0023g03440	basic helix-loop-helix (bHLH) family	VIT_04s0023g03440	basic helix-loop-helix (bHLH) family
chr04	2469001	2470000	3.88e-09	7.19e-07	-63.8889			VIT_04s0008g02960	CYP706A12	VIT_04s0008g02960	CYP706A12
chr04	7891001	7892000	0.00010976	0.0037509	-28.1429			VIT_04s0069g00060	glutamate receptor protein	VIT_04s0069g00060	glutamate receptor protein
chr04	18858501	18859500	1.32e-05	0.000696431	-30.0182			VIT_04s0023g01910	myb family	VIT_04s0023g01900	myb family
chr04	18858501	18859500	1.32e-05	0.000696431	-30.0182			VIT_04s0023g01910	myb family	VIT_04s0023g01910	myb family
chr04	7891001	7892000	0.00010976	0.0037509	-28.1429			VIT_04s0069g00050	no hit	VIT_04s0069g00050	no hit
chr04	8454001	8455000	0.000152752	0.00484644	-25.4118	VIT_04s0069g00520	no hit	VIT_04s0069g00520	no hit	VIT_04s0069g00520	no hit
chr04	1095001	1096000	4.58e-05	0.00188867	-29.6318			VIT_04s0008g01330	RTE1 (REVERSION-TO-ETHYLENE SENSITIVITY1)	VIT_04s0008g01330	RTE1 (REVERSION-TO-ETHYLENE SENSITIVITY1)
chr04	7007501	7008500	0.000298923	0.00810167	-35.3207	VIT_04s0008g06980	Unknown protein	VIT_04s0008g06990	Unknown protein	VIT_04s0008g06990	Unknown protein
chr04	10049001	10050000	1.64e-08	2.5e-06	-31.4286					VIT_00s0270g00010	no hit
chr04	546501	547500	1.9e-20	3.44e-17	-47.58					VIT_04s0008g00620	myb domain protein 68
chr04	866001	867000	1.05e-05	0.0005743	-26.6119	VIT_04s0008g01020	Unknown protein			VIT_04s0008g01030	Unknown protein
chr04	985501	986500	1.38e-14	9.84e-12	-36.2896	VIT_04s0008g01200	eukaryotic translation initiation factor SUI1			VIT_04s0008g01190	UDP-sulfoquinovose synthase SQD1
chr04	1106001	1107000	1.03e-09	2.28e-07	-41.6288	VIT_04s0008g01350	conserved oligomeric Golgi complex component 8			VIT_04s0008g01340	Unknown protein
chr04	1197001	1198000	0.000105417	0.00363491	-25.5609	VIT_04s0008g01450	cyclopropane-fatty-acyl-phospholipid synthase			VIT_04s0008g01430	APM1 (Aminopeptidase M1)
chr04	1197001	1198000	0.000105417	0.00363491	-25.5609	VIT_04s0008g01440	UPF0203 protein			VIT_04s0008g01430	APM1 (Aminopeptidase M1)
chr04	1647501	1648500	1.81e-10	4.97e-08	-29.951	VIT_04s0008g02030	Unknown protein			VIT_04s0008g02020	cellulase
chr04	1658001	1659000	1.84e-08	2.77e-06	-26.5843	VIT_04s0008g02040	heterotrimeric G protein alpha subunit			VIT_04s0008g02030	Unknown protein
chr04	2984001	2985000	4.8e-07	4.43e-05	-32.5068	VIT_04s0008g03620	PQQ enzyme repeat-containing protein			VIT_04s0008g03630	binding
chr04	2984001	2985000	4.8e-07	4.43e-05	-32.5068	VIT_04s0008g03620	PQQ enzyme repeat-containing protein			VIT_04s0008g03640	FAD-binding domain-containing protein
chr04	3168501	3169500	2.09e-07	2.2e-05	-33.292	VIT_04s0008g03820	Membrane protein			VIT_04s0008g03810	coiled-coil domain-containing protein 25
chr04	3433001	3434000	5.31e-11	1.68e-08	-34.0005					VIT_04s0008g04090	RD22 [Vitis vinifera]
chr04	3650501	3651500	3.44e-07	3.36e-05	-30.3406					VIT_04s0008g04270	serine/threonine protein phosphatase 2A (PP2A) regulatory subunit B'
chr04	4193001	4194000	1.25e-05	0.000661805	-28.4535	VIT_04s0008g04750	Monooxygenase			VIT_04s0008g04740	GCN5 N-acetyltransferase (GNAT)
chr04	4193001	4194000	1.25e-05	0.000661805	-28.4535	VIT_04s0008g04760	V-type H+-transporting ATPase 21kDa proteolipid subunit			VIT_04s0008g04740	GCN5 N-acetyltransferase (GNAT)
chr04	4185001	4186000	7.45e-09	1.27e-06	-35.3846	VIT_04s0008g04740	GCN5 N-acetyltransferase (GNAT)			VIT_04s0008g04750	Monooxygenase
chr04	16692501	16693500	2.86e-25	1.01e-21	-46.7361					VIT_04s0023g00210	GRAM domain-containing protein / ABA-responsive
chr04	18792001	18793000	0.000369	0.00948967	-30.1923					VIT_04s0023g01850	hydrolase, alpha/beta fold
chr04	20640001	20641000	1.43e-06	0.000110526	-33.4242	VIT_04s0023g03730	L-ascorbate peroxidase 3			VIT_04s0023g03740	Tetratricopeptide repeat domain male sterility MS5
chr04	20640501	20641500	1.43e-06	0.000110526	-33.4242	VIT_04s0023g03730	L-ascorbate peroxidase 4			VIT_04s0023g03740	Tetratricopeptide repeat domain male sterility MS5
chr04	14195001	14196000	9.7e-08	1.14e-05	-41.7722					VIT_04s0043g00430	-
chr04	24232501	24233500	4.82e-05	0.00196471	-28.2903					VIT_04s0044g01650	GA 20-oxidase 2
chr04	15230001	15231000	3.05e-05	0.00136869	-27.2256	VIT_04s0043g00800	2OG-Fe(II) oxygenase
chr04	23883501	23884500	1.21e-10	3.49e-08	-26.5407	VIT_04s0044g01480	3'(2'),5'-bisphosphate nucleotidase
chr04	18263501	18264500	1.06e-06	8.65e-05	-44.3277	VIT_04s0023g01400	5-azacytidine resistance
chr04	21068501	21069500	2.96e-10	7.67e-08	-55.5556	VIT_00s0264g00130	Ankyrin repeat protein, chloroplast precursor (AKRP)
chr04	694501	695500	2.87e-07	2.88e-05	-37.2782	VIT_04s0008g00810	ATP synthase g subunit mitochondrial
chr04	6883501	6884500	2.84e-05	0.00129133	-37.2577	VIT_04s0008g06850	biopterin transport-related protein BT1
chr04	5549501	5550500	2.02e-07	2.14e-05	-64.2857	VIT_04s0008g05880	CHD3-type chromatin-remodeling factor PICKLE
chr04	5487001	5488000	3.41e-12	1.47e-09	-26.7507	VIT_04s0008g05870	CLPB-M/CLPB4/HSP98.7
chr04	16320501	16321500	2.18e-06	0.000157673	-40.625	VIT_04s0023g00080	CYP97B
chr04	10226001	10227000	1.59e-14	1.13e-11	-44.1956	VIT_04s0079g00020	Cysteine-rich receptor-like protein kinase 2
chr04	1920501	1921500	4.88e-07	4.5e-05	-35.6598	VIT_04s0008g02340	exocyst subunit EXO70 protein
chr04	694501	695500	2.87e-07	2.88e-05	-37.2782	VIT_04s0008g00800	Ferrochelatase-2
chr04	12989001	12990000	0.000206161	0.00610119	-28.4401	VIT_04s0043g00130	mob1/phocein
chr04	12989501	12990500	1.31e-05	0.00069223	-37.9607	VIT_04s0043g00130	mob1/phocein
chr04	3830501	3831500	3.4e-14	2.23e-11	-60.6061	VIT_04s0008g04450	MOLYBDATE TRANSPORTER 1
chr04	15634501	15635500	3.84e-07	3.67e-05	-36.6933	VIT_04s0043g00940	MONOPTEROS
chr04	1631001	1632000	2.06e-05	0.000995305	-28	VIT_04s0008g01990	Myosin-like protein XI-I
chr04	713001	714000	9.54e-05	0.00336232	-38.0503	VIT_04s0008g00830	NADH dehydrogenase (ubiquinone) Fe-S protein 7
chr04	2735501	2736500	9.13e-06	0.000510207	-29.1667	VIT_04s0008g03280	no hit
chr04	2736001	2737000	5.38e-05	0.00214249	-28.466	VIT_04s0008g03280	no hit
chr04	22048501	22049500	1.97e-07	2.09e-05	-30.0472	VIT_04s0044g00440	no hit
chr04	7155001	7156000	3.53e-05	0.00153496	-35.4991	VIT_04s0008g07050	pentatricopeptide (PPR) repeat-containing protein
chr04	17546501	17547500	3.89e-10	9.67e-08	-31.3253	VIT_04s0023g00780	phage shock protein A
chr04	7205501	7206500	2.11e-06	0.000153333	-33.9806	VIT_04s0008g07090	PROTEIN PHOSPHATASE 2A SUBUNIT A2 PP2AA2
chr04	7206001	7207000	4.02e-09	7.41e-07	-26.2774	VIT_04s0008g07090	PROTEIN PHOSPHATASE 2A SUBUNIT A2 PP2AA3
chr04	13695001	13696000	1.17e-07	1.34e-05	-26.5377	VIT_04s0043g00310	ribulose-phosphate 3-epimerase
chr04	13695501	13696500	1.97e-06	0.000144788	-25.4286	VIT_04s0043g00310	ribulose-phosphate 3-epimerase
chr04	18384001	18385000	9.39e-05	0.00332146	-36.4103	VIT_04s0023g01470	splicing factor 3b, subunit 4
chr04	21272501	21273500	5.3e-09	9.38e-07	-44.0564	VIT_04s0210g00040	strictosidine synthase
chr04	16997501	16998500	0.000232927	0.00669829	-25.2817	VIT_04s0023g00430	Tyrosine specific protein phosphatase and dual specificity protein phosphatase
chr04	24687001	24688000	2.46e-10	6.54e-08	-39.8581	VIT_04s0044g02040	ubiquitin carboxyl-terminal hydrolase L5
chr04	5818001	5819000	0.000309	0.0083046	-30.3922	VIT_04s0008g06080	Unknown protein
chr04	21656001	21657000	3.72e-05	0.00160217	-28.5251	VIT_04s0044g00130	Unknown protein
chr04	16699501	16700500	1.19e-05	0.000635556	-46.5186	VIT_04s0023g00220	zfwd2 protein (ZFWD2)
chr05	6369501	6370500	3.1e-11	1.04e-08	-27.2168	VIT_05s0020g04560	armadillo/beta-catenin repeat protein / U-box domain-containing protein	VIT_05s0020g04550	armadillo/beta-catenin repeat protein / U-box domain-containing protein	VIT_05s0020g04550	armadillo/beta-catenin repeat protein / U-box domain-containing protein
chr05	25571001	25572000	4.12e-05	0.00173995	-30.4853			VIT_05s0094g01640	pentatricopeptide (PPR) repeat	VIT_05s0094g01640	pentatricopeptide (PPR) repeat
chr05	25571001	25572000	4.12e-05	0.00173995	-30.4853			VIT_05s0094g01640	pentatricopeptide (PPR) repeat	VIT_05s0094g01650	pentatricopeptide (PPR) repeat
chr05	2999501	3000500	0.000137639	0.00448043	-29.3174	VIT_05s0020g01260	pentatricopeptide (PPR) repeat-containing protein	VIT_05s0020g01260	pentatricopeptide (PPR) repeat-containing protein	VIT_05s0020g01250	pentatricopeptide (PPR) repeat-containing protein
chr05	2999501	3000500	0.000137639	0.00448043	-29.3174	VIT_05s0020g01260	pentatricopeptide (PPR) repeat-containing protein	VIT_05s0020g01260	pentatricopeptide (PPR) repeat-containing protein	VIT_05s0020g01260	pentatricopeptide (PPR) repeat-containing protein
chr05	2999501	3000500	0.000137639	0.00448043	-29.3174	VIT_05s0020g01260	pentatricopeptide (PPR) repeat-containing protein	VIT_05s0020g01260	pentatricopeptide (PPR) repeat-containing protein	VIT_05s0020g01270	pentatricopeptide (PPR) repeat-containing protein
chr05	16000501	16001500	8.7e-06	0.00049017	-28.1283			VIT_05s0029g00620	permease nonimprinted in Prader-Willi/Angelman	VIT_05s0029g00620	permease nonimprinted in Prader-Willi/Angelman
chr05	4117501	4118500	7.69e-14	4.63e-11	-36.5499	VIT_05s0020g02430	Protein FBL4	VIT_05s0020g02430	Protein FBL4	VIT_05s0020g02430	Protein FBL4
chr05	7175001	7176000	1.02e-11	3.9e-09	-28.2703	VIT_05s0049g00110	thioredoxin reductase	VIT_05s0049g00110	thioredoxin reductase	VIT_05s0049g00110	thioredoxin reductase
chr05	7175001	7176000	1.02e-11	3.9e-09	-28.2703	VIT_05s0049g00120	Unknown protein	VIT_05s0049g00110	Unknown protein	VIT_05s0049g00110	Unknown protein
chr05	14213001	14214000	3.56e-07	3.45e-05	-37.0968	VIT_05s0136g00390	Unknown protein	VIT_05s0136g00390	Unknown protein	VIT_05s0136g00390	Unknown protein
chr05	20104001	20105000	5.03e-08	6.53e-06	-35.432	VIT_05s0062g01060	WD-40 repeat	VIT_05s0062g01060	WD-40 repeat	VIT_05s0062g01060	WD-40 repeat
chr05	2769501	2770500	8.89e-07	7.43e-05	-31.8344	VIT_05s0020g00940	DNA helicase SNF2 domain-containing protein			VIT_05s0020g00950	aspartyl protease
chr05	2770001	2771000	1.11e-08	1.78e-06	-30.2815	VIT_05s0020g00940	DNA helicase SNF2 domain-containing protein			VIT_05s0020g00950	aspartyl protease
chr05	3868001	3869000	1.19e-09	2.59e-07	-31.1182					VIT_05s0020g02150	NADH dehydrogenase (ubiquinone) 1 alpha subcomplex 8
chr05	4459501	4460500	2.08e-11	7.26e-09	-39.674					VIT_05s0020g02740	aquaporin NIP7;1
chr05	4460001	4461000	2.08e-11	7.26e-09	-39.674					VIT_05s0020g02740	aquaporin NIP7;1
chr05	4555001	4556000	5.83e-06	0.00035466	-40.0901	VIT_05s0020g02870	DEAD/DEAH box helicase			VIT_05s0020g02860	zinc finger (C3HC4-type RING finger)
chr05	4670001	4671000	4.25e-13	2.22e-10	-39.937					VIT_05s0020g02940	kinase associated protein phosphatase (KAPP)
chr05	4670501	4671500	7.72e-31	5.17e-27	-65.3669					VIT_05s0020g02940	kinase associated protein phosphatase (KAPP)
chr05	6263001	6264000	7.72e-05	0.00284445	-31.0717	VIT_05s0020g04470	ADP-ribosylation factor C1			VIT_05s0020g04460	ADP-ribosylation factor C1
chr05	6893001	6894000	3.52e-05	0.00153092	-41					VIT_05s0020g04980	meprin and TRAFy domain-containing protein
chr05	16874501	16875500	1.21e-05	0.000647269	-34.1463	VIT_05s0029g00940	no hit			VIT_05s0029g00950	Tripeptidyl-peptidase 2
chr05	17351001	17352000	4.62e-06	0.000294424	-43.3806					VIT_05s0029g01090	alpha-glucosidase
chr05	7300501	7301500	1.19e-05	0.000637331	-28.1838	VIT_05s0049g00200	lesion inducing protein			VIT_05s0049g00190	ACTIN-RELATED PROTEIN 9 ATARP9
chr05	7583501	7584500	5.27e-07	4.8e-05	-26.4368					VIT_05s0049g00520	no hit
chr05	20060001	20061000	1.36e-16	1.39e-13	-26.1423	VIT_05s0062g01030	Unknown protein			VIT_05s0062g01040	Unknown protein
chr05	1713001	1714000	4.88e-36	5.35e-32	-48.0643	VIT_05s0077g00350	Unknown protein			VIT_05s0077g00360	-
chr05	443501	444500	3.86e-05	0.00164921	-35.7576					VIT_05s0077g01860	ERF (ethylene response factor) sub B-2
chr05	24723501	24724500	1.74e-07	1.89e-05	-30.5556	VIT_05s0094g00780	cysteine synthase			VIT_05s0094g00770	short-chain dehydrogenase/reductase (SDR)
chr05	9470501	9471500	7.05e-05	0.00264608	-37.1714	VIT_05s0049g01980	3-isopropylmalate dehydratase large subunit 2
chr05	9471001	9472000	9.73e-06	0.000539114	-39.9518	VIT_05s0049g01980	3-isopropylmalate dehydratase large subunit 3
chr05	394001	395000	2.71e-07	2.75e-05	-28.7263	VIT_05s0077g01940	acyl-CoA dehydrogenase (ibr3)
chr05	25038001	25039000	4.84e-06	0.000305554	-25.5787	VIT_05s0094g01080	ankyrin protein kinase
chr05	24519501	24520500	9.18e-13	4.47e-10	-30.6203	VIT_05s0094g00530	calmodulin binding protein
chr05	9045001	9046000	7.3e-08	8.97e-06	-31.1608	VIT_05s0049g01620	cyclopropane fatty acid synthase
chr05	9105001	9106000	4.19e-07	3.95e-05	-44.1569	VIT_05s0049g01650	cyclopropane fatty acid synthase
chr05	10129501	10130500	1.28e-07	1.45e-05	-31.313	VIT_05s0049g02360	DEAD/DEAH box helicase (RH10)
chr05	24312501	24313500	3.25e-05	0.00144204	-25.9722	VIT_05s0094g00370	diphthamide synthesis DPH2
chr05	15100501	15101500	2.63e-07	2.68e-05	-30.9463	VIT_05s0029g00260	DNA repair protein RAD50
chr05	15101001	15102000	3.61e-10	9.09e-08	-35.6164	VIT_05s0029g00260	DNA repair protein RAD51
chr05	21211501	21212500	3.03e-06	0.000206871	-32.3788	VIT_05s0124g00250	Histone-lysine N-methyltransferase ATX1
chr05	21212001	21213000	7.11e-14	4.33e-11	-64.9123	VIT_05s0124g00250	Histone-lysine N-methyltransferase ATX1
chr05	21218501	21219500	6.52e-16	5.89e-13	-28.5735	VIT_05s0124g00250	Histone-lysine N-methyltransferase ATX1
chr05	3218001	3219000	1.22e-06	9.65e-05	-26.7308	VIT_05s0020g01550	isoleucyl-tRNA synthetase
chr05	21304001	21305000	3e-11	1.01e-08	-27.7879	VIT_05s0124g00300	male sterility 2
chr05	25529001	25530000	0.000296517	0.00805336	-27.0133	VIT_05s0094g01620	multisynthetase complex auxiliary component p43
chr05	25529501	25530500	0.000297	0.00805336	-27.0133	VIT_05s0094g01620	multisynthetase complex auxiliary component p44
chr05	23958001	23959000	7.61e-05	0.00281325	-31.1475	VIT_00s0226g00150	myb family
chr05	17254001	17255000	1.94e-09	3.93e-07	-36.0273	VIT_05s0029g01050	no hit
chr05	20207501	20208500	2.03e-05	0.000984468	-31	VIT_05s0062g01120	PIN1
chr05	18406001	18407000	2.22e-08	3.24e-06	-30.5185	VIT_05s0062g00010	PUMILIO 5 (APUM5)
chr05	18406501	18407500	2.46e-06	0.000173914	-25.0645	VIT_05s0062g00010	PUMILIO 5 (APUM5)
chr05	6290001	6291000	0.000235918	0.00676422	-25.9259	VIT_05s0020g04480	pyruvate kinase
chr05	6290501	6291500	0.000235918	0.00676422	-25.9259	VIT_05s0020g04480	pyruvate kinase
chr05	3468001	3469000	3.26e-06	0.00022024	-40.7197	VIT_05s0020g01740	ranGAP1 interacting protein
chr05	139501	140500	2.26e-07	2.36e-05	-26.3942	VIT_05s0077g02230	Replication factor A 1, rfa1
chr05	139001	140000	2.26e-07	2.36e-05	-26.3942	VIT_05s0077g02240	Replication factor A 1, rfa1
chr05	139501	140500	2.26e-07	2.36e-05	-26.3942	VIT_05s0077g02240	Replication factor A 1, rfa2
chr05	24705501	24706500	9.25e-09	1.51e-06	-30.7143	VIT_05s0094g00750	stearoyl-CoA 9-desaturase
chr05	20389501	20390500	2.13e-12	9.57e-10	-53.4351	VIT_05s0062g01200	unknown
chr05	4260501	4261500	4.02e-06	0.000262302	-25.4902	VIT_05s0020g02570	Unknown protein
chr05	25292001	25293000	0.000182	0.00555078	-28.2609	VIT_05s0094g01380	Unknown protein
chr06	8603501	8604500	1.57e-30	1.03e-26	-51.9928			VIT_06s0004g07820	Asp/Glu racemase	VIT_06s0004g07820	Asp/Glu racemase
chr06	8603501	8604500	1.57e-30	1.03e-26	-51.9928			VIT_06s0004g07820	Asp/Glu racemase	VIT_06s0004g07830	Asp/Glu racemase
chr06	19946501	19947500	4.13e-07	3.9e-05	-37.8584			VIT_06s0061g01110	lecithine cholesterol acyltransferase	VIT_06s0061g01110	lecithine cholesterol acyltransferase
chr06	20143501	20144500	1.63e-07	1.79e-05	-34.0305	VIT_06s0061g01220	no hit	VIT_06s0061g01220	no hit	VIT_06s0061g01210	no hit
chr06	20143501	20144500	1.63e-07	1.79e-05	-34.0305	VIT_06s0061g01220	no hit	VIT_06s0061g01220	no hit	VIT_06s0061g01220	no hit
chr06	19674501	19675500	3.27e-09	6.19e-07	-38.689	VIT_06s0061g00950	prolylcarboxypeptidase	VIT_06s0061g00950	prolylcarboxypeptidase	VIT_06s0061g00950	prolylcarboxypeptidase
chr06	22213501	22214500	3.66e-10	9.17e-08	-48.7021			VIT_06s0080g00990	secoisolariciresinol dehydrogenase	VIT_06s0080g00990	secoisolariciresinol dehydrogenase
chr06	246001	247000	2.57e-05	0.00118892	-26.6999	VIT_06s0004g00100	Unknown protein	VIT_06s0004g00110	Unknown protein	VIT_06s0004g00110	Unknown protein
chr06	7959001	7960000	1.16e-08	1.84e-06	-27.2576			VIT_06s0004g07190	Unknown protein	VIT_06s0004g07190	Unknown protein
chr06	19674501	19675500	3.27e-09	6.19e-07	-38.689	VIT_06s0061g00940	vacuolar protein sorting 41 (VPS41)	VIT_06s0061g00950	vacuolar protein sorting 41 (VPS41)	VIT_06s0061g00950	vacuolar protein sorting 41 (VPS41)
chr06	676501	677500	5.43e-05	0.00215896	-25.3333	VIT_06s0004g00500	Armadillo helical			VIT_06s0004g00490	Ethylene-responsive transcription factor RELATED TO APETALA2 11
chr06	677001	678000	1.09e-08	1.75e-06	-27.0147	VIT_06s0004g00500	Armadillo helical			VIT_06s0004g00490	Ethylene-responsive transcription factor RELATED TO APETALA2 11
chr06	1585501	1586500	0.000133	0.00435747	-29.6733	VIT_06s0004g01340	Esterase/lipase/thioesterase			VIT_06s0004g01330	pentatricopeptide (PPR) repeat-containing protein
chr06	1924001	1925000	9.35e-78	4.33e-73	-85.832					VIT_06s0004g01560	unknown
chr06	2073001	2074000	2.22e-11	7.69e-09	-29.5226	VIT_06s0004g01680	Unknown protein			VIT_06s0004g01670	UDP-glucoronosyl and UDP-glucosyl transferase
chr06	2555001	2556000	1.93e-10	5.24e-08	-35.6549					VIT_06s0004g02080	tRNA (5-methylaminomethyl-2-thiouridylate)-methyltransferase
chr06	2555001	2556000	1.93e-10	5.24e-08	-35.6549					VIT_06s0004g02090	nucleolar GTP-binding protein
chr06	2900501	2901500	2.52e-05	0.00117188	-30.303	VIT_06s0004g02430	SPla/RYanodine receptor (SPRY) domain-containing			VIT_06s0004g02440	no hit
chr06	3647501	3648500	8.37e-12	3.24e-09	-44.2921	VIT_06s0004g02920	yrdC			VIT_06s0004g02910	Ruv DNA-helicase
chr06	6398501	6399500	8.75e-07	7.34e-05	-44.7807					VIT_06s0004g05590	subtilisin protease C1
chr06	6399001	6400000	5.49e-05	0.00217922	-38.2497					VIT_06s0004g05590	subtilisin protease C1
chr06	6444501	6445500	2.63e-05	0.00121165	-32.1429					VIT_06s0004g05630	subtilisin serine protease
chr06	6471001	6472000	2.91e-05	0.00131613	-37.3238	VIT_06s0004g05650	Unknown protein			VIT_06s0004g05670	Glutathione S-transferase 25 GSTU7
chr06	6574001	6575000	1.49e-05	0.000763619	-30.8924	VIT_06s0004g05830	DNA-directed RNA polymerase III subunit C19			VIT_06s0004g05820	import inner membrane translocase subunit Tim10, Mitochondrial
chr06	6574001	6575000	1.49e-05	0.000763619	-30.8924	VIT_06s0004g05840	no hit			VIT_06s0004g05820	import inner membrane translocase subunit Tim10, Mitochondrial
chr06	7759501	7760500	9.75e-06	0.00053982	-34.2857	VIT_06s0004g07010	ubiquitin family			VIT_06s0004g07020	ethylene overproducer 1 (ETO1)
chr06	8255001	8256000	1.35e-06	0.000105861	-38.961					VIT_06s0004g07450	lipase GDSL
chr06	8308001	8309000	3.02e-10	7.79e-08	-27.6248	VIT_06s0004g07530	U2 small nuclear ribonucleoprotein B			VIT_06s0004g07540	secoisolariciresinol dehydrogenase
chr06	8379501	8380500	2.53e-08	3.61e-06	-34.821					VIT_06s0004g07590	Galacturonosyltransferase 1
chr06	9094001	9095000	1.04e-06	8.5e-05	-25.6757	VIT_06s0004g08300	zinc finger (C3HC4-type RING finger)			VIT_06s0004g08290	KH domain-containing protein
chr06	15968501	15969500	2.73e-06	0.000189481	-28.1157					VIT_06s0009g02420	Dual-specific kinase DSK1
chr06	17996501	17997500	7.34e-08	9.01e-06	-31.8634	VIT_06s0009g03580	no hit			VIT_06s0009g03570	no hit
chr06	19985501	19986500	6.04e-06	0.000364618	-29.9065					VIT_06s0061g01140	phototropic-responsive NPH3
chr06	20356501	20357500	7.49e-05	0.00277875	-38.7059					VIT_06s0061g01390	CBF transcription factor
chr06	14934001	14935000	4.51e-05	0.00186608	-30.3371	VIT_06s0009g01790	ABA-responsive element-binding protein 3 (AREB3)
chr06	8387001	8388000	3.16e-07	3.13e-05	-44.4963	VIT_06s0004g07600	aspartyl-tRNA synthetase
chr06	19349001	19350000	6.12e-05	0.00237226	-25.6011	VIT_06s0061g00690	ATP dependent DNA ligase
chr06	21248001	21249000	5.24e-05	0.00209633	-34.653	VIT_06s0080g00280	bile acid sodium symporter
chr06	2810501	2811500	1.15e-07	1.32e-05	-43.3283	VIT_06s0004g02370	Cinnamyl alcohol dehydrogenase
chr06	2811001	2812000	1.52e-06	0.000116433	-29.4348	VIT_06s0004g02370	Cinnamyl alcohol dehydrogenase
chr06	21368501	21369500	8.88e-09	1.46e-06	-33.3333	VIT_06s0080g00310	esterase/lipase/thioesterase family protein
chr06	3429501	3430500	3.41e-05	0.00149663	-25.1163	VIT_06s0004g02740	GATA transcription factor 10
chr06	18463501	18464500	0.000327	0.00865907	-26.102	VIT_06s0061g00100	glucan endo-1,3-beta-glucosidase, acidic isoform precursor
chr06	18464001	18465000	3.36e-05	0.00147591	-29.3882	VIT_06s0061g00100	glucan endo-1,3-beta-glucosidase, acidic isoform precursor
chr06	14606001	14607000	4.73e-06	0.00029989	-25.5556	VIT_06s0009g01580	glycosyl hydrolase family 17 protein
chr06	8631001	8632000	3.07e-20	5.42e-17	-52.9191	VIT_06s0004g07860	GTP binding protein YihA_EngB
chr06	4591501	4592500	1.07e-09	2.35e-07	-37.4088	VIT_06s0004g03630	HAD superfamily hydrolase
chr06	9584501	9585500	6.33e-07	5.6e-05	-34.3827	VIT_00s0120g00020	importin beta-3
chr06	9585001	9586000	2.65e-06	0.000185306	-40.4255	VIT_00s0120g00020	importin beta-4
chr06	19060001	19061000	4.05e-13	2.13e-10	-35.0427	VIT_06s0061g00460	lactoylglutathione lyase
chr06	2592501	2593500	2.24e-11	7.77e-09	-48.146	VIT_06s0004g02140	MATE efflux family protein
chr06	2593001	2594000	4.31e-11	1.4e-08	-34.222	VIT_06s0004g02140	MATE efflux family protein
chr06	22235501	22236500	0.000148	0.00474193	-28.0522	VIT_06s0080g01010	no hit
chr06	8103501	8104500	6.86e-06	0.000404392	-52.5799	VIT_06s0004g07340	nucleotide binding
chr06	8111501	8112500	0.000117838	0.00396842	-43.5484	VIT_06s0004g07340	nucleotide binding
chr06	19888001	19889000	4.31e-05	0.00180226	-51.1017	VIT_06s0061g01070	Oligopeptidase A
chr06	15164001	15165000	1e-05	0.00055136	-34.0841	VIT_06s0009g01890	oligoribonuclease
chr06	15164501	15165500	1.36e-05	0.000712721	-31.1905	VIT_06s0009g01890	oligoribonuclease
chr06	20061001	20062000	0.000317645	0.00847121	-25.139	VIT_06s0061g01180	PHD finger transcription factor
chr06	15454501	15455500	6.47e-17	7.08e-14	-34.1369	VIT_06s0009g02040	plectin (myosin-like)
chr06	15919001	15920000	3.33e-06	0.000223778	-28.5714	VIT_06s0009g02390	scarecrow transcription factor 3 (SCL3)
chr06	5135001	5136000	3.69e-05	0.00159056	-26.2295	VIT_06s0004g04160	Trp repressor/replication initiator
chr06	5390501	5391500	4.41e-06	0.000283714	-32.4495	VIT_06s0004g04430	ubiquitin-conjugating enzyme E2 G1
chr06	13284501	13285500	3.5e-05	0.00152439	-39.1304	VIT_06s0009g00960	ubiquitin-specific protease 12 (UBP12)
chr06	4908501	4909500	6.09e-05	0.00236324	-30.1544	VIT_06s0004g03970	Unknown protein
chr06	5341501	5342500	0.000203	0.00604041	-28.5275	VIT_06s0004g04350	Unknown protein
chr06	9369001	9370000	0.000332	0.00874146	-36.3636	VIT_06s0004g08440	Unknown protein
chr06	21941501	21942500	2.53e-06	0.000178164	-27.4747	VIT_06s0080g00800	Vesicle-associated membrane protein 714
chr06	21942001	21943000	5.4e-08	6.95e-06	-34.9398	VIT_06s0080g00800	Vesicle-associated membrane protein 714
chr07	5550001	5551000	2.05e-20	3.71e-17	-38.8401			VIT_07s0005g02820	cathepsin B cysteine protease	VIT_07s0005g02820,VIT_07s0005g02830	cathepsin B cysteine protease
chr07	5550501	5551500	1.38e-25	5.09e-22	-28.6619			VIT_07s0005g02820	cathepsin B cysteine protease	VIT_07s0005g02820,VIT_07s0005g02830	cathepsin B cysteine protease
chr07	3847501	3848500	1.88e-08	2.81e-06	-29.0081	VIT_07s0005g00850	ERS type ethylene receptor	VIT_07s0005g00850	ERS type ethylene receptor	VIT_07s0005g00850	ERS type ethylene receptor
chr07	8522001	8523000	2.09e-09	4.17e-07	-25.4902	VIT_07s0005g04880	Glutathione S-transferase 25 GSTU7	VIT_07s0005g04880	Glutathione S-transferase 25 GSTU7	VIT_07s0005g04870	Glutathione S-transferase 25 GSTU7
chr07	8522001	8523000	2.09e-09	4.17e-07	-25.4902	VIT_07s0005g04880	Glutathione S-transferase 25 GSTU7	VIT_07s0005g04880	Glutathione S-transferase 25 GSTU7	VIT_07s0005g04880	Glutathione S-transferase 25 GSTU7
chr07	8522001	8523000	2.09e-09	4.17e-07	-25.4902	VIT_07s0005g04880	Glutathione S-transferase 25 GSTU7	VIT_07s0005g04880	Glutathione S-transferase 25 GSTU7	VIT_07s0005g04900	Glutathione S-transferase 25 GSTU7
chr07	2518001	2519000	3.61e-10	9.09e-08	-31.6068	VIT_07s0104g01050	Homeobox protein	VIT_07s0104g01050	Homeobox protein	VIT_07s0104g01050	Homeobox protein
chr07	8695501	8696500	3.37e-06	0.000226181	-31.1336			VIT_07s0005g05000	Leucine-rich repeat	VIT_07s0005g05000	Leucine-rich repeat
chr07	20540501	20541500	0.000369	0.00948967	-38.2479			VIT_07s0191g00150	LMBR1 integral membrane protein	VIT_07s0191g00150	LMBR1 integral membrane protein
chr07	18318501	18319500	3.01e-11	1.01e-08	-27.185	VIT_00s0253g00150	Methyl jasmonate esterase	VIT_00s0253g00150	Methyl jasmonate esterase	VIT_00s0253g00150	Methyl jasmonate esterase
chr07	14455001	14456000	4.66e-16	4.34e-13	-69.1176	VIT_00s0184g00040	mini-chromosome maintenance protein MCM6	VIT_00s0184g00040	mini-chromosome maintenance protein MCM6	VIT_00s0184g00030	mini-chromosome maintenance protein MCM6
chr07	14455001	14456000	4.66e-16	4.34e-13	-69.1176	VIT_00s0184g00040	mini-chromosome maintenance protein MCM7	VIT_00s0184g00040	mini-chromosome maintenance protein MCM7	VIT_00s0184g00040	mini-chromosome maintenance protein MCM7
chr07	16824501	16825500	2.31e-08	3.34e-06	-25.9283	VIT_00s0174g00010	no hit	VIT_00s0174g00010	no hit	VIT_00s0174g00010	no hit
chr07	18090001	18091000	8.26e-09	1.38e-06	-62.5	VIT_00s0207g00260	no hit	VIT_00s0207g00260	no hit	VIT_00s0207g00240	no hit
chr07	18090001	18091000	8.26e-09	1.38e-06	-62.5	VIT_00s0207g00260	no hit	VIT_00s0207g00260	no hit	VIT_00s0207g00260	no hit
chr07	18090001	18091000	8.26e-09	1.38e-06	-62.5	VIT_00s0207g00260	no hit	VIT_00s0207g00260	no hit	VIT_00s0207g00270	no hit
chr07	17367001	17368000	1.69e-06	0.000128169	-37.5308	VIT_00s0227g00090	no hit	VIT_00s0227g00090	no hit	VIT_00s0227g00090	no hit
chr07	17367001	17368000	1.69e-06	0.000128169	-37.5308	VIT_00s0227g00090	no hit	VIT_00s0227g00090	no hit	VIT_00s0227g00100	no hit
chr07	8835501	8836500	1.7e-08	2.58e-06	-36.5385			VIT_07s0005g05050	no hit	VIT_07s0005g05050	no hit
chr07	27316501	27317500	6.39e-20	1.09e-16	-27.174	VIT_07s0130g00500	no hit	VIT_07s0130g00500	no hit	VIT_07s0130g00500	no hit
chr07	5020001	5021000	1.27e-06	0.0001	-40.7431			VIT_07s0005g02260	squamosa promoter-binding protein 1 (SPL1)	VIT_07s0005g02260	squamosa promoter-binding protein 1 (SPL1)
chr07	2879001	2880000	4.57e-10	1.11e-07	-70	VIT_07s0104g01500	Transcription termination factor mitochondrial mTERF	VIT_07s0104g01500	Transcription termination factor mitochondrial mTERF	VIT_07s0104g01500	Transcription termination factor mitochondrial mTERF
chr07	19755001	19756000	4.2e-08	5.59e-06	-35.9177			VIT_00s0218g00220	UDP-glucoronosyl/UDP-glucosyl transferase	VIT_00s0218g00210	UDP-glucoronosyl/UDP-glucosyl transferase
chr07	19755001	19756000	4.2e-08	5.59e-06	-35.9177			VIT_00s0218g00220	UDP-glucoronosyl/UDP-glucosyl transferase	VIT_00s0218g00220	UDP-glucoronosyl/UDP-glucosyl transferase
chr07	19755001	19756000	4.2e-08	5.59e-06	-35.9177			VIT_00s0218g00220	UDP-glucoronosyl/UDP-glucosyl transferase	VIT_00s0820g00020	UDP-glucoronosyl/UDP-glucosyl transferase
chr07	19533501	19534500	4.19e-06	0.000271848	-39.0487	VIT_00s0324g00100	UDP-glycosyltransferase 85A1	VIT_00s0324g00090	UDP-glycosyltransferase 85A1	VIT_00s0324g00090	UDP-glycosyltransferase 85A1
chr07	20355501	20356500	5.85e-11	1.83e-08	-28.3369			VIT_00s0477g00060	Unknown protein	VIT_00s0477g00060	Unknown protein
chr07	20355501	20356500	5.85e-11	1.83e-08	-28.3369			VIT_00s0477g00060	Unknown protein	VIT_00s0477g00070	Unknown protein
chr07	911501	912500	3.31e-07	3.25e-05	-34.1193					VIT_00s0179g00160	no hit
chr07	14490501	14491500	1.35e-06	0.000105769	-41.9872					VIT_00s0184g00060	pentatricopeptide (PPR) repeat-containing
chr07	19707501	19708500	3.18e-25	1.11e-21	-54.4	VIT_00s0218g00150	UDP-rhamnose/rhamnosyltransferase			VIT_00s0218g00160	UDP-rhamnose:rhamnosyltransferase
chr07	16208501	16209500	6.41e-09	1.11e-06	-40.1058	VIT_00s0269g00050	IMP dehydrogenase/GMP reductase			VIT_00s0269g00030	no hit
chr07	16208501	16209500	6.41e-09	1.11e-06	-40.1058	VIT_00s0269g00050	IMP dehydrogenase/GMP reductase			VIT_00s0269g00040	unknown
chr07	16208501	16209500	6.41e-09	1.11e-06	-40.1058	VIT_00s0269g00050	IMP dehydrogenase/GMP reductase			VIT_00s0269g00060	-
chr07	16288501	16289500	8.42e-07	7.11e-05	-27.7395					VIT_00s0269g00140	Ankyrin
chr07	20902501	20903500	1.74e-07	1.88e-05	-35.5511					VIT_00s0415g00080	beta-D-xylosidase
chr07	3283501	3284500	2.62e-10	6.88e-08	-34.685					VIT_07s0005g00090	auxin-responsive GH3
chr07	3570501	3571500	9.32e-05	0.0033021	-29.1145	VIT_07s0005g00470	brix domain-containing protein			VIT_07s0005g00480	Pectinesterase inhibitor
chr07	3683001	3684000	3.36e-23	8.97e-20	-26.9166					VIT_07s0005g00630	NAD+ ADP-ribosyltransferase
chr07	3683001	3684000	3.36e-23	8.97e-20	-26.9166					VIT_07s0005g00640	Unknown protein
chr07	4860501	4861500	2.22e-08	3.24e-06	-49.0714					VIT_07s0005g02060	Boron transporter-like protein 1
chr07	9645001	9646000	4.04e-07	3.83e-05	-34.7212					VIT_07s0005g05270	RNA polymerase beta subunit [Vitis vinifera]
chr07	24699001	24700000	3.61e-05	0.00156246	-29.2683	VIT_07s0031g02230	gag-pol polyprotein [Vitis vinifera]			VIT_07s0031g02220	Unknown protein
chr07	24699001	24700000	3.61e-05	0.00156246	-29.2683	VIT_07s0031g02230	gag-pol polyprotein [Vitis vinifera]			VIT_07s0031g02240	MLO-like protein 8
chr07	26007501	26008500	2.63e-05	0.00121208	-28.1228					VIT_07s0031g02970	Unknown protein
chr07	1742501	1743500	7.89e-05	0.00289692	-33.2504	VIT_07s0104g00040	secY			VIT_07s0104g00050	Unknown protein
chr07	1879001	1880000	0.000181	0.00552732	-26.8726	VIT_07s0104g00240	Unknown protein			VIT_07s0104g00250	basic helix-loop-helix (bHLH) family
chr07	1121001	1122000	1.11e-06	8.97e-05	-34.4427	VIT_07s0151g00070	Ankyrin			VIT_07s0151g00030	Ankyrin
chr07	1244001	1245000	0.000174	0.00536045	-32.5532					VIT_07s0151g00310	NIMA protein kinase
chr07	1244501	1245500	0.000174	0.00536045	-32.5532					VIT_07s0151g00310	NIMA protein kinase
chr07	1398501	1399500	1.26e-07	1.43e-05	-42.4904					VIT_07s0151g00610	no hit
chr07	1399001	1400000	1.08e-06	8.74e-05	-27.4788					VIT_07s0151g00610	no hit
chr07	20567001	20568000	6.11e-05	0.00236779	-27.8083	VIT_07s0191g00120	pentatricopeptide (PPR) repeat-containing protein			VIT_07s0191g00100	Unknown protein
chr07	20567001	20568000	6.11e-05	0.00236779	-27.8083	VIT_07s0191g00120	pentatricopeptide (PPR) repeat-containing protein			VIT_07s0191g00110	Unknown protein
chr07	20187001	20188000	1.47e-05	0.000758411	-41.0714	VIT_00s0199g00140	14-3-3 protein GF14 kappa (GRF8)
chr07	10152501	10153500	2.54e-05	0.00117774	-29.9016	VIT_07s0005g05610	3-ketoacyl-CoA thiolase PED1
chr07	5360001	5361000	1.76e-05	0.000878906	-28.0831	VIT_07s0005g02660	ABC transporter B member 13
chr07	17741501	17742500	9.97e-06	0.000549432	-42.5926	VIT_00s0220g00110	acetolactate synthase small subunit
chr07	14479001	14480000	0.000210712	0.00620949	-31.3889	VIT_00s0184g00050	B-cell receptor-associated protein 31
chr07	14479501	14480500	2.27e-06	0.000162602	-33.3485	VIT_00s0184g00050	B-cell receptor-associated protein 31
chr07	26739501	26740500	0.00017	0.00527303	-36.2903	VIT_07s0130g00130	calcium-dependent protein kinase 4 CPK4
chr07	2151001	2152000	2.52e-07	2.59e-05	-28.9316	VIT_07s0104g00540	CYCP1;1; CYCP1;1
chr07	24043001	24044000	1.72e-06	0.00012969	-35.8974	VIT_07s0031g01620	developmentally regulated GTP binding protein 1
chr07	26401001	26402000	8.53e-06	0.000482247	-50	VIT_07s0031g03200	ferrochelatase II
chr07	20934001	20935000	1.29e-05	0.000683417	-35.4545	VIT_00s0415g00040	glycine-rich protein
chr07	20934501	20935500	5.72e-10	1.36e-07	-37.179	VIT_00s0415g00040	glycine-rich protein
chr07	20935001	20936000	1.62e-06	0.000123348	-36.8421	VIT_00s0415g00040	glycine-rich protein
chr07	21117001	21118000	4.39e-07	4.1e-05	-32.9132	VIT_07s0205g00090	glycogen synthase 2
chr07	629001	630000	4.86e-05	0.00197878	-43.0294	VIT_07s0141g00140	histone acetyltransferase GCN5
chr07	19630001	19631000	1.97e-05	0.000961319	-25.9761	VIT_00s0218g00070	Methylmalonate semi-aldehyde dehydrogenase
chr07	22603501	22604500	2.89e-05	0.00130994	-25.5656	VIT_07s0151g00160	n-acetyl-glutamate synthase
chr07	13760501	13761500	1.22e-05	0.00065181	-40.4858	VIT_07s0095g00690	no hit
chr07	26038501	26039500	4.14e-05	0.00174529	-32.9	VIT_07s0031g02980	oxysterol binding protein
chr07	6828501	6829500	5.69e-07	5.12e-05	-36.3636	VIT_07s0005g03540	Plastid-specific 50S ribosomal protein 6
chr07	18810501	18811500	5.85e-05	0.00229123	-33.6617	VIT_00s0379g00060	SAP domain-containing protein
chr07	18811001	18812000	5.85e-05	0.00229123	-33.6617	VIT_00s0379g00060	SAP domain-containing protein
chr07	6783501	6784500	1.96e-05	0.00095637	-32.4079	VIT_07s0005g03510	SAP protein BP-73 E1-E2_ATPase
chr07	17377501	17378500	9.13e-05	0.00325111	-30.6621	VIT_00s0227g00070	Sialidase BNR/Asp-box repeat family protein
chr07	5017001	5018000	0.00032759	0.00866884	-46.7949	VIT_07s0005g02260	squamosa promoter-binding protein 1 (SPL1)
chr07	13860001	13861000	4.82e-09	8.64e-07	-47.4576	VIT_07s0095g00730	sterile alpha motif (SAM) domain-containing protein
chr07	22102001	22103000	1.84e-05	0.000909747	-25.2015	VIT_07s0129g00540	tetratricopeptide repeat (TPR)-containing
chr07	27141501	27142500	6.71e-10	1.56e-07	-27.2727	VIT_07s0130g00420	Unknown protein
chr07	16084001	16085000	1.5e-24	4.8e-21	-27.6697	VIT_07s0141g00530	WD-repeat protein 50
chr08	18308501	18309500	5.27e-07	4.8e-05	-28.4195	VIT_08s0007g04360	argonaute protein	VIT_08s0007g04360	argonaute protein	VIT_08s0007g04360	argonaute protein
chr08	20887001	20888000	7.88e-06	0.000451995	-27.3709	VIT_08s0007g07270	dicarboxylate/tricarboxylate carrier (DTC)	VIT_08s0007g07280	dicarboxylate/tricarboxylate carrier (DTC)	VIT_08s0007g07260	dicarboxylate/tricarboxylate carrier (DTC)
chr08	20887001	20888000	7.88e-06	0.000451995	-27.3709	VIT_08s0007g07270	dicarboxylate/tricarboxylate carrier (DTC)	VIT_08s0007g07280	dicarboxylate/tricarboxylate carrier (DTC)	VIT_08s0007g07280	dicarboxylate/tricarboxylate carrier (DTC)
chr08	17216501	17217500	2.28e-06	0.000163587	-32.9281			VIT_08s0007g03210	F-box family	VIT_08s0007g03210	F-box family
chr08	20288501	20289500	3.8e-07	3.63e-05	-25.7709			VIT_08s0007g06560	lectin protein kinase	VIT_08s0007g06560	lectin protein kinase
chr08	4418001	4419000	3.12e-05	0.00139213	-30.2263	VIT_08s0032g00830	Serine-threonine protein kinase	VIT_08s0032g00830	Serine-threonine protein kinase	VIT_08s0032g00830	Serine-threonine protein kinase
chr08	13746501	13747500	2.08e-13	1.15e-10	-27.5434	VIT_08s0040g02710	UDP-glucuronic acid decarboxylase 1	VIT_08s0040g02710	UDP-glucuronic acid decarboxylase 1	VIT_08s0040g02710	UDP-glucuronic acid decarboxylase 1
chr08	15418501	15419500	0.000211585	0.00622691	-29.638					VIT_08s0007g01330	Unknown protein
chr08	15490501	15491500	2.98e-78	1.52e-73	-76.212					VIT_08s0007g01420	Glutathione S-transferase 8 GSTU8
chr08	15491001	15492000	8.08e-118	5.15e-113	-63.0253					VIT_08s0007g01420	Glutathione S-transferase 8 GSTU8
chr08	15904001	15905000	4.24e-05	0.00178065	-30.3571					VIT_08s0007g01820	transducin protein
chr08	16868001	16869000	2.35e-08	3.39e-06	-38.9644	VIT_08s0007g02820	Unknown protein			VIT_08s0007g02830	Unknown protein
chr08	17045501	17046500	4.87e-09	8.72e-07	-26.8173	VIT_08s0007g02970	Unknown protein			VIT_08s0007g02980	unknown
chr08	17045501	17046500	4.87e-09	8.72e-07	-26.8173	VIT_08s0007g02970	Unknown protein			VIT_08s0007g02990	no hit
chr08	17129501	17130500	4.03e-15	3.17e-12	-29.9003	VIT_08s0007g03100	transposon protein, Mutator sub-class			VIT_08s0007g03090	kinesin family member 11
chr08	19382001	19383000	2.2e-05	0.00104951	-27.1683	VIT_08s0007g05430	pyruvate kinase			VIT_08s0007g05440	cation exchanger (CAX10)
chr08	19382001	19383000	2.2e-05	0.00104951	-27.1683	VIT_08s0007g05420	Tubulin folding cofactor B			VIT_08s0007g05440	cation exchanger (CAX10)
chr08	19380001	19381000	3.07e-05	0.00137404	-33.8358	VIT_08s0007g05420	Tubulin folding cofactor B			VIT_08s0007g05440	cation exchanger (CAX10)
chr08	20237501	20238500	0.000123	0.00409887	-31.8559	VIT_08s0007g06490	DNA polymerase delta, subunit B			VIT_08s0007g06480	Unknown protein
chr08	20237501	20238500	0.000123	0.00409887	-31.8559	VIT_08s0007g06490	DNA polymerase delta, subunit B			VIT_08s0007g06500	Unknown protein
chr08	20843001	20844000	0.00028	0.00770108	-29.2753	VIT_08s0007g07200	tocotrienol/plastoquinone prenyltransferase			VIT_08s0007g07210	Ribosomal protein S28 (RPS28C) 40S
chr08	20939001	20940000	1.66e-05	0.000837135	-26.5625	VIT_08s0007g07380	molecular chaperone DnaJ			VIT_08s0007g07370	adenylyl-sulfate kinase, chloroplast precursor
chr08	20939001	20940000	1.66e-05	0.000837135	-26.5625	VIT_08s0007g07390	Unknown protein			VIT_08s0007g07400	Glutamate dehydrogenase 1
chr08	21020501	21021500	0.000239781	0.00684526	-44.453					VIT_08s0007g07530	3-oxoacyl-[acyl-carrier-protein] reductase, chloroplast
chr08	21115001	21116000	3.75e-06	0.000247181	-29.6002					VIT_08s0007g07620	thioredoxin 2
chr08	21115001	21116000	3.75e-06	0.000247181	-29.6002					VIT_08s0007g07630	tryptophan/tyrosine permease family
chr08	21628001	21629000	4.02e-12	1.7e-09	-29.3766	VIT_08s0007g08290	GTP-binding protein TypA/BipA			VIT_08s0007g08280	remorin
chr08	21953501	21954500	2.15e-08	3.15e-06	-31.0512	VIT_08s0007g08560	Unknown protein			VIT_08s0007g08550	3' exoribonuclease domain 1-containing protein
chr08	21953501	21954500	2.15e-08	3.15e-06	-31.0512	VIT_08s0007g08560	Unknown protein			VIT_08s0007g08570	lectin-like receptor kinase 1;1
chr08	3606001	3607000	0.000301	0.0081407	-29.3103					VIT_08s0032g00450	no hit
chr08	3997501	3998500	8.38e-05	0.00303799	-26.0836	VIT_08s0032g00640	unknown			VIT_08s0032g00630	NAD(P)H-quinone oxidoreductase subunit 6, chloroplastic OS=Vitis vinifera GN=ndhG PE=3 SV=1
chr08	10924501	10925500	2.3e-14	1.56e-11	-45.1067					VIT_08s0040g00010	FERONIA receptor-like kinase
chr08	12298001	12299000	3.5e-07	3.4e-05	-28.4091	VIT_08s0040g01250	CRK (CDPK-related kinase)			VIT_08s0040g01260	Unknown protein
chr08	12298501	12299500	5.35e-07	4.86e-05	-30.4878	VIT_08s0040g01250	CRK (CDPK-related kinase)			VIT_08s0040g01260	Unknown protein
chr08	12530501	12531500	2.2e-06	0.000158459	-29.72	VIT_08s0040g01410	Unknown protein			VIT_08s0040g01400	Thylakoid lumenal 15.0 kDa protein 2
chr08	12676001	12677000	1.67e-09	3.44e-07	-41.7476	VIT_08s0040g01520	indole-3-acetate beta-glucosyltransferase			VIT_08s0040g01530	pentatricopeptide (PPR) repeat-containing protein
chr08	12983001	12984000	8.98e-39	1.2e-34	-74.8766					VIT_08s0040g01890	aquaporin PIP2;4
chr08	14029001	14030000	1.49e-07	1.65e-05	-46.5556					VIT_08s0040g03060	serine/threonine Protein kinase BNK1
chr08	14064001	14065000	6.4e-08	8.03e-06	-29.4277	VIT_08s0040g03100	Glutathione S-transferase GSTO1			VIT_08s0040g03080	RabGAP/TBC domain-containing protein
chr08	14064501	14065500	8.28e-08	9.96e-06	-29.9187	VIT_08s0040g03100	Glutathione S-transferase GSTO2			VIT_08s0040g03080	RabGAP/TBC domain-containing protein
chr08	14150001	14151000	5.06e-07	4.63e-05	-26.2555	VIT_08s0040g03220	LCL1 (LHY/CCA1-LIKE 1)			VIT_08s0040g03210	no hit
chr08	14323001	14324000	2.44e-05	0.0011401	-35	VIT_08s0040g03340	PHD finger transcription factor			VIT_08s0040g03350	no hit
chr08	619501	620500	6.57e-05	0.00250743	-28.654					VIT_08s0056g00400	no hit
chr08	907001	908000	0.00021	0.0061952	-34.4764					VIT_08s0056g00630	acid phosphatase
chr08	907501	908500	0.000210073	0.0061952	-34.4764					VIT_08s0056g00630	acid phosphatase
chr08	1771001	1772000	0.000110026	0.00375722	-39.8393	VIT_08s0056g01160	BDG1 (BODYGUARD1) hydrolase			VIT_08s0056g01150	NADH-cytochrome b5 reductase
chr08	2278501	2279500	4.29e-09	7.85e-07	-26.4					VIT_08s0056g01420	Polynucleotide phosphorylase
chr08	8791501	8792500	0.000244	0.00693995	-32.7273					VIT_08s0058g00150	AMMONIUM TRANSPORTER 2
chr08	9043001	9044000	0.000128	0.00423866	-25.1756					VIT_08s0058g00240	myb family
chr08	9043001	9044000	0.000128	0.00423866	-25.1756					VIT_08s0058g00250	myb family
chr08	10424001	10425000	4.1e-09	7.55e-07	-38.8221					VIT_08s0058g01070	xanthine/uracil permease
chr08	10424501	10425500	2.99e-05	0.00134719	-32.6301					VIT_08s0058g01070	xanthine/uracil permease
chr08	10924501	10925500	2.3e-14	1.56e-11	-45.1067					VIT_08s0058g01480	1,4-beta-mannan endohydrolase
chr08	8082001	8083000	1.12e-05	0.000604505	-26.0339					VIT_08s0217g00020	DNA-binding protein GBP16
chr08	8217501	8218500	2.33e-07	2.42e-05	-30.7692					VIT_08s0217g00100	pyruvate decarboxylase isozyme 2
chr08	17373001	17374000	0.000196	0.00587138	-33.0519	VIT_08s0007g03420	ABI5 (ABA INSENSITIVE 5)
chr08	2943001	2944000	0.000158	0.00496142	-28.733	VIT_08s0032g00050	ACYL-ACTIVATING ENZYME 15
chr08	12649501	12650500	1.57e-08	2.4e-06	-57.8947	VIT_08s0040g01480	cell division cycle protein 48
chr08	19358001	19359000	8.25e-07	6.99e-05	-43.2973	VIT_08s0007g05410	Cystathionine beta-lyase
chr08	1289501	1290500	2.19e-05	0.00104517	-36.4706	VIT_08s0056g00820	cysteine synthase, chloroplast precursor
chr08	1292501	1293500	0.000123	0.00410714	-27.7168	VIT_08s0056g00820	cysteine synthase, chloroplast precursor
chr08	16941001	16942000	8.51e-05	0.00307189	-26	VIT_08s0007g02870	DCP1 (DECAPPING 1)
chr08	16941501	16942500	4.19e-05	0.00176372	-25.1429	VIT_08s0007g02870	DCP1 (DECAPPING 1)
chr08	17914501	17915500	1.17e-07	1.34e-05	-25.2662	VIT_08s0007g03920	DEMETER protein (DME)
chr08	13595001	13596000	0.000237881	0.00680397	-33.9143	VIT_08s0040g02540	diaminopimelate epimerase
chr08	20118501	20119500	2.51e-19	3.89e-16	-42.2038	VIT_08s0007g06350	emsy N terminus domain-containing protein
chr08	2588001	2589000	1.91e-11	6.78e-09	-43.1525	VIT_08s0056g01620	FH protein interacting protein FIP2
chr08	16965501	16966500	1.76e-09	3.6e-07	-29.4425	VIT_08s0007g02910	gibberellin signal transduction protein (SPINDLY)
chr08	17388001	17389000	4.1e-05	0.00173081	-30.4487	VIT_08s0007g03440	hydrolase, alpha/beta fold
chr08	1683501	1684500	1.24e-07	1.41e-05	-44.898	VIT_08s0056g01110	intron-binding protein aquarius
chr08	20478001	20479000	0.000141269	0.00456969	-27.1186	VIT_08s0007g06820	kinesin motor protein
chr08	15088501	15089500	1.37e-06	0.000107226	-27.6529	VIT_08s0007g00940	LHW (LONESOME HIGHWAY)
chr08	18383501	18384500	7.06e-11	2.15e-08	-35.1819	VIT_08s0007g04430	Low expression of osmotically responsive genes 1
chr08	1718001	1719000	3.27e-17	3.78e-14	-33.4883	VIT_08s0056g01120	MATE efflux family protein
chr08	13559501	13560500	3.41e-09	6.42e-07	-27.0833	VIT_08s0040g02510	PHD zinc finger protein
chr08	10221501	10222500	8.27e-06	0.000470186	-41.4555	VIT_08s0058g00900	RAPTOR1B (RAPTOR1)
chr08	21252501	21253500	2.71e-05	0.00124336	-25.0119	VIT_08s0007g07820	RLK902 (receptor-like kinase 902)
chr08	3066001	3067000	6.83e-08	8.49e-06	-49.2727	VIT_08s0032g00110	RNA recognition motif (RRM)-containing protein
chr08	20799501	20800500	1.24e-07	1.41e-05	-38.2979	VIT_08s0007g07150	splicing factor 3B subunit 3
chr08	20800001	20801000	5.25e-07	4.78e-05	-26.4782	VIT_08s0007g07150	splicing factor 3B subunit 4
chr08	13043001	13044000	4.35e-08	5.75e-06	-38.9831	VIT_08s0040g01960	transducin protein
chr08	20444501	20445500	1.92e-06	0.000141644	-33.541	VIT_08s0007g06780	Unknown protein
chr08	17014501	17015500	9.61e-05	0.00338025	-30.1977	VIT_08s0007g02930	vacuolar protein sorting 55
chr08	13037001	13038000	0.000303	0.0081835	-30.1865	VIT_08s0040g01950	zinc finger (C3HC4-type RING finger)
chr09	5209501	5210500	7.45e-08	9.12e-06	-65	VIT_09s0002g05480	-	VIT_09s0002g05480	-	VIT_09s0002g05480	-
chr09	5210001	5211000	7.45e-08	9.12e-06	-65			VIT_09s0002g05480	-	VIT_09s0002g05480	-
chr09	445001	446000	2.89e-14	1.93e-11	-40.0719	VIT_09s0002g00650	auxin-induced protein	VIT_09s0002g00650	auxin-induced protein	VIT_09s0002g00630	auxin-induced protein
chr09	445001	446000	2.89e-14	1.93e-11	-40.0719	VIT_09s0002g00650	auxin-induced protein	VIT_09s0002g00650	auxin-induced protein	VIT_09s0002g00640	auxin-induced protein
chr09	445001	446000	2.89e-14	1.93e-11	-40.0719	VIT_09s0002g00650	auxin-induced protein	VIT_09s0002g00650	auxin-induced protein	VIT_09s0002g00650	auxin-induced protein
chr09	3677501	3678500	8.13e-10	1.85e-07	-43.75			VIT_09s0002g03960	cytochrome c oxidase subunit 19	VIT_09s0002g03960	cytochrome c oxidase subunit 19
chr09	3677501	3678500	8.13e-10	1.85e-07	-43.75			VIT_09s0002g03960	cytochrome c oxidase subunit 19	VIT_09s0002g03970	cytochrome c oxidase subunit 19
chr09	4542001	4543000	4.01e-17	4.51e-14	-27.5871			VIT_09s0002g04940	disease resistance protein (NBS-LRR class)	VIT_09s0002g04940	disease resistance protein (NBS-LRR class)
chr09	1984501	1985500	3.8e-09	7.05e-07	-29.1263			VIT_09s0002g02160	no hit	VIT_09s0002g02160	no hit
chr09	10981501	10982500	3.78e-08	5.11e-06	-30	VIT_09s0002g09220	no hit	VIT_09s0002g09220	no hit	VIT_09s0002g09210	no hit
chr09	10981501	10982500	3.78e-08	5.11e-06	-30	VIT_09s0002g09220	no hit	VIT_09s0002g09220	no hit	VIT_09s0002g09220	no hit
chr09	21373501	21374500	3.55e-07	3.44e-05	-33.6687	VIT_09s0054g00590	no hit	VIT_09s0054g00590	no hit	VIT_09s0054g00590	no hit
chr09	21374001	21375000	4.32e-06	0.000278792	-28.8646	VIT_09s0054g00590	no hit	VIT_09s0054g00590	no hit	VIT_09s0054g00590	no hit
chr09	18552501	18553500	4.14e-09	7.62e-07	-48.3151			VIT_09s0018g01460	Receptor kinase TRKe	VIT_09s0018g01460	Receptor kinase TRKe
chr09	18223001	18224000	5.02e-07	4.6e-05	-34.5238	VIT_09s0018g01270	ribulose bisphosphate carboxylase/oxygenase activase 2	VIT_09s0018g01270	ribulose bisphosphate carboxylase/oxygenase activase 2	VIT_09s0018g01270	ribulose bisphosphate carboxylase/oxygenase activase 2
chr09	18223001	18224000	5.02e-07	4.6e-05	-34.5238	VIT_09s0018g01280	ribulose bisphosphate carboxylase/oxygenase activase 2	VIT_09s0018g01270	ribulose bisphosphate carboxylase/oxygenase activase 2	VIT_09s0018g01270	ribulose bisphosphate carboxylase/oxygenase activase 2
chr09	22627001	22628000	1.69e-13	9.6e-11	-38.8431	VIT_09s0054g01610	synaptic vesicle 2-related protein	VIT_09s0054g01610	synaptic vesicle 2-related protein	VIT_09s0054g01610	synaptic vesicle 2-related protein
chr09	903501	904500	5.29e-22	1.25e-18	-64.595	VIT_09s0002g01170	hydrolase, alpha/beta fold family protein			VIT_09s0002g01180	zinc finger (C3HC4-type RING finger)
chr09	2297001	2298000	7.34e-05	0.00273444	-27.027	VIT_09s0002g02500	ubiquitin-specific protease 6 (UBP6)			VIT_09s0002g02510	dentin sialophosphoprotein
chr09	2642501	2643500	3.21e-07	3.16e-05	-28.0635	VIT_09s0002g02880	light repressible receptor protein kinase			VIT_09s0002g02890	light repressible receptor protein kinase
chr09	2943501	2944500	0.000130756	0.00430228	-25.3296	VIT_09s0002g03190	DNA repair protein			VIT_09s0002g03200	Peptidase alpha subunit, Mitochondrial
chr09	3010501	3011500	0.000293398	0.00799014	-26.5897	VIT_09s0002g03300	disease resistance protein (NBS-LRR class)			VIT_09s0002g03310	Unknown protein
chr09	3010501	3011500	0.000293398	0.00799014	-26.5897	VIT_09s0002g03300	disease resistance protein (NBS-LRR class)			VIT_09s0002g03320	Unknown protein
chr09	3434501	3435500	0.000149828	0.00477682	-34.6154					VIT_09s0002g03750	GATA transcription factor 11
chr09	3599501	3600500	8.07e-06	0.000461144	-30.8015	VIT_09s0002g03880	Cell division protein FtsH			VIT_09s0002g03890	plastocyanin domain-containing protein
chr09	3994501	3995500	1.29e-05	0.000683478	-30.642					VIT_09s0002g04360	thylakoid membrane phosphoprotein 14 kda, chloroplast precursor
chr09	3995001	3996000	6.17e-07	5.48e-05	-46.3768					VIT_09s0002g04360	thylakoid membrane phosphoprotein 14 kda, chloroplast precursor
chr09	6480001	6481000	1.78e-05	0.000884518	-45.286	VIT_09s0002g06550	Peptidase S24, S26A and S26B			VIT_09s0002g06540	pentatricopeptide (PPR) repeat-containing protein
chr09	23001501	23002500	2.1e-07	2.21e-05	-46.6071	VIT_09s0054g01890	no hit			VIT_09s0054g01880	Calreticulin interacted protein
chr09	23001501	23002500	2.1e-07	2.21e-05	-46.6071	VIT_09s0054g01890	no hit			VIT_09s0054g01900	no hit
chr09	14346501	14347500	4.18e-06	0.000271038	-35.2647					VIT_09s0070g00750	CPSF A subunit, C-terminal
chr09	517501	518500	1.73e-12	7.96e-10	-36.2371	VIT_09s0002g00770	2OG-Fe(II) oxygenase
chr09	7114501	7115500	0.000146937	0.00470764	-28.7037	VIT_09s0002g07160	5-hydroxyisobutyryl-coenzyme A hydrolase
chr09	19143501	19144500	0.00037177	0.00954649	-33.9775	VIT_09s0018g01780	ACT DOMAIN REPEAT 1 (ACR1) uridylyltransferase
chr09	22458001	22459000	9.08e-08	1.08e-05	-40.9758	VIT_09s0054g01520	beta-amyrin synthase
chr09	21973001	21974000	4.51e-05	0.00186452	-34.8052	VIT_09s0054g01110	cycloartenol synthase
chr09	4026001	4027000	0.000136556	0.00445276	-32.967	VIT_09s0002g04420	disease resistance protein (NBS-LRR class)
chr09	4544001	4545000	7.81e-11	2.37e-08	-34.3514	VIT_09s0002g04940	disease resistance protein (NBS-LRR class)
chr09	1967501	1968500	1.58e-05	0.000802386	-26.0215	VIT_09s0002g02150	FVE gene
chr09	3415001	3416000	2.17e-06	0.000156589	-27.6335	VIT_09s0002g03740	HOMEOBOX GENE 8
chr09	7534001	7535000	1.02e-06	8.32e-05	-25.0418	VIT_09s0002g07500	hydrolase, alpha/beta fold
chr09	13246501	13247500	2.04e-05	0.000986058	-34.2105	VIT_09s0070g00210	Metal transporter Nramp1
chr09	10485001	10486000	0.000306153	0.00824453	-36.3636	VIT_09s0002g08940	MOS3/PRE/SAR3 (SUPPRESSOR OF AUXIN RESISTANCE3)
chr09	22637501	22638500	1.38e-08	2.15e-06	-31.8182	VIT_09s0054g01620	myb family
chr09	22638001	22639000	0.000160384	0.0050306	-25.8182	VIT_09s0054g01620	myb family
chr09	16491501	16492500	5.07e-07	4.64e-05	-34.8654	VIT_09s0018g00420	no hit
chr09	19070001	19071000	1.03e-07	1.2e-05	-26.6722	VIT_09s0018g01740	no hit
chr09	11798501	11799500	7.06e-12	2.79e-09	-28.0139	VIT_09s0096g00370	no hit
chr09	11799001	11800000	7.06e-12	2.79e-09	-28.0139	VIT_09s0096g00370	no hit
chr09	2066001	2067000	6.23e-06	0.000373706	-33.2787	VIT_09s0002g02250	pentatricopeptide (PPR) repeat-containing protein
chr09	5171001	5172000	3.07e-06	0.000208728	-31.468	VIT_09s0002g05410	Pleiotropic drug resistance protein 1
chr09	22611501	22612500	7.08e-08	8.75e-06	-28.6893	VIT_09s0054g01600	Splicing factor YT521-B
chr09	12932001	12933000	3.79e-05	0.00162595	-28.1609	VIT_09s0070g00030	Stromal cell-derived factor 2 protein precursor (SDF2 protein)
chr09	894501	895500	2.45e-09	4.79e-07	-55.5682	VIT_09s0002g01160	transcription initiation factor TFIID subunit D7
chr09	21597001	21598000	1.81e-08	2.73e-06	-41.0705	VIT_09s0054g00750	tRNA-splicing endonuclease positive effector SEN1
chr09	13842501	13843500	3.02e-05	0.00135829	-28.8007	VIT_09s0070g00520	ubiquitin-specific protease 3 (UBP3)
chr09	19002501	19003500	0.00014055	0.0045531	-26.4151	VIT_09s0018g01700	Unknown protein
chr10	8218001	8219000	3.51e-10	8.88e-08	-34.3369			VIT_10s0003g02670	AML5 (ARABIDOPSIS MEI2-LIKE PROTEIN 5)	VIT_10s0003g02670	AML5 (ARABIDOPSIS MEI2-LIKE PROTEIN 5)
chr10	11436501	11437500	7.18e-06	0.000419307	-32.4675	VIT_10s0003g04510	Ankyrin	VIT_10s0003g04510	Ankyrin	VIT_10s0003g04510	Ankyrin
chr10	21984501	21985500	1.06e-09	2.34e-07	-45.7143	VIT_10s0071g00330	GRAM domain-containing protein / ABA-responsive	VIT_10s0071g00330	GRAM domain-containing protein / ABA-responsive	VIT_10s0071g00320	GRAM domain-containing protein / ABA-responsive
chr10	21984501	21985500	1.06e-09	2.34e-07	-45.7143	VIT_10s0071g00330	GRAM domain-containing protein / ABA-responsive	VIT_10s0071g00330	GRAM domain-containing protein / ABA-responsive	VIT_10s0071g00330	GRAM domain-containing protein / ABA-responsive
chr10	13638501	13639500	2.84e-08	3.99e-06	-30.1099			VIT_10s0003g05440	no hit	VIT_10s0003g05440	no hit
chr10	14211501	14212500	3.38e-10	8.58e-08	-39.9972	VIT_10s0003g05710	no hit	VIT_10s0003g05710	no hit	VIT_10s0003g05710	no hit
chr10	14211001	14212000	5.71e-09	1.01e-06	-26.1905			VIT_10s0003g05710	no hit	VIT_10s0003g05710	no hit
chr10	2642501	2643500	7.57e-08	9.25e-06	-37.2881	VIT_00s0259g00190	Nudix hydrolase 2	VIT_00s0259g00190	Nudix hydrolase 2	VIT_00s0259g00190	Nudix hydrolase 2
chr10	2643001	2644000	7.57e-08	9.25e-06	-37.2881	VIT_00s0259g00200	Nudix hydrolase 2	VIT_00s0259g00190	Nudix hydrolase 2	VIT_00s0259g00190	Nudix hydrolase 2
chr10	1295001	1296000	2.43e-15	2.01e-12	-43.207	VIT_10s0116g00180	ribosomal protein L4/L1	VIT_10s0116g00160	ribosomal protein L4/L1	VIT_10s0116g00160	ribosomal protein L4/L1
chr10	1295501	1296500	2.86e-09	5.51e-07	-31.7139	VIT_10s0116g00180	ribosomal protein L4/L2	VIT_10s0116g00160	ribosomal protein L4/L2	VIT_10s0116g00160	ribosomal protein L4/L2
chr10	7805501	7806500	1.34e-10	3.83e-08	-29.4292	VIT_10s0003g02360	SRG1 (SENESCENCE-RELATED GENE 1) oxidoreductase	VIT_10s0003g02360	SRG1 (SENESCENCE-RELATED GENE 1) oxidoreductase	VIT_10s0003g02360	SRG1 (SENESCENCE-RELATED GENE 1) oxidoreductase
chr10	17166001	17167000	8.25e-07	6.99e-05	-48.9362	VIT_00s0125g00420	no hit			VIT_00s0125g00410	phospholipid-transporting ATPase
chr10	4187501	4188500	0.000337	0.00885823	-26.5306	VIT_00s0978g00020	Unknown protein			VIT_00s0301g00190	Beta-galactosidase
chr10	4188001	4189000	0.000337215	0.00885823	-26.5306	VIT_00s0978g00020	Unknown protein			VIT_00s0301g00190	Beta-galactosidase
chr10	4256001	4257000	3.48e-08	4.75e-06	-28.8547					VIT_00s0445g00010	strubbelig receptor family 1
chr10	2786001	2787000	1.93e-06	0.000142247	-26.9885					VIT_00s0691g00010	calcium-transporting ATPase 13 ACA13
chr10	1414001	1415000	0.000176	0.00540793	-26.3941	VIT_00s0704g00020	5-alpha-taxadienol-10-beta-hydroxylase			VIT_00s0704g00010	Derlin-2.
chr10	4188001	4189000	0.000337215	0.00885823	-26.5306	VIT_00s0978g00020	Unknown protein			VIT_00s0978g00010	transcription initiation factor TFIIH subunit H4
chr10	5223001	5224000	4.73e-06	0.00029989	-27.7778					VIT_10s0003g00380	homeobox-leucine zipper protein HB52
chr10	5642001	5643000	5.3e-07	4.82e-05	-41.1058	VIT_10s0003g00810	DEAH (Asp-Glu-Ala-His) box polypeptide 35			VIT_10s0003g00820	sodium/calcium exchanger family protein
chr10	5642001	5643000	5.3e-07	4.82e-05	-41.1058	VIT_10s0003g00810	DEAH (Asp-Glu-Ala-His) box polypeptide 35			VIT_10s0003g00830	sodium/calcium exchanger family protein
chr10	5985501	5986500	6.13e-09	1.07e-06	-35.006					VIT_10s0003g01030	Unknown protein
chr10	6052501	6053500	0.000226	0.00655304	-34.6154					VIT_10s0003g01120	no hit
chr10	6075501	6076500	2.52e-11	8.67e-09	-59.1398					VIT_10s0003g01130	armadillo/beta-catenin repeat
chr10	6158501	6159500	4.18e-14	2.68e-11	-63.4615					VIT_10s0003g01270	WAVE1 (WASP (Wiskott-Aldrich syndrome protein)
chr10	7284501	7285500	2.6e-08	3.7e-06	-25.8366					VIT_10s0003g02070	AGAMOUS (AG) floral homeotic protein
chr10	7285001	7286000	1.32e-07	1.49e-05	-25.3535					VIT_10s0003g02070	AGAMOUS (AG) floral homeotic protein
chr10	7729001	7730000	1.19e-08	1.88e-06	-49.8061					VIT_10s0003g02320	SRG1 (SENESCENCE-RELATED GENE 1) oxidoreductase
chr10	9754001	9755000	2.81e-27	1.34e-23	-80.7815					VIT_10s0003g03680	no hit
chr10	9754001	9755000	2.81e-27	1.34e-23	-80.7815					VIT_10s0003g03690	beta-1,3-glucanase precursor
chr10	9994501	9995500	1e-05	0.000551513	-33.9881	VIT_10s0003g03780	Unknown protein			VIT_10s0003g03770	pyruvate dehydrogenase beta subunit
chr10	10352501	10353500	5.2e-05	0.00208275	-39.4189					VIT_10s0003g04000	ATP-dependent RNA helicase DDX51
chr10	10728001	10729000	2.59e-05	0.00119916	-37.6131					VIT_10s0003g04240	tyrosine decarboxylase
chr10	13264501	13265500	6.35e-07	5.62e-05	-26.5693					VIT_10s0003g05210	wall-associated kinase 1 (WAK1)
chr10	14129501	14130500	4.76e-06	0.000301337	-39.6226					VIT_10s0003g05690	Ribulose bisphosphate carboxylase, large chain
chr10	20716501	20717500	1.04e-05	0.000566649	-40.3846					VIT_10s0042g00420	unknown
chr10	20717001	20718000	1.04e-05	0.000566649	-40.3846					VIT_10s0042g00420	unknown
chr10	20716501	20717500	1.04e-05	0.000566649	-40.3846					VIT_10s0042g00430	thioredoxin X
chr10	21727001	21728000	4.3e-09	7.86e-07	-65.7563					VIT_10s0071g00190	disease resistance protein (TIR-NBS-LRR class)
chr10	17439501	17440500	4.21e-07	3.97e-05	-39.3321					VIT_10s0116g01100	thioredoxin family
chr10	775001	776000	0.000308575	0.00829354	-27.5548					VIT_10s0116g01490	DNA helicase SNF2 domain-containing protein
chr10	2888001	2889000	9.88e-05	0.00345779	-28.2051					VIT_10s0405g00010	serine-type endopeptidase SBT5.4
chr10	2888001	2889000	9.88e-05	0.00345779	-28.2051					VIT_10s0405g00020	Mo25
chr10	11673501	11674500	7.25e-05	0.00270522	-25.5814	VIT_10s0003g04580	ACCELERATED CELL DEATH 11 (ACD11)
chr10	23276501	23277500	7.54e-06	0.000436045	-32.5172	VIT_10s0071g01120	Alpha-galactosidase
chr10	1070501	1071500	0.000118	0.00397322	-37.1454	VIT_10s0116g01800	calcium-dependent protein kinase 21 CPK21
chr10	11515001	11516000	8.46e-11	2.54e-08	-68.8525	VIT_10s0003g04530	cation:chloride symporter
chr10	3978001	3979000	9.71e-12	3.71e-09	-42.9624	VIT_00s0181g00250	diacylglycerol kinase
chr10	4342501	4343500	2.26e-08	3.28e-06	-43.8232	VIT_10s0116g00700	DNA helicase SNF2 domain-containing protein
chr10	5039001	5040000	2.12e-08	3.11e-06	-31.0897	VIT_10s0003g00190	DNA-binding protein
chr10	10652001	10653000	6.94e-07	6.05e-05	-27.8658	VIT_10s0003g04180	early-responsive to dehydration stress protein (ERD4)
chr10	10607001	10608000	3.21e-05	0.00142562	-29.573	VIT_10s0003g04120	galactosyltransferase
chr10	23355501	23356500	1.76e-09	3.61e-07	-28.2609	VIT_10s0071g01150	katanin p80 (WD repeat containing) subunit B 1
chr10	23368501	23369500	4.79e-06	0.00030299	-29.5455	VIT_10s0071g01150	katanin p80 (WD repeat containing) subunit B 2
chr10	5423001	5424000	1.86e-06	0.000137968	-32.1429	VIT_10s0003g00630	negative regulator of systemic acquired resistance (SNI1)
chr10	16606501	16607500	7.06e-08	8.73e-06	-50.6494	VIT_00s0125g00160	no hit
chr10	2692001	2693000	1.75e-05	0.000875882	-26.4516	VIT_00s0496g00010	oligopeptide transporter 1
chr10	71501	72500	3.98e-09	7.36e-07	-28.2394	VIT_10s0116g00150	receptor kinase RK20-1
chr10	3161001	3162000	2.5e-09	4.87e-07	-26.7755	VIT_00s0409g00050	receptor-like serine-threonine protein kinase
chr10	7164001	7165000	1.73e-05	0.000867077	-33.1601	VIT_10s0003g02000	RKF1 (RECEPTOR-LIKE KINASE IN FLOWERS 1)
chr10	7164501	7165500	0.000109006	0.00373012	-26.4847	VIT_10s0003g02000	RKF1 (RECEPTOR-LIKE KINASE IN FLOWERS 1)
chr10	7171501	7172500	7.69e-06	0.000443107	-36.2374	VIT_10s0003g02000	RKF1 (RECEPTOR-LIKE KINASE IN FLOWERS 1)
chr10	14980001	14981000	0.000131849	0.00433345	-29.8566	VIT_10s0092g00170	subtilase
chr10	19586501	19587500	1.99e-05	0.000968199	-37.2593	VIT_10s0042g00950	Succinyl-CoA ligase alpha 1 subunit
chr10	16990501	16991500	0.000263788	0.00735226	-37.4634	VIT_00s0125g00260	Transforming growth factor beta receptor associated protein
chr10	16991001	16992000	8.31e-05	0.00301623	-31.4815	VIT_00s0125g00260	Transforming growth factor beta receptor associated protein
chr10	4761001	4762000	1.78e-19	2.83e-16	-71.8121	VIT_00s0265g00020	tRNA synthetase class I (C)
chr10	6698501	6699500	4.45e-08	5.86e-06	-25.697	VIT_10s0003g01710	ubiquitin domain containing 2
chr10	18581001	18582000	5.77e-07	5.18e-05	-44.2328	VIT_10s0042g01360	Unknown protein
chr10	18581501	18582500	6.82e-05	0.0025791	-37.3357	VIT_10s0042g01360	Unknown protein
chr10	12475001	12476000	0.00018856	0.00570406	-42.6332	VIT_10s0003g05000	VTC2 (VITAMIN C DEFECTIVE)
chr10	22287001	22288000	3.01e-07	2.99e-05	-28.5363	VIT_10s0071g00570	ZFWD1 (zinc finger WD40 repeat protein 1)
chr11	982501	983500	1.53e-06	0.000117341	-26.2712	VIT_11s0016g01240	DENN (AEX-3) domain-containing protein	VIT_11s0016g01240	DENN (AEX-3) domain-containing protein	VIT_11s0016g01230	DENN (AEX-3) domain-containing protein
chr11	982501	983500	1.53e-06	0.000117341	-26.2712	VIT_11s0016g01240	DENN (AEX-3) domain-containing protein	VIT_11s0016g01240	DENN (AEX-3) domain-containing protein	VIT_11s0016g01240	DENN (AEX-3) domain-containing protein
chr11	5636001	5637000	1.99e-05	0.000967666	-25.6294			VIT_11s0118g00080	disease resistance protein	VIT_11s0118g00080	disease resistance protein
chr11	5636501	5637500	1.39e-05	0.000722879	-30.8069			VIT_11s0118g00080	disease resistance protein	VIT_11s0118g00080	disease resistance protein
chr11	3061001	3062000	6.36e-06	0.000380202	-29.4633	VIT_11s0016g03750	Myb-related protein 3R-1 (Plant c-MYB-like protein 1) MYB3R2	VIT_11s0016g03740	Myb-related protein 3R-1 (Plant c-MYB-like protein 1) MYB3R2	VIT_11s0016g03740	Myb-related protein 3R-1 (Plant c-MYB-like protein 1) MYB3R2
chr11	1111001	1112000	6.37e-11	1.97e-08	-42.5076	VIT_11s0016g01380	Ribosomal protein S3 (RPS3C) 40S	VIT_11s0016g01390	Ribosomal protein S3 (RPS3C) 40S	VIT_11s0016g01390	Ribosomal protein S3 (RPS3C) 40S
chr11	6415501	6416500	1.79e-08	2.7e-06	-61.4474			VIT_11s0118g00640	zinc finger (C3HC4-type RING finger)	VIT_11s0118g00620	zinc finger (C3HC4-type RING finger)
chr11	6415501	6416500	1.79e-08	2.7e-06	-61.4474			VIT_11s0118g00640	zinc finger (C3HC4-type RING finger)	VIT_11s0118g00640	zinc finger (C3HC4-type RING finger)
chr11	2195501	2196500	7.34e-06	0.000426665	-41.4286					VIT_11s0016g02780	myb domain protein 68
chr11	2460001	2461000	7.61e-05	0.00281313	-36.4341					VIT_11s0016g03050	MATE efflux family protein
chr11	2460001	2461000	7.61e-05	0.00281313	-36.4341					VIT_11s0016g03060	no hit
chr11	2552001	2553000	1.55e-06	0.000118584	-33.3814	VIT_11s0016g03180	ABI1 (ABA INSENSITIVE 1)			VIT_11s0016g03170	ARABIDOPSIS HISTIDINE PHOSPHOTRANSFER AHP4
chr11	2878501	2879500	3.97e-06	0.000259395	-47.0013	VIT_11s0016g03530	DNA-directed RNA polymerase II subunit E			VIT_11s0016g03520	early nodule-specific-like protein ENOD8
chr11	3061501	3062500	6.36e-06	0.000380202	-29.4633	VIT_11s0016g03750	Myb-related protein 3R-1 (Plant c-MYB-like protein 1) MYB3R1			VIT_11s0016g03740	Rho guanyl-nucleotide exchange factor ROPGEF8
chr11	4323501	4324500	9.2e-06	0.000513971	-32.4324					VIT_11s0016g05010	lactoylglutathione lyase
chr11	4323501	4324500	9.2e-06	0.000513971	-32.4324					VIT_11s0016g05020	IMP dehydrogenase/GMP reductase
chr11	4439001	4440000	3.91e-07	3.73e-05	-26.6667					VIT_11s0016g05170	nitrate transporter
chr11	4947501	4948500	2.61e-11	8.94e-09	-37.2451					VIT_11s0016g05550	plastocyanin domain-containing protein
chr11	17457501	17458500	2.29e-05	0.00108296	-38.5198	VIT_11s0052g00130	Calcineurin phosphoesterase			VIT_11s0052g00140	mannosyl-oligosaccharide 1,2-alpha-mannosidase
chr11	11948001	11949000	1.37e-05	0.000717167	-26.8826					VIT_11s0065g00160	Splicing factor YT521-B
chr11	11948501	11949500	2.38e-13	1.31e-10	-41.8359					VIT_11s0065g00160	Splicing factor YT521-B
chr11	15917001	15918000	5.3e-07	4.82e-05	-30	VIT_11s0103g00120	Phenylalanyl-tRNA synthetase			VIT_11s0103g00100	photosystem II protein D2
chr11	15917001	15918000	5.3e-07	4.82e-05	-30	VIT_11s0103g00120	Phenylalanyl-tRNA synthetase			VIT_11s0103g00110	photosystem II protein D2
chr11	16096001	16097000	8.49e-05	0.00306797	-42.3372					VIT_11s0103g00190	phospholipase A2 alpha
chr11	5581001	5582000	1.95e-10	5.28e-08	-25.824					VIT_11s0118g00030	exostosin family protein
chr11	6418501	6419500	6.36e-14	3.93e-11	-50.17					VIT_11s0118g00640	zinc finger (C3HC4-type RING finger)
chr11	6418501	6419500	6.36e-14	3.93e-11	-50.17					VIT_11s0118g00650	unknown
chr11	6653501	6654500	1.8e-05	0.000892856	-26.2989					VIT_11s0118g00810	Peptidyl-prolyl cis-trans isomerase
chr11	284501	285500	5.87e-07	5.26e-05	-29.3522	VIT_11s0016g00280	bifunctional lysine-ketoglutarate reductase/saccharopine dehydrogenase
chr11	1588501	1589500	1.26e-05	0.000669901	-28.8967	VIT_11s0016g01950	casein kinase I delta
chr11	8059501	8060500	3.29e-05	0.00145254	-26.7611	VIT_11s0037g00100	CCR4-NOT transcription complex protein
chr11	13128001	13129000	6.4e-08	8.03e-06	-33.0887	VIT_11s0065g00710	Cleavage stimulation factor 77
chr11	20048501	20049500	8.59e-07	7.23e-05	-37.931	VIT_11s0052g01840	diacylglycerol kinase
chr11	20049001	20050000	3.56e-05	0.00154545	-26.087	VIT_11s0052g01840	diacylglycerol kinase
chr11	5630501	5631500	1.22e-07	1.4e-05	-29.8242	VIT_11s0118g00080	disease resistance protein
chr11	2471501	2472500	1.24e-07	1.41e-05	-32.0199	VIT_11s0016g03070	hexokinase-2
chr11	17474501	17475500	0.000175	0.00538549	-27.1186	VIT_11s0052g00140	mannosyl-oligosaccharide 1,2-alpha-mannosidase
chr11	17492501	17493500	1.14e-06	9.2e-05	-54.5455	VIT_11s0052g00140	mannosyl-oligosaccharide 1,2-alpha-mannosidase
chr11	2070501	2071500	2.67e-11	9.12e-09	-39.081	VIT_11s0016g02580	MAPK activating protein-like
chr11	4980001	4981000	3.44e-06	0.000230024	-46.5909	VIT_11s0016g05580	methyl-CpG-binding domain-containing protein
chr11	3322501	3323500	3.84e-06	0.000252267	-29.4343	VIT_11s0016g04060	MUT9-related serine/threonine protein kinase
chr11	2325501	2326500	2.22e-08	3.23e-06	-27.0013	VIT_11s0016g02880	NAC domain-containing protein 75
chr11	8018001	8019000	1.2e-10	3.46e-08	-41.573	VIT_11s0037g00070	NADP-dependent glyceraldehyde-3-phosphate dehydrogenase
chr11	2578001	2579000	1.7e-08	2.58e-06	-38.5965	VIT_11s0016g03210	NADP-dependent malic enzyme
chr11	1307001	1308000	0.000223716	0.00649284	-25.641	VIT_11s0016g01620	no hit
chr11	18841501	18842500	1.23e-06	9.76e-05	-25.9191	VIT_11s0052g00910	no hit
chr11	1193001	1194000	3.36e-08	4.62e-06	-51.6854	VIT_11s0016g01500	PHD finger protein alfin
chr11	1203001	1204000	1.94e-33	1.65e-29	-79.5082	VIT_11s0016g01510	phenylalanine ammonia-lyase
chr11	12386001	12387000	6.88e-09	1.18e-06	-33.5593	VIT_11s0065g00320	proteasome 20S beta subunit A (PBA1) (PRCD)
chr11	1616001	1617000	6.67e-07	5.85e-05	-27.5275	VIT_11s0016g01990	Regulatory protein NPR1 (Nonexpresser of PR genes 1)
chr11	19409001	19410000	3.83e-06	0.000251665	-28.7654	VIT_11s0052g01400	ribitol kinase
chr11	349001	350000	2.54e-18	3.48e-15	-51.2446	VIT_11s0016g00350	sec34/COG3
chr11	19716001	19717000	2.14e-05	0.00102651	-32.0949	VIT_11s0052g01660	serine esterase
chr11	2664001	2665000	4.43e-15	3.46e-12	-34.3935	VIT_11s0016g03290	SKI interacting protein
chr11	11985001	11986000	3.8e-06	0.000249577	-29.7394	VIT_11s0065g00170	squamosa promoter-binding protein 2 (SPL2)
chr11	11985501	11986500	3.46e-06	0.000230986	-36.0042	VIT_11s0065g00170	squamosa promoter-binding protein 2 (SPL2)
chr11	11465501	11466500	1.49e-06	0.000114896	-29.1415	VIT_11s0065g00020	unknown
chr11	12907501	12908500	3.46e-11	1.15e-08	-36.4149	VIT_11s0065g00620	unknown
chr11	1339001	1340000	2.31e-09	4.54e-07	-38.2948	VIT_11s0016g01690	Unknown protein
chr11	4382501	4383500	1.66e-19	2.67e-16	-72.3452	VIT_11s0016g05100	Unknown protein
chr11	7947001	7948000	3e-10	7.74e-08	-41.0256	VIT_11s0037g00030	Unknown protein
chr11	7947501	7948500	2.15e-06	0.000155736	-41.0256	VIT_11s0037g00030	Unknown protein
chr11	17324501	17325500	1.43e-05	0.000740206	-41.5094	VIT_11s0052g00080	Unknown protein
chr11	8139001	8140000	0.000378	0.0096702	-30	VIT_11s0037g00150	WRKY DNA-binding protein 32
chr12	12071001	12072000	1.46e-09	3.08e-07	-30.6592	VIT_12s0028g00300	amidase	VIT_12s0028g00300	amidase	VIT_12s0028g00300	amidase
chr12	20071001	20072000	0.000219	0.00638706	-26.9231			VIT_12s0034g02180	Aminomethyltransferase	VIT_12s0034g02180	Aminomethyltransferase
chr12	9828501	9829500	4.1e-10	1.01e-07	-32.6923			VIT_12s0057g01500	calcium exchanger 5	VIT_12s0057g01500	calcium exchanger 5
chr12	250501	251500	1.1e-08	1.77e-06	-31.4744	VIT_12s0142g00510	cinnamoyl-CoA reductase	VIT_12s0142g00510	cinnamoyl-CoA reductase	VIT_12s0142g00510	cinnamoyl-CoA reductase
chr12	1105001	1106000	6.41e-09	1.11e-06	-37.4006	VIT_12s0028g00490	component of oligomeric golgi complex 5	VIT_12s0028g00490	component of oligomeric golgi complex 5	VIT_12s0028g00500	component of oligomeric golgi complex 5
chr12	19045501	19046500	5.5e-11	1.74e-08	-42.9907	VIT_12s0034g01440	emp24/gp25L/p24	VIT_12s0034g01440	emp24/gp25L/p24	VIT_12s0034g01440	emp24/gp25L/p24
chr12	5552501	5553500	3.77e-22	9.09e-19	-33.1074	VIT_12s0059g00740	germin1	VIT_12s0059g00740	germin1	VIT_12s0059g00740	germin1
chr12	5553001	5554000	3.77e-22	9.09e-19	-33.1074	VIT_12s0059g00740	germin1	VIT_12s0059g00740	germin1	VIT_12s0059g00740	germin1
chr12	23900001	23901000	6.89e-06	0.000405416	-32.6923			VIT_12s0035g02020	NAC domain-containing protein 34/35	VIT_12s0035g02020	NAC domain-containing protein 34/35
chr12	1105001	1106000	6.41e-09	1.11e-06	-37.4006	VIT_12s0028g00480	no hit	VIT_12s0028g00490	no hit	VIT_12s0028g00490	no hit
chr12	22905501	22906500	5.72e-51	1.62e-46	-44.8828			VIT_12s0035g01480	no hit	VIT_12s0035g01480	no hit
chr12	22905501	22906500	5.72e-51	1.62e-46	-44.8828			VIT_12s0035g01480	no hit	VIT_12s0035g01490	no hit
chr12	22905501	22906500	5.72e-51	1.62e-46	-44.8828			VIT_12s0035g01480	no hit	VIT_12s0035g01500	no hit
chr12	22905501	22906500	5.72e-51	1.62e-46	-44.8828			VIT_12s0035g01480	no hit	VIT_12s0035g01510	no hit
chr12	22355001	22356000	2.43e-05	0.00113675	-31.1667	VIT_12s0035g01040	NSL1 (NECROTIC SPOTTED LESIONS 1)	VIT_12s0035g01040	NSL1 (NECROTIC SPOTTED LESIONS 1)	VIT_12s0035g01040	NSL1 (NECROTIC SPOTTED LESIONS 1)
chr12	6158001	6159000	1.3e-06	0.000102543	-31.7255	VIT_12s0059g01230	ribosomal protein L30	VIT_12s0059g01230	ribosomal protein L30	VIT_12s0059g01230	ribosomal protein L30
chr12	6158501	6159500	5.84e-10	1.39e-07	-37.8576	VIT_12s0059g01230	ribosomal protein L30	VIT_12s0059g01230	ribosomal protein L30	VIT_12s0059g01230	ribosomal protein L30
chr12	6138501	6139500	1.77e-13	9.93e-11	-36.9855			VIT_12s0059g01210	RNA-binding protein	VIT_12s0059g01200	RNA-binding protein
chr12	6138501	6139500	1.77e-13	9.93e-11	-36.9855			VIT_12s0059g01210	RNA-binding protein	VIT_12s0059g01210	RNA-binding protein
chr12	2313501	2314500	4.63e-05	0.00190406	-25.3694			VIT_12s0028g01630	S-receptor kinase	VIT_12s0028g01610	S-receptor kinase
chr12	2313501	2314500	4.63e-05	0.00190406	-25.3694			VIT_12s0028g01630	S-receptor kinase	VIT_12s0028g01630	S-receptor kinase
chr12	14364001	14365000	7.16e-07	6.22e-05	-47.291			VIT_12s0055g01220	Tubulin folding cofactor TITAN 1	VIT_12s0055g01220	Tubulin folding cofactor TITAN 1
chr12	14364501	14365500	0.000172732	0.0053284	-42.8458			VIT_12s0055g01220	Tubulin folding cofactor TITAN 1	VIT_12s0055g01220	Tubulin folding cofactor TITAN 1
chr12	14065001	14066000	3.99e-11	1.3e-08	-30.6467	VIT_12s0121g00380	xylan 1,4-beta-xylosidase	VIT_12s0121g00380	xylan 1,4-beta-xylosidase	VIT_12s0121g00380	xylan 1,4-beta-xylosidase
chr12	2937001	2938000	0.000238	0.00680673	-29.2593					VIT_12s0028g02160	Ribulose bisphosphate carboxylase, large chain
chr12	3089501	3090500	4.55e-17	5.09e-14	-29.0065					VIT_12s0028g02340	ketol-acid reductoisomerase
chr12	3414001	3415000	6.5e-09	1.12e-06	-46.1765					VIT_12s0028g02640	GTP-binding protein typA/bipA
chr12	4245501	4246500	2.51e-06	0.00017691	-28.0142					VIT_12s0028g03470	haloacid dehalogenase hydrolase
chr12	18470501	18471500	2.85e-06	0.000196605	-28.127	VIT_12s0034g01050	no hit			VIT_12s0034g01040	no hit
chr12	18471001	18472000	6.86e-07	5.99e-05	-32.8756	VIT_12s0034g01050	no hit			VIT_12s0034g01040	no hit
chr12	18564501	18565500	0.000357	0.00924986	-26.7394	VIT_12s0034g01100	mucin-related			VIT_12s0034g01110	Unknown protein
chr12	19451501	19452500	0.000109	0.00372352	-40.5207	VIT_12s0034g01750	disease resistance RPP13 protein 1			VIT_12s0034g01760	Unknown protein
chr12	19452001	19453000	0.000109	0.00372352	-40.5207	VIT_12s0034g01750	disease resistance RPP13 protein 1			VIT_12s0034g01760	Unknown protein
chr12	20017001	20018000	4.74e-11	1.53e-08	-60.0733					VIT_12s0034g02150	ORG2 (OBP3-responsive gene 2)
chr12	20017501	20018500	5.96e-06	0.000361016	-41.6487					VIT_12s0034g02150	ORG2 (OBP3-responsive gene 2)
chr12	20067501	20068500	0.000280121	0.00770835	-26.8293	VIT_12s0034g02170	SAG18 (Senescence associated gene 18)			VIT_12s0034g02180	Aminomethyltransferase
chr12	21200001	21201000	1.39e-15	1.18e-12	-39.3764	VIT_12s0035g00330	AAA-type ATPase			VIT_12s0035g00340	AAA-type ATPase
chr12	22906001	22907000	6.5e-19	9.6e-16	-44.3816					VIT_12s0035g01480	no hit
chr12	22906001	22907000	6.5e-19	9.6e-16	-44.3816					VIT_12s0035g01490	Peroxiredoxin
chr12	22906001	22907000	6.5e-19	9.6e-16	-44.3816					VIT_12s0035g01500	zinc finger (FYVE type)
chr12	22906001	22907000	6.5e-19	9.6e-16	-44.3816					VIT_12s0035g01510	ATP-dependent RNA helicase DDX18
chr12	23441001	23442000	4.81e-05	0.00196334	-43.5673					VIT_12s0035g01750	Unknown protein
chr12	23441501	23442500	4.81e-05	0.00196334	-43.5673					VIT_12s0035g01750	Unknown protein
chr12	14190001	14191000	7.47e-46	1.52e-41	-51.8186					VIT_12s0055g01290	no hit
chr12	14190501	14191500	2.28e-34	2.11e-30	-43.8825					VIT_12s0055g01290	no hit
chr12	5467501	5468500	1.49e-10	4.19e-08	-60.4511	VIT_12s0059g00620	3'-5' exoribonuclease			VIT_12s0059g00630	zinc finger (DHHC type)
chr12	5558001	5559000	6.31e-05	0.00242812	-46.6235					VIT_12s0059g00750	prephenate dehydratase
chr12	5728501	5729500	2.47e-05	0.00115267	-26.8984					VIT_12s0059g00930	Cellulose synthase CSLB04
chr12	14111501	14112500	3.4e-06	0.000227952	-29.3461	VIT_12s0121g00420	unknown			VIT_12s0121g00410	ubiquitin-specific protease 12
chr12	7638001	7639000	2.89e-07	2.9e-05	-35.071					VIT_12s0134g00100	Ribosomal protein L8 (RPL8C) 60S
chr12	7747501	7748500	3.58e-10	9.04e-08	-42.045	VIT_12s0134g00210	pentatricopeptide (PPR) repeat-containing			VIT_12s0134g00220	F-box family protein
chr12	8236001	8237000	3.88e-12	1.65e-09	-41.6239					VIT_12s0134g00620	anthocyanidin 3-O-glucoside-6''-O-malonyltransferase
chr12	550001	551000	6.2e-05	0.00239621	-28.5714					VIT_12s0142g00190	no hit
chr12	550501	551500	6.2e-05	0.00239621	-28.5714					VIT_12s0142g00190	no hit
chr12	141501	142500	0.000111133	0.00378817	-27.7485					VIT_12s0142g00620	RIC7 (ROP-INTERACTIVE CRIB MOTIF-CONTAINING PROTEIN 7)
chr12	12340501	12341500	9.64e-05	0.00338981	-25.9184					VIT_12s0142g00790	no hit
chr12	614001	615000	7.7e-06	0.000443873	-46.332	VIT_12s0142g00100	AML5 (ARABIDOPSIS MEI2-LIKE PROTEIN 5)
chr12	14786001	14787000	1.92e-05	0.00094163	-25.7241	VIT_12s0055g01100	beta-hydroxyacyl-ACP dehydratase
chr12	5711001	5712000	6e-11	1.87e-08	-27.6343	VIT_12s0059g00910	Cellulose synthase CSLB04
chr12	5711501	5712500	4.16e-10	1.02e-07	-28.9452	VIT_12s0059g00910	Cellulose synthase CSLB04
chr12	265501	266500	5.03e-11	1.6e-08	-27.0602	VIT_12s0142g00510	cinnamoyl-CoA reductase
chr12	266001	267000	5.03e-11	1.6e-08	-27.0602	VIT_12s0142g00510	cinnamoyl-CoA reductase
chr12	21886001	21887000	1.41e-07	1.58e-05	-33.411	VIT_12s0035g00800	helicase domain-containing protein
chr12	21962001	21963000	3.23e-07	3.18e-05	-29.3858	VIT_12s0035g00800	helicase domain-containing protein
chr12	1529501	1530500	5.21e-05	0.00208819	-30.7692	VIT_12s0028g01050	HELICASE IN VASCULAR TISSUE AND TAPETUM
chr12	12409501	12410500	2.04e-11	7.16e-09	-51.4881	VIT_12s0142g00700	MEKK1
chr12	15320001	15321000	0.000253	0.00712028	-27.4386	VIT_12s0055g00830	methyltransferase
chr12	12923501	12924500	1.66e-11	5.99e-09	-51.4234	VIT_12s0142g00120	Nuclear movement protein
chr12	1713501	1714500	0.000261879	0.00731282	-28.0188	VIT_12s0028g01140	pentatricopeptide (PPR) repeat-containing protein
chr12	18390001	18391000	1.4e-05	0.000729256	-26.9231	VIT_12s0034g00990	Peptidase C50, separase
chr12	2596501	2597500	1.5e-07	1.66e-05	-26.8699	VIT_12s0028g01950	protein kinase Xa21
chr12	1713501	1714500	0.000261879	0.00731282	-28.0188	VIT_12s0028g01150	Protein TRANSPARENT TESTA 12
chr12	20387501	20388500	3.42e-06	0.000229258	-26.4313	VIT_12s0034g02360	SEC6
chr12	20388001	20389000	1.08e-07	1.26e-05	-42.8571	VIT_12s0034g02360	SEC6
chr12	20389001	20390000	4.22e-05	0.00177348	-27.4579	VIT_12s0034g02360	SEC6
chr12	20389501	20390500	1.15e-05	0.000621018	-30.8943	VIT_12s0034g02360	SEC6
chr12	3305001	3306000	1.51e-09	3.17e-07	-48.5806	VIT_12s0028g02550	sodium/calcium exchanger family protein
chr12	5228001	5229000	4.42e-25	1.52e-21	-29.6388	VIT_12s0059g00410	TAFII59 (TATA box associated factor II 59)
chr12	2910001	2911000	1.1e-05	0.000595503	-43.2127	VIT_12s0028g02150	transcription factor
chr12	2910501	2911500	2.16e-08	3.16e-06	-38.5833	VIT_12s0028g02150	transcription factor
chr12	17809501	17810500	7.05e-09	1.21e-06	-42.8383	VIT_12s0034g00550	ubiquitin-protein ligase E3 UBR3
chr12	20208001	20209000	0.000102	0.00353663	-26.6208	VIT_12s0034g02230	UDP-glucose:glycoprotein glucosyltransferase
chr12	24049001	24050000	0.000198	0.00592678	-26.474	VIT_12s0035g02120	unknown
chr12	7125501	7126500	3.53e-07	3.42e-05	-32.2581	VIT_12s0059g02320	Unknown protein
chr12	15427001	15428000	8.22e-07	6.97e-05	-29.011	VIT_12s0055g00780	VPS20.2 SNF7
chr12	15427501	15428500	8.22e-07	6.97e-05	-29.011	VIT_12s0055g00780	VPS20.2 SNF8
chr12	21666501	21667500	4.87e-11	1.56e-08	-31.2977	VIT_12s0035g00660	zinc finger (C2H2 type) family
chr13	24833001	24834000	3.71e-06	0.000244862	-35.1611			VIT_13s0019g01010	ABA2 (ABA DEFICIENT 2)	VIT_13s0019g00980	ABA2 (ABA DEFICIENT 2)
chr13	24833001	24834000	3.71e-06	0.000244862	-35.1611			VIT_13s0019g01010	ABA2 (ABA DEFICIENT 2)	VIT_13s0019g01010	ABA2 (ABA DEFICIENT 2)
chr13	24833001	24834000	3.71e-06	0.000244862	-35.1611			VIT_13s0019g01010	ABA2 (ABA DEFICIENT 2)	VIT_13s0019g01030	ABA2 (ABA DEFICIENT 2)
chr13	4482501	4483500	2.76e-11	9.4e-09	-30.8371			VIT_13s0019g03330	adenylosuccinate lyase	VIT_13s0019g03330	adenylosuccinate lyase
chr13	5767001	5768000	1.91e-07	2.04e-05	-26.6114	VIT_13s0019g04340	ATP binding protein	VIT_13s0019g04350	ATP binding protein	VIT_13s0019g04330	ATP binding protein
chr13	5767001	5768000	1.91e-07	2.04e-05	-26.6114	VIT_13s0019g04340	ATP binding protein	VIT_13s0019g04350	ATP binding protein	VIT_13s0019g04350	ATP binding protein
chr13	24774501	24775500	0.000182267	0.00555332	-31.7326			VIT_13s0019g00850	brix domain-containing protein	VIT_13s0019g00850	brix domain-containing protein
chr13	3295001	3296000	1.19e-06	9.48e-05	-31.2268			VIT_13s0019g01840	cell division cycle 20-like protein 1	VIT_13s0019g01840	cell division cycle 20-like protein 1
chr13	20811001	20812000	2.43e-16	2.4e-13	-25.5936	VIT_13s0084g00600	DNA-directed RNA polymerase I subunit A2	VIT_13s0084g00600	DNA-directed RNA polymerase I subunit A2	VIT_13s0084g00590	DNA-directed RNA polymerase I subunit A2
chr13	20811001	20812000	2.43e-16	2.4e-13	-25.5936	VIT_13s0084g00600	DNA-directed RNA polymerase I subunit A2	VIT_13s0084g00600	DNA-directed RNA polymerase I subunit A2	VIT_13s0084g00600	DNA-directed RNA polymerase I subunit A2
chr13	2646501	2647500	1.77e-06	0.00013297	-34.8297	VIT_13s0019g00540	ethylene-responsive protein	VIT_13s0019g00530	ethylene-responsive protein	VIT_13s0019g00530	ethylene-responsive protein
chr13	6502001	6503000	6.81e-05	0.00257457	-28.7094	VIT_13s0019g04750	kinesin morphogenesis of root hair 2 (MRH2)	VIT_13s0019g04760	kinesin morphogenesis of root hair 2 (MRH2)	VIT_13s0019g04760	kinesin morphogenesis of root hair 2 (MRH2)
chr13	2908001	2909000	7.77e-06	0.000447249	-26.097	VIT_13s0019g01130	no hit	VIT_13s0019g01130	no hit	VIT_13s0019g01130	no hit
chr13	18119501	18120500	5.13e-12	2.11e-09	-31.3644	VIT_13s0047g01060	no hit	VIT_13s0047g01050	no hit	VIT_13s0047g01050	no hit
chr13	18887001	18888000	4.45e-06	0.000285901	-27.7589	VIT_13s0067g02010	no hit	VIT_13s0067g02010	no hit	VIT_13s0067g02010	no hit
chr13	1444001	1445000	8.41e-21	1.64e-17	-55.3881	VIT_13s0067g02650	nucleotidyltransferase family protein	VIT_13s0067g02690	nucleotidyltransferase family protein	VIT_13s0067g02690	nucleotidyltransferase family protein
chr13	10116501	10117500	7.73e-07	6.62e-05	-38.5919			VIT_13s0106g00380	phosphoacetylglucosamine mutase	VIT_13s0106g00380	phosphoacetylglucosamine mutase
chr13	19791501	19792500	9.1e-06	0.000509192	-26.7942	VIT_13s0067g00290	pinene synthase	VIT_13s0067g00300	pinene synthase	VIT_13s0067g00300	pinene synthase
chr13	19791501	19792500	9.1e-06	0.000509192	-26.7942	VIT_13s0067g00300	pinene synthase	VIT_13s0067g00300	pinene synthase	VIT_13s0067g00320	pinene synthase
chr13	22559001	22560000	3.44e-32	2.57e-28	-43.3968			VIT_13s0067g03740	pinene synthase	VIT_13s0067g03740	pinene synthase
chr13	7734501	7735500	3.6e-10	9.07e-08	-41.1528			VIT_13s0074g00210	pyruvate kinase	VIT_13s0074g00210	pyruvate kinase
chr13	2037001	2038000	9.33e-25	3.05e-21	-58.219			VIT_13s0067g03620	SET domain-containing protein	VIT_13s0067g03620	SET domain-containing protein
chr13	2037001	2038000	9.33e-25	3.05e-21	-58.219			VIT_13s0067g03620	SET domain-containing protein	VIT_13s0067g03650	SET domain-containing protein
chr13	3541001	3542000	4.9e-12	2.02e-09	-49.8188			VIT_13s0019g02140	tropinone reductase	VIT_13s0019g02140	tropinone reductase
chr13	18887001	18888000	4.45e-06	0.000285901	-27.7589	VIT_13s0067g02000	Unknown protein	VIT_13s0067g02000	Unknown protein	VIT_13s0067g02000	Unknown protein
chr13	12335001	12336000	1.49e-09	3.13e-07	-34.6301	VIT_13s0101g00410	vesicle-associated membrane protein 72	VIT_13s0101g00410	vesicle-associated membrane protein 72	VIT_13s0101g00400	vesicle-associated membrane protein 72
chr13	12335001	12336000	1.49e-09	3.13e-07	-34.6301	VIT_13s0101g00410	vesicle-associated membrane protein 72	VIT_13s0101g00410	vesicle-associated membrane protein 72	VIT_13s0101g00410	vesicle-associated membrane protein 72
chr13	18576501	18577500	2.57e-10	6.79e-08	-47.4399	VIT_00s0250g00020	Protein tyrosine phosphatase			VIT_00s0250g00030	glycosyltransferase family protein 1
chr13	2243001	2244000	0.00036311	0.00938376	-29.2848					VIT_00s0317g00140	exocyst subunit EXO70 H2
chr13	2964001	2965000	1.54e-10	4.33e-08	-31.7073					VIT_13s0019g01200	no hit
chr13	3295501	3296500	1.44e-05	0.00074247	-31.4015					VIT_13s0019g01840	cell division cycle 20-like protein 1
chr13	3398501	3399500	5.26e-06	0.000325998	-29.227					VIT_13s0019g01980	aspartic proteinase nepenthesin-2 precursor
chr13	3961001	3962000	3.76e-14	2.44e-11	-41.2161					VIT_13s0019g02610	subtilisin protease C1
chr13	5537001	5538000	4.86e-09	8.69e-07	-47.3874					VIT_13s0019g04150	receptor protein kinase CRINKLY4 precursor
chr13	5805501	5806500	7.59e-09	1.29e-06	-38.6907	VIT_13s0019g04350	ATP binding protein			VIT_13s0019g04360	GCN5 N-acetyltransferase (GNAT)
chr13	6028001	6029000	2.89e-08	4.05e-06	-26.6667	VIT_13s0019g04480	adenosine kinase 2 (ADK2)			VIT_13s0019g04490	-
chr13	7232001	7233000	1.14e-07	1.31e-05	-28.9118					VIT_13s0019g05300	no hit
chr13	18387501	18388500	4.06e-19	6.16e-16	-37.5383					VIT_13s0047g01210	phospholipid-translocating ATPase ALA1
chr13	18388001	18389000	3.55e-20	6.21e-17	-37.2729					VIT_13s0047g01210	phospholipid-translocating ATPase ALA1
chr13	26761001	26762000	7.98e-20	1.34e-16	-52.5714					VIT_13s0064g00460	Unknown protein
chr13	27094001	27095000	1.99e-11	7.03e-09	-36.7551	VIT_13s0064g00660	FAD binding protein			VIT_13s0064g00670	no hit
chr13	28278001	28279000	3.48e-05	0.00151721	-30.4761					VIT_13s0064g01690	latex cyanogenic beta glucosidase
chr13	28278001	28279000	3.48e-05	0.00151721	-30.4761					VIT_13s0064g01700	glycosyl hydrolase family 1 protein
chr13	28278001	28279000	3.48e-05	0.00151721	-30.4761					VIT_13s0064g01710	amygdalin hydrolase isoform AH I precursor
chr13	28387001	28388000	4.1e-16	3.86e-13	-32.8858	VIT_13s0064g01860	no hit			VIT_13s0064g01850	disease resistance protein (NBS class)
chr13	28387501	28388500	8.03e-23	2.03e-19	-35.4663	VIT_13s0064g01860	no hit			VIT_13s0064g01850	disease resistance protein (NBS class)
chr13	28402501	28403500	7.99e-28	4.03e-24	-26.1392	VIT_13s0064g01880	no hit			VIT_13s0064g01870	disease resistance protein (NBS class)
chr13	1340001	1341000	0.000218612	0.00638505	-29.803	VIT_13s0067g02450	uroporphyrinogen decarboxylase			VIT_13s0067g02480	CBL-interacting protein kinase 10 (CIPK10)
chr13	1531001	1532000	3.47e-07	3.38e-05	-31.2729					VIT_13s0067g02790	CYP79A2
chr13	22226001	22227000	1.22e-07	1.39e-05	-27.1028					VIT_13s0067g03200	proton-dependent oligopeptide transport (POT) family protein
chr13	22558501	22559500	3.44e-32	2.57e-28	-43.3968					VIT_13s0067g03740	pinene synthase
chr13	2186001	2187000	7.16e-14	4.34e-11	-27.4771	VIT_13s0067g03850	Unknown protein			VIT_13s0067g03860	Unknown protein
chr13	7533001	7534000	6.55e-07	5.76e-05	-34.102	VIT_13s0074g00070	strictosidine synthase			VIT_13s0074g00060	-
chr13	12331001	12332000	7.84e-07	6.7e-05	-29.0323					VIT_13s0101g00410	vesicle-associated membrane protein 72
chr13	10117501	10118500	1.96e-11	6.95e-09	-27.8887	VIT_13s0106g00390	VAP27-1 (VAMP/SYNAPTOBREVIN-ASSOCIATED PROTEIN 27-1)			VIT_13s0106g00380	phosphoacetylglucosamine mutase
chr13	10592501	10593500	7.43e-09	1.26e-06	-45.0401	VIT_13s0106g00700	aspartyl aminopeptidase			VIT_13s0106g00710	EMB2745 (EMBRYO DEFECTIVE 2745)
chr13	23729501	23730500	7.32e-08	8.99e-06	-26.5096					VIT_13s0139g00480	Annexin ANN4
chr13	8992001	8993000	1.52e-06	0.000116678	-45.8824	VIT_13s0074g00690	ABC transporter G member 22
chr13	3156501	3157500	2.1e-06	0.000152481	-30.1916	VIT_13s0019g01530	adaptor-related protein complex 3, beta 2 subunit
chr13	9536001	9537000	7.59e-12	2.98e-09	-35.3659	VIT_13s0106g00080	ankyrin repeat
chr13	10570001	10571000	2.36e-07	2.44e-05	-45.286	VIT_13s0106g00700	aspartyl aminopeptidase
chr13	22111001	22112000	3.47e-11	1.15e-08	-58.6957	VIT_13s0067g03000	Beta Galactosidase
chr13	22130001	22131000	5.86e-06	0.000356025	-42.8571	VIT_13s0067g03000	Beta Galactosidase
chr13	25007001	25008000	8.82e-06	0.000495793	-31.8182	VIT_13s0019g01290	crossover junction endonuclease MUS81
chr13	18521001	18522000	9.43e-06	0.000524951	-32.7273	VIT_13s0047g01240	CTV.12
chr13	23086001	23087000	1.14e-05	0.000614876	-25.0206	VIT_13s0139g00030	disease resistance protein RGA2
chr13	20776001	20777000	3.6e-15	2.87e-12	-26.9231	VIT_13s0084g00600	DNA-directed RNA polymerase I subunit A2
chr13	18224501	18225500	0.000180523	0.00551281	-31.7965	VIT_13s0047g01140	Esterase/lipase/thioesterase
chr13	27478501	27479500	7.14e-21	1.42e-17	-38.8359	VIT_13s0064g00940	FERRIC REDUCTASE DEFECTIVE 3
chr13	4050001	4051000	9.36e-10	2.09e-07	-39.421	VIT_13s0019g02720	guanylyl cyclase (GC1)
chr13	1698501	1699500	4.32e-08	5.71e-06	-29.5773	VIT_13s0067g03110	HEAT repeat-containing protein
chr13	10570001	10571000	2.36e-07	2.44e-05	-45.286	VIT_13s0106g00690	no hit
chr13	572501	573500	0.000247	0.00700716	-28.2051	VIT_13s0067g01000	PHD finger protein alfin
chr13	5671001	5672000	1.63e-09	3.39e-07	-48.2034	VIT_13s0019g04240	protein disulfide isomerase
chr13	28235001	28236000	2.58e-08	3.67e-06	-25.5513	VIT_13s0064g01660	prunasin hydrolase isoform PHA precursor
chr13	1913001	1914000	1.84e-06	0.000136867	-26.983	VIT_13s0067g03420	RabGAP/TBC domain-containing protein
chr13	12862001	12863000	1.81e-08	2.72e-06	-40.2985	VIT_13s0101g00470	Ribosomal protein S25 (RPS25E) 40S
chr13	26058501	26059500	1e-08	1.63e-06	-30.8511	VIT_13s0158g00050	serine carboxypeptidase
chr13	4005001	4006000	3.62e-17	4.15e-14	-43.7755	VIT_13s0019g02640	Subtilisin protease C1
chr13	3520001	3521000	6.84e-05	0.00258628	-30.5556	VIT_13s0019g02090	Thylakoid lumenal 15 kDa protein 1
chr13	21898001	21899000	8.04e-12	3.13e-09	-49.6794	VIT_13s0084g00030	Transcription termination factor mitochondrial mTERF
chr13	2884001	2885000	6.18e-09	1.07e-06	-31.0345	VIT_13s0019g01090	triosephosphate isomerase, cytosolic
chr13	25232001	25233000	0.000113079	0.00384268	-28.5714	VIT_13s0019g01690	ubiquitin-specific protease 24 (UBP24)
chr13	4452501	4453500	9.33e-07	7.74e-05	-38.143	VIT_13s0019g03290	Unknown protein
chr13	8684501	8685500	1.22e-07	1.39e-05	-29.6277	VIT_13s0074g00580	Unknown protein
chr13	11733501	11734500	3.09e-06	0.000210138	-34.5975	VIT_13s0101g00090	Unknown protein
chr13	15418501	15419500	7.17e-06	0.000418972	-25.8163	VIT_13s0047g00010	ZIFL2 (ZINC INDUCED FACILITATOR-LIKE 1)
chr13	15419001	15420000	1.37e-06	0.000107162	-27.8182	VIT_13s0047g00010	ZIFL2 (ZINC INDUCED FACILITATOR-LIKE 1)
chr13	27585501	27586500	8.97e-05	0.00320116	-48.381	VIT_13s0064g01030	zinc finger (C3HC4-type RING finger)BIG BROTHER
chr14	27537501	27538500	3.28e-05	0.00144881	-35.2941	VIT_14s0066g01080	ADP-RIBOSYLATION FACTOR A1B	VIT_14s0066g01080	ADP-RIBOSYLATION FACTOR A1B	VIT_14s0066g01080	ADP-RIBOSYLATION FACTOR A1B
chr14	12927001	12928000	2.17e-07	2.28e-05	-27.6635			VIT_14s0036g01530	ATRAD3 (Arabidopsis thaliana Ras Associated with Diabetes protein 3	VIT_14s0036g01530	ATRAD3 (Arabidopsis thaliana Ras Associated with Diabetes protein 3
chr14	7294501	7295500	1.86e-10	5.09e-08	-44.9059			VIT_14s0030g02170	calcium-binding EF hand	VIT_14s0030g02170	calcium-binding EF hand
chr14	770001	771000	1.17e-10	3.4e-08	-42.1667	VIT_14s0060g01030	haloacid dehalogenase hydrolase	VIT_14s0060g01020	haloacid dehalogenase hydrolase	VIT_14s0060g01020	haloacid dehalogenase hydrolase
chr14	770501	771500	1.79e-12	8.22e-10	-51.119	VIT_14s0060g01030	haloacid dehalogenase hydrolase	VIT_14s0060g01020	haloacid dehalogenase hydrolase	VIT_14s0060g01020	haloacid dehalogenase hydrolase
chr14	28599501	28600500	1.5e-15	1.27e-12	-28.5891			VIT_14s0066g02400	mannose-1-phosphate guanyltransferase	VIT_14s0066g02400	mannose-1-phosphate guanyltransferase
chr14	13459001	13460000	1.87e-25	6.72e-22	-52.4159	VIT_14s0006g00240	no hit	VIT_14s0006g00240	no hit	VIT_14s0006g00240	no hit
chr14	13459501	13460500	2.32e-44	4.07e-40	-58.3902	VIT_14s0006g00240	no hit	VIT_14s0006g00240	no hit	VIT_14s0006g00240	no hit
chr14	22952001	22953000	3.14e-11	1.05e-08	-27.9421	VIT_14s0083g00760	no hit	VIT_14s0083g00750	no hit	VIT_14s0083g00770	no hit
chr14	156501	157500	5.66e-10	1.35e-07	-61.7021	VIT_14s0060g00160	nucleoporin	VIT_14s0060g00160	nucleoporin	VIT_14s0060g00160	nucleoporin
chr14	156501	157500	5.66e-10	1.35e-07	-61.7021	VIT_14s0060g00170	nucleoporin	VIT_14s0060g00160	nucleoporin	VIT_14s0060g00160	nucleoporin
chr14	23946001	23947000	1.24e-05	0.000660107	-31.5531	VIT_14s0068g00230	Spiral 1 like 2	VIT_14s0068g00220	Spiral 1 like 2	VIT_14s0068g00220	Spiral 1 like 2
chr14	22952001	22953000	3.14e-11	1.05e-08	-27.9421	VIT_14s0083g00750	Unknown protein	VIT_14s0083g00750	Unknown protein	VIT_14s0083g00750	Unknown protein
chr14	14120001	14121000	5.14e-29	2.85e-25	-53.1928					VIT_14s0006g00430	carboxylesterase
chr14	14120501	14121500	6.95e-15	5.18e-12	-46.3241					VIT_14s0006g00430	carboxylesterase
chr14	14855001	14856000	2.28e-07	2.37e-05	-44					VIT_14s0006g00650	transducin family protein / WD-40 repeat
chr14	18151501	18152500	3.02e-15	2.45e-12	-34.1315					VIT_14s0006g01680	CYP96A10
chr14	20619501	20620500	1.7e-12	7.82e-10	-36.6497					VIT_14s0006g02650	receptor-like protein kinase
chr14	5309001	5310000	8.96e-14	5.35e-11	-27.6473	VIT_14s0030g00990	disease resistance protein (NBS-LRR class)			VIT_14s0030g01000	no hit
chr14	5309501	5310500	1.22e-16	1.26e-13	-27.9594	VIT_14s0030g00990	disease resistance protein (NBS-LRR class)			VIT_14s0030g01000	no hit
chr14	6065501	6066500	0.000298	0.00808328	-27.7778					VIT_14s0030g01470	Late embryogenesis abundant protein D-34 (LEA D-34)
chr14	6067001	6068000	6.71e-06	0.000397035	-33.5498					VIT_14s0030g01470	Late embryogenesis abundant protein D-34 (LEA D-34)
chr14	7036001	7037000	6.72e-07	5.89e-05	-56.4365	VIT_14s0030g02010	Auxin-induced protein PCNT115			VIT_14s0030g02000	-
chr14	254501	255500	0.000117284	0.00395265	-26.504					VIT_14s0060g00250	no hit
chr14	278001	279000	0.000298	0.0080821	-36.9853	VIT_14s0060g00290	anaphase-promoting complex component APC11			VIT_14s0060g00270	pentatricopeptide (PPR) repeat-containing
chr14	516501	517500	2e-06	0.000146445	-28.0876	VIT_14s0060g00590	Unknown protein			VIT_14s0060g00580	FACT complex subunit SPT16
chr14	1150501	1151500	3.88e-06	0.000254304	-31.9884					VIT_14s0060g01450	3'-5' exoribonuclease
chr14	27115501	27116500	2.71e-09	5.22e-07	-45.263	VIT_14s0066g00610	Unknown protein			VIT_14s0066g00620	Chitinase, class III
chr14	27932501	27933500	4.66e-12	1.94e-09	-30.2325	VIT_14s0066g01560	Cyclic nucleotide-gated ion channel 18			VIT_14s0066g01550	Aldehyde dehydrogenase 1 precursor
chr14	27933501	27934500	1.17e-06	9.36e-05	-49.9533	VIT_14s0066g01560	Cyclic nucleotide-gated ion channel 18			VIT_14s0066g01550	Aldehyde dehydrogenase 1 precursor
chr14	28173501	28174500	1.19e-10	3.45e-08	-25.0272	VIT_14s0066g01890	sterile alpha motif (SAM) domain-containing			VIT_14s0066g01870	armadillo/beta-catenin repeat / U-box domain-containing protein
chr14	28255001	28256000	1.35e-05	0.000708036	-29.3608					VIT_14s0066g01990	matrix metalloproteinase
chr14	28453501	28454500	1.45e-06	0.000112339	-30.0385	VIT_14s0066g02230	binding			VIT_14s0066g02240	serine/threonine protein phosphatase PP2A-5 catalytic subunit (PP2A5)
chr14	28615001	28616000	2.58e-05	0.00119344	-30.0824					VIT_14s0066g02430	chaperone BCS1 mitochondrial
chr14	23946501	23947500	1.24e-05	0.000660107	-31.5531	VIT_14s0068g00230	Spiral 1 like 2			VIT_14s0068g00220	proteasome
chr14	24036501	24037500	0.000222366	0.00646507	-32.9328					VIT_14s0068g00320	-
chr14	24914501	24915500	2.04e-10	5.52e-08	-33.9723	VIT_14s0068g01120	alpha-mannosidase precursor lysosomal			VIT_14s0068g01130	zinc finger (C3HC4-type RING finger)
chr14	24938501	24939500	7.07e-37	8.39e-33	-32.1528	VIT_14s0068g01150	sialyltransferase			VIT_14s0068g01140	DnaJ homolog, subfamily B, member 12
chr14	24938501	24939500	7.07e-37	8.39e-33	-32.1528	VIT_14s0068g01150	sialyltransferase			VIT_14s0068g01160	cytokinin-repressed protein CR9
chr14	25253501	25254500	0.000216648	0.00634224	-32.9365	VIT_14s0068g01550	Unknown protein			VIT_14s0068g01540	serine/threonine protein kinase PBS1
chr14	25661001	25662000	6e-09	1.05e-06	-25.6132	VIT_14s0068g02020	yrdC			VIT_14s0068g02010	IMP dehydrogenase/GMP reductase
chr14	25661501	25662500	1.8e-11	6.43e-09	-30.3145	VIT_14s0068g02020	yrdC			VIT_14s0068g02010	IMP dehydrogenase/GMP reductase
chr14	7688501	7689500	1.42e-05	0.000738008	-29.5652	VIT_14s0081g00150	ankyrin			VIT_14s0081g00140	pentatricopeptide (PPR) repeat-containing
chr14	22119001	22120000	2.5e-07	2.57e-05	-25.9386					VIT_14s0083g00150	TCP family transcription factor 1
chr14	23053501	23054500	1.1e-09	2.42e-07	-61.141					VIT_14s0083g00840	lipase GDSL 7
chr14	23054001	23055000	2.07e-10	5.61e-08	-49.9564					VIT_14s0083g00840	lipase GDSL 7
chr14	23054501	23055500	6.31e-12	2.53e-09	-77.3956					VIT_14s0083g00840	lipase GDSL 7
chr14	23636501	23637500	3.42e-10	8.68e-08	-39.4707					VIT_14s0083g01210	FERONIA receptor-like kinase
chr14	23651501	23652500	5.69e-06	0.000348289	-32.1618					VIT_14s0083g01220	FERONIA receptor-like kinase
chr14	28936501	28937500	1.1e-06	8.86e-05	-29.1819	VIT_14s0108g00140	ubiquitin-conjugating enzyme E2 A			VIT_14s0108g00130	GTP-binding protein LepA
chr14	29382001	29383000	1.15e-09	2.5e-07	-59.4697					VIT_14s0108g00650	chromosome condensation protein
chr14	29382501	29383500	1.15e-09	2.5e-07	-59.4697					VIT_14s0108g00660	chromosome condensation protein
chr14	29382001	29383000	1.15e-09	2.5e-07	-59.4697					VIT_14s0108g00660	chromosome condensation protein
chr14	29382501	29383500	1.15e-09	2.5e-07	-59.4697					VIT_14s0108g00670	chromosome condensation protein
chr14	29382001	29383000	1.15e-09	2.5e-07	-59.4697					VIT_14s0108g00670	chromosome condensation protein
chr14	29781501	29782500	1.26e-06	9.97e-05	-28.193	VIT_14s0108g01160	Latex abundant protein 1			VIT_14s0108g01170	pectinesterase family
chr14	30004501	30005500	3.13e-08	4.35e-06	-34.4156					VIT_14s0108g01430	zinc finger (C3HC4-type RING finger)
chr14	30119001	30120000	1.09e-09	2.4e-07	-32.0482					VIT_14s0108g01570	zinc finger (C2H2 type) family
chr14	2693001	2694000	1.64e-05	0.000828285	-44.9855					VIT_14s0128g00890	SNF4 (Sucrose NonFermenting 4)
chr14	26102001	26103000	2.06e-08	3.03e-06	-26.7483	VIT_14s0171g00270	COP9 signalosome complex subunit 3			VIT_14s0171g00260	phosducin
chr14	443501	444500	7.75e-17	8.31e-14	-25.2542	VIT_14s0060g00470	ABC transporter G member 21
chr14	24447001	24448000	1.63e-05	0.000824548	-30.696	VIT_14s0068g00640	Acetyl-CoA synthetase
chr14	2042501	2043500	0.00014	0.00453225	-30	VIT_14s0060g02410	acyl-CoA binding
chr14	16204001	16205000	3.84e-05	0.00164489	-27.2283	VIT_14s0006g01090	ADP-ribosylation factor-like A1A
chr14	17712001	17713000	1.16e-06	9.3e-05	-33.3333	VIT_14s0006g01540	Aquaporin NIP4;1
chr14	17712501	17713500	1.16e-06	9.3e-05	-33.3333	VIT_14s0006g01540	Aquaporin NIP4;1
chr14	5858001	5859000	7.62e-05	0.00281494	-28.9995	VIT_14s0030g01340	beta-ketoacyl-CoA synthase
chr14	5876501	5877500	6.65e-06	0.000394231	-34.4262	VIT_14s0030g01340	beta-ketoacyl-CoA synthase
chr14	28946001	28947000	1.69e-05	0.000848192	-36.3852	VIT_14s0108g00150	calmodulin-binding region IQD28
chr14	9519001	9520000	2.55e-07	2.61e-05	-27.6933	VIT_14s0036g00100	disease resistance protein (CC-NBS-LRR class)
chr14	11938001	11939000	7.39e-05	0.00274825	-27.7963	VIT_14s0036g01170	disease resistance protein (CC-NBS-LRR class)
chr14	30063501	30064500	4.8e-17	5.33e-14	-44.7777	VIT_14s0108g01520	glycosyl transferase family 8 protein
chr14	1665501	1666500	2.42e-16	2.39e-13	-29.9238	VIT_14s0060g02080	lipase GDSL
chr14	17041001	17042000	7.92e-05	0.00290547	-31.4286	VIT_14s0006g01330	no hit
chr14	17454001	17455000	2.27e-07	2.36e-05	-54.2199	VIT_14s0006g01440	no hit
chr14	5439501	5440500	1.83e-07	1.97e-05	-37.2486	VIT_14s0030g01060	no hit
chr14	9852001	9853000	1.24e-06	9.81e-05	-38.5965	VIT_14s0036g00340	no hit
chr14	21898501	21899500	1.41e-05	0.00073355	-26.5	VIT_14s0006g03280	nuclear matrix constituent protein 1
chr14	24632501	24633500	2.66e-09	5.14e-07	-47.4799	VIT_14s0068g00870	Nudix hydrolase 13
chr14	24488501	24489500	7.91e-09	1.33e-06	-47.619	VIT_14s0068g00690	OTU cysteine protease
chr14	22340501	22341500	4.59e-09	8.31e-07	-26.6372	VIT_14s0083g00300	RNA polymerase sigma factor
chr14	24740001	24741000	7.1e-07	6.17e-05	-37.7358	VIT_14s0068g00970	RPK1 (RECEPTOR-LIKE PROTEIN KINASE 1)
chr14	451001	452000	6.76e-09	1.16e-06	-26.6423	VIT_14s0060g00480	S-adenosylmethionine synthetase 1 (SAM1)
chr14	23374501	23375500	7e-11	2.14e-08	-54.7226	VIT_14s0083g01050	SEPALLATA1
chr14	4800501	4801500	0.000166	0.00516516	-26.8264	VIT_14s0030g00650	shikimate dehydrogenase
chr14	12730001	12731000	5.91e-07	5.28e-05	-29.4017	VIT_14s0036g01460	SNF2 domain-containing protein helicase ATRX/CHR20
chr14	12730501	12731500	1.35e-06	0.000105353	-34.3137	VIT_14s0036g01460	SNF2 domain-containing protein helicase ATRX/CHR20
chr14	1225501	1226500	4.62e-06	0.000294528	-26.5977	VIT_14s0060g01540	syntaxin 16
chr14	3062501	3063500	5.82e-14	3.62e-11	-35.0198	VIT_14s0128g00440	TANGLED
chr14	26329501	26330500	0.00013	0.00427457	-30.303	VIT_14s0219g00010	transposon protein
chr14	3969001	3970000	1.94e-09	3.93e-07	-26.3158	VIT_14s0030g00180	Unknown protein
chr14	1436501	1437500	1.91e-06	0.000141229	-27.8768	VIT_14s0060g01740	Unknown protein
chr14	24740001	24741000	7.1e-07	6.17e-05	-37.7358	VIT_14s0068g00980	Unknown protein
chr14	30168501	30169500	1.14e-06	9.17e-05	-32.1368	VIT_14s0108g01630	Unknown protein
chr14	6606501	6607500	0.000103	0.00356898	-26	VIT_14s0030g01740	Zeta-carotene desaturase ZDS1
chr15	5172001	5173000	3.26e-05	0.00144257	-31.1355	VIT_15s0107g00220	CPSF A subunit, C-terminal	VIT_15s0107g00220	CPSF A subunit, C-terminal	VIT_15s0107g00220	CPSF A subunit, C-terminal
chr15	5171501	5172500	1.57e-08	2.4e-06	-28.2606			VIT_15s0107g00220	CPSF A subunit, C-terminal	VIT_15s0107g00220	CPSF A subunit, C-terminal
chr15	5172001	5173000	3.26e-05	0.00144257	-31.1355	VIT_15s0107g00220	CPSF A subunit, C-terminal	VIT_15s0107g00220	CPSF A subunit, C-terminal	VIT_15s0107g00230	CPSF A subunit, C-terminal
chr15	5171501	5172500	1.57e-08	2.4e-06	-28.2606			VIT_15s0107g00220	CPSF A subunit, C-terminal	VIT_15s0107g00230	CPSF A subunit, C-terminal
chr15	5098501	5099500	1.09e-09	2.4e-07	-45.4545	VIT_15s0107g00210	Dihydroflavonol reductase (DFR)	VIT_15s0107g00210	Dihydroflavonol reductase (DFR)	VIT_15s0107g00210	Dihydroflavonol reductase (DFR)
chr15	5099001	5100000	8.22e-09	1.37e-06	-62.5	VIT_15s0107g00210	Dihydroflavonol reductase (DFR)	VIT_15s0107g00210	Dihydroflavonol reductase (DFR)	VIT_15s0107g00210	Dihydroflavonol reductase (DFR)
chr15	15975001	15976000	9.71e-13	4.69e-10	-58.0645	VIT_15s0048g01810	fructosamine kinase	VIT_15s0048g01810	fructosamine kinase	VIT_15s0048g01800	fructosamine kinase
chr15	15975001	15976000	9.71e-13	4.69e-10	-58.0645	VIT_15s0048g01810	fructosamine kinase	VIT_15s0048g01810	fructosamine kinase	VIT_15s0048g01810	fructosamine kinase
chr15	18342001	18343000	1.73e-20	3.17e-17	-25.0212			VIT_15s0046g01320	kinase	VIT_15s0046g01320	kinase
chr15	18342001	18343000	1.73e-20	3.17e-17	-25.0212			VIT_15s0046g01320	kinase	VIT_15s0046g01330	kinase
chr15	10447001	10448000	4.84e-13	2.5e-10	-43.0108			VIT_15s0021g00700	no hit	VIT_15s0021g00700	no hit
chr15	8218501	8219500	3.35e-07	3.28e-05	-26.8293			VIT_15s0045g01210	no hit	VIT_15s0045g01210	no hit
chr15	16911501	16912500	2.75e-13	1.51e-10	-36.4984	VIT_15s0048g02790	no hit	VIT_15s0048g02790	no hit	VIT_15s0048g02790	no hit
chr15	16911501	16912500	2.75e-13	1.51e-10	-36.4984	VIT_15s0048g02790	no hit	VIT_15s0048g02790	no hit	VIT_15s0048g02800	no hit
chr15	3693001	3694000	5.6e-11	1.77e-08	-71.5873	VIT_15s0024g01720	TIR-NBS-LRR type R protein 7	VIT_15s0024g01720	TIR-NBS-LRR type R protein 7	VIT_15s0024g01720	TIR-NBS-LRR type R protein 7
chr15	9380501	9381500	1.74e-05	0.000868635	-31.4594					VIT_15s0021g00110	-
chr15	10780001	10781000	6.68e-06	0.000395804	-31.7493					VIT_15s0021g00910	dolichyl pyrophosphate Glc1Man9GlcNAc2 alpha-1,3-glucosyltransferase
chr15	12624001	12625000	2.42e-09	4.72e-07	-31.602	VIT_15s0021g01940	KH domain-containing protein			VIT_15s0021g01930	no hit
chr15	13122501	13123500	0.000317	0.00844972	-37.0532					VIT_15s0021g02180	DNA helicase SNF2 domain-containing protein
chr15	2486001	2487000	3.78e-08	5.12e-06	-27.8432					VIT_15s0024g01310	no hit
chr15	4352001	4353000	9.91e-08	1.16e-05	-25.5981					VIT_15s0024g01990	zinc finger (C3HC4-type RING finger)
chr15	17372001	17373000	6.49e-05	0.00248091	-25.7059	VIT_15s0046g00370	Unknown protein			VIT_15s0046g00380	seven in absentia (SINA) family protein
chr15	17511001	17512000	2e-10	5.43e-08	-27.8249					VIT_15s0046g00550	wax synthase
chr15	17511501	17512500	8.64e-06	0.00048736	-34.8294					VIT_15s0046g00550	wax synthase
chr15	18011501	18012500	0.000162	0.00506257	-27.0185					VIT_15s0046g00960	beclin 1 protein [Vitis vinifera]
chr15	18148001	18149000	1.9e-06	0.000140853	-29.3236	VIT_15s0046g01080	glycosyl hydrolase family 18			VIT_15s0046g01070	ubiquitin thiolesterase
chr15	18148501	18149500	8.29e-05	0.00301096	-25.517	VIT_15s0046g01080	glycosyl hydrolase family 18			VIT_15s0046g01090	hydroxyproline-rich glycoprotein
chr15	20080501	20081500	0.00017792	0.00545115	-27.1455					VIT_15s0046g03520	phosphomannomutase
chr15	20081001	20082000	0.000178	0.00545115	-27.1455					VIT_15s0046g03520	phosphomannomutase
chr15	20104001	20105000	7.2e-05	0.00269179	-25.6718					VIT_15s0046g03550	Salutaridine reductase
chr15	14628001	14629000	3.74e-09	6.96e-07	-31.2879					VIT_15s0048g00510	pectinesterase family
chr15	15993001	15994000	0.000213638	0.00627574	-29.5554					VIT_15s0048g01840	zinc finger (C3HC4-type RING finger)
chr15	15993501	15994500	4.38e-06	0.000281928	-36.3757					VIT_15s0048g01840	zinc finger (C3HC4-type RING finger)
chr15	16093501	16094500	4.97e-25	1.7e-21	-50.3689					VIT_15s0048g01980	COP9 signalosome complex subunit 1
chr15	16584001	16585000	0.0003	0.00812395	-33.3333	VIT_15s0048g02400	serine/threonine-protein kinase			VIT_15s0048g02390	Wall-associated receptor kinase-like 14
chr15	5078501	5079500	0.000334956	0.00881207	-34.1897					VIT_15s0107g00180	unknown
chr15	5454501	5455500	7.5e-05	0.00278031	-26.4706					VIT_15s0107g00400	vegetative storage protein
chr15	19177501	19178500	2.59e-05	0.00119648	-28.5507	VIT_15s0046g02390	ANTR2 (anion transporter 2)
chr15	19103501	19104500	0.000186358	0.00565193	-33.2432	VIT_15s0046g02300	Beta-cyanoalanine synthase
chr15	19104001	19105000	2.25e-05	0.00106929	-34.7826	VIT_15s0046g02300	Beta-cyanoalanine synthase
chr15	12212001	12213000	4.12e-23	1.08e-19	-56.9687	VIT_15s0021g01580	COP9 signalosome complex subunit 7
chr15	16307501	16308500	9.44e-11	2.81e-08	-34.9206	VIT_15s0048g02140	DET1 (DE-ETIOLATED 1)
chr15	12901001	12902000	9.12e-08	1.08e-05	-26.4706	VIT_15s0021g02090	DnaJ homolog, subfamily A, member 2
chr15	9763501	9764500	1.8e-05	0.000892856	-31.1828	VIT_15s0021g00270	ent-kaurenoic acid oxidase
chr15	14869001	14870000	0.000190611	0.00575345	-36.7021	VIT_15s0048g00720	forkhead-associated domain-containing protein
chr15	20022501	20023500	3.09e-05	0.00138331	-29.2017	VIT_15s0046g03410	L-asparaginase
chr15	11143501	11144500	0.000212	0.0062325	-31.4838	VIT_15s0021g01120	no hit
chr15	11441501	11442500	1.94e-07	2.07e-05	-57.2917	VIT_15s0021g01290	no hit
chr15	11442001	11443000	1.94e-07	2.07e-05	-57.2917	VIT_15s0021g01290	no hit
chr15	3201001	3202000	1.41e-06	0.000109414	-55.5556	VIT_15s0024g01590	no hit
chr15	3846501	3847500	0.000262774	0.00733084	-25.175	VIT_15s0024g01810	no hit
chr15	3847001	3848000	0.000263	0.00733084	-25.175	VIT_15s0024g01810	no hit
chr15	4091001	4092000	6.75e-13	3.37e-10	-43.7985	VIT_15s0024g01940	no hit
chr15	11698501	11699500	8.73e-17	9.25e-14	-46.8219	VIT_15s0021g01420	nuclear RNA-binding protein
chr15	11591501	11592500	0.000112504	0.00382799	-31.1278	VIT_15s0021g01340	phagocytosis and cell motility protein ELMO1
chr15	6673001	6674000	1.2e-05	0.000641165	-26.1613	VIT_15s0045g00380	phosphoesterase
chr15	19604501	19605500	3.4e-08	4.66e-06	-33.4454	VIT_15s0046g02900	Protein kinase
chr15	11698501	11699500	8.73e-17	9.25e-14	-46.8219	VIT_15s0021g01410	RAB GTPase RAB1B
chr15	9694001	9695000	0.000384583	0.00979606	-25.4386	VIT_15s0021g00230	SET domain-containing protein 2
chr15	16157501	16158500	9.93e-10	2.21e-07	-26.2464	VIT_15s0048g02010	shaggy protein kinase theta
chr15	15093001	15094000	1.85e-06	0.000137384	-27.6923	VIT_15s0048g00960	transducin protein
chr15	9988001	9989000	4.68e-05	0.00192326	-37.3377	VIT_15s0021g00450	Unknown protein
chr15	9988501	9989500	5.37e-05	0.00213987	-26.0417	VIT_15s0021g00450	Unknown protein
chr16	2121501	2122500	3.78e-12	1.61e-09	-27.0425			VIT_16s0039g02040	4-coumarate-CoA ligase 3	VIT_16s0039g02040	4-coumarate-CoA ligase 3
chr16	20289001	20290000	1.72e-05	0.000859148	-39.4282			VIT_16s0050g01850	AAA-type ATPase	VIT_16s0050g01850	AAA-type ATPase
chr16	13001	14000	1.6e-10	4.47e-08	-68.75			VIT_16s0039g00010	ABC transporter G member 7	VIT_16s0039g00010	ABC transporter G member 7
chr16	14147001	14148000	8.7e-09	1.44e-06	-26.3539			VIT_16s0022g01020	chalcone synthase [Vitis vinifera]	VIT_16s0022g01020	chalcone synthase [Vitis vinifera]
chr16	14147501	14148500	8.7e-09	1.44e-06	-26.3539			VIT_16s0022g01020	chalcone synthase [Vitis vinifera]	VIT_16s0022g01020	chalcone synthase [Vitis vinifera]
chr16	15564501	15565500	6.35e-07	5.62e-05	-27.2911	VIT_16s0022g01840	Clp amino terminal domain-containing protein	VIT_16s0022g01840	Clp amino terminal domain-containing protein	VIT_16s0022g01840	Clp amino terminal domain-containing protein
chr16	270501	271500	1.15e-10	3.35e-08	-29.5756	VIT_16s0039g00550	F-type H+-transporting ATPase oligomycin sensitivity	VIT_16s0039g00530	F-type H+-transporting ATPase oligomycin sensitivity	VIT_16s0039g00530	F-type H+-transporting ATPase oligomycin sensitivity
chr16	11418001	11419000	1.44e-08	2.23e-06	-29.7436	VIT_00s0144g00300	HcrVf2 protein	VIT_00s0144g00300	HcrVf2 protein	VIT_00s0144g00300	HcrVf2 protein
chr16	11418501	11419500	6.72e-06	0.00039783	-25.1613	VIT_00s0144g00300	HcrVf2 protein	VIT_00s0144g00300	HcrVf2 protein	VIT_00s0144g00300	HcrVf2 protein
chr16	23393001	23394000	1.21e-12	5.72e-10	-35.7945	VIT_16s0098g01810	histone H2B , member E	VIT_16s0098g01810	histone H2B , member E	VIT_16s0098g01810	histone H2B , member E
chr16	9821001	9822000	8.4e-06	0.000476225	-27.5903	VIT_16s0013g02190	no hit	VIT_16s0013g02190	no hit	VIT_16s0013g02190	no hit
chr16	2822501	2823500	1.28e-09	2.76e-07	-37.2174			VIT_16s0039g02590	no hit	VIT_16s0039g02590	no hit
chr16	20365501	20366500	1.39e-11	5.14e-09	-66.8367	VIT_16s0050g01910	no hit	VIT_16s0050g01910	no hit	VIT_16s0050g01910	no hit
chr16	20365501	20366500	1.39e-11	5.14e-09	-66.8367	VIT_16s0050g01910	no hit	,VIT_16s0050g01920	no hit	VIT_16s0050g01920	no hit
chr16	21748001	21749000	1.23e-21	2.73e-18	-30.4072	VIT_16s0148g00270	no hit	VIT_16s0148g00270	no hit	VIT_16s0148g00270	no hit
chr16	21748501	21749500	2.53e-32	1.98e-28	-49.7111	VIT_16s0148g00270	no hit	VIT_16s0148g00270	no hit	VIT_16s0148g00270	no hit
chr16	20718501	20719500	6.7e-13	3.35e-10	-37.2664			VIT_16s0050g02250	pentatricopeptide (PPR) repeat	VIT_16s0050g02250	pentatricopeptide (PPR) repeat
chr16	2134501	2135500	2.46e-05	0.00114882	-35.1628	VIT_16s0039g02050	proteasome 26S regulatory subunit (RPN9)	VIT_16s0039g02050	proteasome 26S regulatory subunit (RPN9)	VIT_16s0039g02050	proteasome 26S regulatory subunit (RPN9)
chr16	22126001	22127000	4.02e-06	0.000262227	-32.8571			VIT_16s0098g00170	receptor kinase homolog LRK10	VIT_16s0098g00170	receptor kinase homolog LRK10
chr16	22126001	22127000	4.02e-06	0.000262227	-32.8571			VIT_16s0098g00170	receptor kinase homolog LRK10	VIT_16s0098g00180	receptor kinase homolog LRK10
chr16	17952001	17953000	1.89e-14	1.31e-11	-32.9671	VIT_16s0100g00960	stilbene synthase [Vitis pseudoreticulata]	VIT_16s0100g00960	stilbene synthase [Vitis pseudoreticulata]	VIT_16s0100g00960	stilbene synthase [Vitis pseudoreticulata]
chr16	9821001	9822000	8.4e-06	0.000476225	-27.5903	VIT_16s0013g02180	unknown	VIT_16s0013g02180	unknown	VIT_16s0013g02180	unknown
chr16	6008501	6009500	1.28e-28	6.96e-25	-47.0537					VIT_16s0013g00850	-
chr16	6326001	6327000	1.34e-05	0.000704907	-29.4346					VIT_16s0013g00940	kinetochore protein NDC80
chr16	12761501	12762500	8.67e-05	0.00311936	-28.4121					VIT_16s0022g00330	aquaporin TIP5;1
chr16	15177501	15178500	7.94e-09	1.33e-06	-63.0435	VIT_16s0022g01590	Ribosomal protein S13 (RPS13A) 40S			VIT_16s0022g01580	3-ketoacyl-CoA synthase
chr16	15177001	15178000	5.46e-23	1.42e-19	-64.6341					VIT_16s0022g01580	3-ketoacyl-CoA synthase
chr16	15290501	15291500	2.95e-09	5.65e-07	-34.2491	VIT_16s0022g01690	band 7 family			VIT_16s0022g01680	zinc finger (AN1-like)
chr16	3070501	3071500	1.2e-08	1.9e-06	-32.1635	VIT_16s0039g02700	Unknown protein			VIT_16s0039g02690	ankyrin repeat
chr16	18822001	18823000	1.26e-06	9.94e-05	-42.9952					VIT_16s0050g00470	DD1A protein
chr16	18937501	18938500	1.38e-05	0.000717892	-40					VIT_16s0050g00500	disease resistance family protein
chr16	19961501	19962500	1.58e-06	0.000120512	-33.7963					VIT_16s0050g01530	HcrVf2 protein
chr16	19962001	19963000	8.35e-12	3.23e-09	-33.3748					VIT_16s0050g01530	HcrVf2 protein
chr16	19990501	19991500	1.28e-07	1.45e-05	-30.7692					VIT_16s0050g01570	HcrVf2 protein
chr16	19991001	19992000	1.14e-05	0.000615592	-37.2549					VIT_16s0050g01570	HcrVf2 protein
chr16	20607001	20608000	5.89e-09	1.03e-06	-27.7049					VIT_16s0050g02110	timeless ATIM
chr16	20607501	20608500	5.54e-10	1.32e-07	-61.8421					VIT_16s0050g02110	timeless ATIM
chr16	22203501	22204500	6.98e-16	6.3e-13	-29.777					VIT_16s0098g00290	GLT1 (NADH-dependent glutamate synthase 1 gene)
chr16	22594501	22595500	5.72e-06	0.000349665	-26.4811	VIT_16s0098g00680	DNA mismatch repair protein MutS2			VIT_16s0098g00690	Major Facilitator Superfamily
chr16	18232501	18233500	7.48e-06	0.000433604	-46.3356					VIT_16s0100g01210	6-phospho 3-hexuloisomerase
chr16	18233001	18234000	0.000174	0.00534848	-41.1164					VIT_16s0100g01210	6-phospho 3-hexuloisomerase
chr16	10577001	10578000	8.14e-10	1.85e-07	-30.2638					VIT_16s0115g00300	methyltransferase like 6
chr16	23256001	23257000	5.76e-09	1.01e-06	-32.3547	VIT_16s0098g01570	acyl-CoA binding protein 2 (ACBP2)
chr16	2976001	2977000	5.82e-08	7.4e-06	-42.6829	VIT_16s0039g02640	AIN1 (ACC INSENSITIVE 1) 5'-3' exoribonuclease (XRN4)
chr16	2976501	2977500	3.68e-05	0.00158668	-32.3529	VIT_16s0039g02640	AIN1 (ACC INSENSITIVE 1) 5'-3' exoribonuclease (XRN4)
chr16	2655501	2656500	0.000282	0.00774981	-28.495	VIT_16s0039g02460	Chromomethylase CMT2
chr16	2656001	2657000	5.55e-07	5.02e-05	-29.8571	VIT_16s0039g02460	Chromomethylase CMT2
chr16	16088501	16089500	8.43e-09	1.4e-06	-41.3392	VIT_16s0022g02140	CYP704A2
chr16	7750501	7751500	6.06e-06	0.0003654	-37.3494	VIT_16s0013g01430	F-box family protein
chr16	7751001	7752000	0.000119842	0.00402103	-33.0952	VIT_16s0013g01430	F-box family protein
chr16	15068501	15069500	1.53e-09	3.18e-07	-40.877	VIT_16s0022g01510	flavonoid 3',5'-hydroxylase -like protein
chr16	21160501	21161500	6.46e-05	0.0024742	-42.2764	VIT_16s0050g02630	FtsH protease that is localized to the chloroplast
chr16	22493501	22494500	0.000141	0.00456511	-27.6596	VIT_16s0098g00540	GOLGIN CANDIDATE 5
chr16	11424001	11425000	8.82e-05	0.0031608	-31.7938	VIT_00s0144g00300	HcrVf2 protein
chr16	19957501	19958500	6.16e-09	1.07e-06	-31.4458	VIT_16s0050g01530	HcrVf2 protein
chr16	16541001	16542000	8.46e-09	1.41e-06	-29.061	VIT_16s0022g02400	MADS-box AGAMOUS-LIKE 42
chr16	16456501	16457500	2.18e-18	3.01e-15	-60.2348	VIT_16s0022g02330	MADS-box AGAMOUS-LIKE 6
chr16	10604501	10605500	3.69e-06	0.0002439	-41.2698	VIT_16s0115g00300	methyltransferase like 6
chr16	12728001	12729000	2.85e-07	2.87e-05	-37.2816	VIT_16s0022g00320	Nitric-oxide synthase 1 (AtNOS1)
chr16	6299001	6300000	9.94e-06	0.000548382	-30.4348	VIT_16s0013g00920	no hit
chr16	1065501	1066500	4.98e-06	0.000311922	-26.8261	VIT_16s0039g01480	PHD finger transcription factor
chr16	845001	846000	3.62e-07	3.49e-05	-46.9144	VIT_16s0039g01390	tRNA-Ala synthetase, cytosolic
chr16	1206501	1207500	0.000362241	0.00936504	-29.6744	VIT_16s0039g01590	ubiquinone biosynthesis methyltransferase COQ5
chr16	14711001	14712000	5.29e-06	0.000327697	-25.2587	VIT_16s0022g01250	Unknown protein
chr16	14711501	14712500	5.29e-06	0.000327697	-25.2587	VIT_16s0022g01250	Unknown protein
chr16	1278501	1279500	5.29e-07	4.82e-05	-34.6154	VIT_16s0039g01660	Unknown protein
chr16	1302001	1303000	2.9e-08	4.06e-06	-40.2105	VIT_16s0039g01680	Unknown protein
chr16	23078001	23079000	1.06e-05	0.000577834	-25.62	VIT_16s0098g01310	Unknown protein
chr17	10330001	10331000	2.66e-08	3.76e-06	-25.8606	VIT_17s0000g08790	EMB2759 (embryo defective 2759)	VIT_17s0000g08790	EMB2759 (embryo defective 2759)	VIT_17s0000g08790	EMB2759 (embryo defective 2759)
chr17	6832001	6833000	7.46e-14	4.51e-11	-37.9666			VIT_17s0000g06150	glutathione S-transferase 9 GSTU9	VIT_17s0000g06150	glutathione S-transferase 9 GSTU9
chr17	6597001	6598000	5.18e-10	1.24e-07	-43.9117			VIT_17s0000g05920	Kelch repeat-containing F-box protein	VIT_17s0000g05920	Kelch repeat-containing F-box protein
chr17	6597001	6598000	5.18e-10	1.24e-07	-43.9117			VIT_17s0000g05920	Kelch repeat-containing F-box protein	VIT_17s0000g05930	Kelch repeat-containing F-box protein
chr17	17956501	17957500	7.88e-25	2.59e-21	-32.2307	VIT_17s0053g01030	no hit	VIT_17s0053g01030	no hit	VIT_17s0053g01030	no hit
chr17	3139501	3140500	3.27e-16	3.17e-13	-62.5	VIT_17s0000g03120	nucleotidyltransferase	VIT_17s0000g03120	nucleotidyltransferase	VIT_17s0000g03120	nucleotidyltransferase
chr17	5090001	5091000	9.18e-09	1.51e-06	-27.1845	VIT_17s0000g04680	signal peptide peptidase SPPA	VIT_17s0000g04680	signal peptide peptidase SPPA	VIT_17s0000g04680	signal peptide peptidase SPPA
chr17	11984501	11985500	1.67e-08	2.54e-06	-27.5317	VIT_17s0000g09890	tetratricopeptide repeat (TPR)-containing	VIT_17s0000g09900	tetratricopeptide repeat (TPR)-containing	VIT_17s0000g09900	tetratricopeptide repeat (TPR)-containing
chr17	4771001	4772000	2.27e-07	2.36e-05	-28.4944			VIT_17s0000g04410	TGH (TOUGH); RNA binding	VIT_17s0000g04410	TGH (TOUGH); RNA binding
chr17	833501	834500	4.64e-05	0.00190887	-33.3333	VIT_17s0000g00960	dek protein			VIT_17s0000g00950	Hydroxycinnamoyl-CoA quinate hydroxycinnamoyltransferase
chr17	1085501	1086500	3.68e-07	3.55e-05	-36.6337	VIT_17s0000g01350	unknown			VIT_17s0000g01340	unknown
chr17	1367501	1368500	5.79e-05	0.00227259	-29.32	VIT_17s0000g01650	Cyclopropyl isomerase			VIT_17s0000g01660	WD40
chr17	1367501	1368500	5.79e-05	0.00227259	-29.32	VIT_17s0000g01650	Cyclopropyl isomerase			VIT_17s0000g01670	WD40
chr17	2638501	2639500	4.74e-11	1.53e-08	-26.4398	VIT_17s0000g02700	Alpha-dioxygenase 2			VIT_17s0000g02690	exonuclease, putative
chr17	3548001	3549000	4.9e-12	2.02e-09	-72.8155	VIT_17s0000g03530	Ribosomal protein S7 (RPS7A) 40S			VIT_17s0000g03540	DNA binding
chr17	5085501	5086500	5.85e-09	1.03e-06	-33.8462					VIT_17s0000g04680	signal peptide peptidase SPPA
chr17	6208501	6209500	0.000116146	0.00392181	-31.2716	VIT_17s0000g05570	Receptor protein kinase			VIT_17s0000g05580	isopiperitenol dehydrogenase
chr17	6596501	6597500	6.92e-09	1.19e-06	-32.963					VIT_17s0000g05920	Kelch repeat-containing F-box protein
chr17	6596501	6597500	6.92e-09	1.19e-06	-32.963					VIT_17s0000g05930	no hit
chr17	10016501	10017500	2.79e-06	0.000192573	-41.2245	VIT_17s0000g08580	ApaG domain protein			VIT_17s0000g08590	Unknown protein
chr17	10766001	10767000	3.27e-05	0.00144594	-33.3333					VIT_17s0000g09070	histone deacetylase HDA6
chr17	16445501	16446500	4.16e-09	7.64e-07	-53.4665	VIT_17s0053g00550	-
chr17	16446001	16447000	5.4e-08	6.95e-06	-58.8288	VIT_17s0053g00550	-
chr17	12644501	12645500	4.33e-05	0.00180766	-29.5249	VIT_17s0000g10260	aarF domain containing kinase
chr17	12645001	12646000	1.84e-05	0.000909747	-37.193	VIT_17s0000g10260	aarF domain containing kinase
chr17	15471001	15472000	8.64e-06	0.000487296	-28.2609	VIT_17s0053g00090	ACCUMULATION AND REPLICATION OF CHLOROPLASTS 6H
chr17	339501	340500	2.65e-13	1.46e-10	-33.066	VIT_17s0000g00310	ARF GTPase-activating domain
chr17	17005501	17006500	7.54e-08	9.21e-06	-42.2535	VIT_17s0053g00720	calcium-dependent protein kinase / CDPK
chr17	2961001	2962000	6.43e-06	0.000383525	-38.8889	VIT_17s0000g03030	DEAH (Asp-Glu-Ala-His) box polypeptide 36
chr17	3664001	3665000	8.66e-10	1.95e-07	-47.4576	VIT_17s0000g03610	EMB1865
chr17	4911501	4912500	0.000259	0.0072612	-31.1429	VIT_17s0000g04540	Enolase
chr17	12940001	12941000	2.06e-08	3.03e-06	-34.1871	VIT_17s0000g10430	glyceraldehyde-3-phosphate dehydrogenase, cytosolic 3
chr17	207001	208000	8.25e-06	0.0004689	-26.2541	VIT_17s0000g00160	glycyl-tRNA synthetase 1
chr17	14168501	14169500	9.42e-05	0.00332764	-34.4572	VIT_17s0119g00030	guanine nucleotide-binding protein alpha-1 subunit
chr17	8287001	8288000	8.26e-09	1.38e-06	-27.5425	VIT_17s0000g07280	histone deacetylase HDA05
chr17	8287501	8288500	6.23e-13	3.15e-10	-34.5049	VIT_17s0000g07280	histone deacetylase HDA05
chr17	10966501	10967500	4.8e-09	8.6e-07	-28.3661	VIT_17s0000g09250	MATE efflux family protein
chr17	1341501	1342500	6.18e-11	1.92e-08	-33.5784	VIT_17s0000g01640	Metallo-beta-lactamase EMB2746
chr17	4642001	4643000	5.18e-09	9.19e-07	-25.6085	VIT_17s0000g04270	peptidyl-prolyl cis-trans isomerase B
chr17	423501	424500	1.25e-05	0.000664652	-26.5914	VIT_17s0000g00400	phosphate carrier protein
chr17	2933001	2934000	1.45e-07	1.61e-05	-32.5215	VIT_17s0000g03010	phosphatidyl serine synthase
chr17	8519001	8520000	8.68e-07	7.29e-05	-35.8495	VIT_17s0000g07440	replication protein A 70 kDa DNA-binding subunit
chr17	8661001	8662000	5.94e-06	0.00035995	-36.5385	VIT_17s0000g07540	ribosomal RNA 16S
chr17	7173001	7174000	5.49e-08	7.04e-06	-41.3002	VIT_17s0000g06450	ribulose-phosphate 3-epimerase, chloroplast precursor
chr17	17142001	17143000	3.31e-06	0.000222724	-37.7778	VIT_17s0053g00760	RNA recognition motif (RRM)-containing protein
chr17	3222501	3223500	3e-05	0.0013508	-49.301	VIT_17s0000g03200	Unknown protein
chr17	3238001	3239000	1.45e-05	0.000748519	-25.0619	VIT_17s0000g03220	Unknown protein
chr17	4368001	4369000	3.83e-08	5.16e-06	-35.2273	VIT_17s0000g04140	Unknown protein
chr17	12345001	12346000	3.05e-07	3.03e-05	-33.9968	VIT_17s0000g10070	zinc finger (C3HC4-type RING finger)
chr17	4642001	4643000	5.18e-09	9.19e-07	-25.6085	VIT_17s0000g04280	zinc-binding protein
chr18	32512501	32513500	1.79e-09	3.66e-07	-61.1111			VIT_18s0001g04120	(-)-germacrene D synthase	VIT_18s0001g04120	(-)-germacrene D synthase
chr18	2454001	2455000	9.57e-05	0.00337096	-26.9			VIT_18s0001g02020	amino acid permease 3	VIT_18s0001g02020	amino acid permease 3
chr18	14925001	14926000	5.37e-05	0.00213987	-26.0417			VIT_18s0076g00200	DELLA protein RGL2 (RGA-like protein 2)	VIT_18s0076g00200	DELLA protein RGL2 (RGA-like protein 2)
chr18	12707501	12708500	5.51e-19	8.27e-16	-53.5714			VIT_18s0001g14650	DNA-directed RNA polymerase I subunit A12	VIT_18s0001g14650	DNA-directed RNA polymerase I subunit A12
chr18	12707501	12708500	5.51e-19	8.27e-16	-53.5714			VIT_18s0001g14650	DNA-directed RNA polymerase I subunit A12	VIT_18s0001g14660	DNA-directed RNA polymerase I subunit A12
chr18	26390501	26391500	4.02e-16	3.8e-13	-43.5533			VIT_18s0117g00210	myb domain protein 4	VIT_18s0117g00210	myb domain protein 4
chr18	32156001	32157000	1.12e-09	2.45e-07	-44.4156	VIT_18s0001g04950	no hit	VIT_18s0001g04950	no hit	VIT_18s0001g04950	no hit
chr18	6930001	6931000	5.34e-16	4.92e-13	-32.5642	VIT_18s0001g08480	no hit	VIT_18s0001g08480	no hit	VIT_18s0001g08480	no hit
chr18	8941001	8942000	3.94e-30	2.45e-26	-34.5946	VIT_18s0001g10620	no hit	VIT_18s0001g10620	no hit	VIT_18s0001g10620	no hit
chr18	8941001	8942000	3.94e-30	2.45e-26	-34.5946	VIT_18s0001g10620	no hit	VIT_18s0001g10620	no hit	VIT_18s0001g10630	no hit
chr18	23562501	23563500	8.12e-16	7.2e-13	-51.9898	VIT_18s0072g01070	no hit	VIT_18s0072g01070	no hit	VIT_18s0072g01070	no hit
chr18	1521001	1522000	2.11e-16	2.1e-13	-27.027			VIT_18s0001g00740	ornithine decarboxylase	VIT_18s0001g00740	ornithine decarboxylase
chr18	9184501	9185500	1.52e-06	0.000116823	-30.9701			VIT_18s0001g10890	patatin	VIT_18s0001g10890	patatin
chr18	7795001	7796000	4.95e-06	0.000310846	-37.7358			VIT_18s0001g09300	peroxisomal membrane 22 kDa	VIT_18s0001g09300	peroxisomal membrane 22 kDa
chr18	7795001	7796000	4.95e-06	0.000310846	-37.7358			VIT_18s0001g09300	peroxisomal membrane 22 kDa	VIT_18s0001g09310	peroxisomal membrane 22 kDa
chr18	33057001	33058000	7.21e-08	8.88e-06	-26.5789	VIT_18s0089g00100	TIR-NBS-TIR type disease resistance protein	VIT_18s0089g00100	TIR-NBS-TIR type disease resistance protein	VIT_18s0089g00100	TIR-NBS-TIR type disease resistance protein
chr18	22130001	22131000	1.69e-10	4.69e-08	-28.017			VIT_18s0072g00150	Unknown protein	VIT_18s0072g00150	Unknown protein
chr18	1623501	1624500	6.99e-07	6.09e-05	-30	VIT_18s0001g00910	transportin-2			VIT_18s0001g00890	pentatricopeptide (PPR) repeat-containing
chr18	20521001	20522000	0.000191	0.00575437	-26.3158					VIT_18s0001g02170	RAB GTPase LIP1
chr18	3493501	3494500	4.75e-12	1.96e-09	-32.2313	VIT_18s0001g03760	holocarboxylase synthetase 1 (HCS1)			VIT_18s0001g03730	SET DOMAIN GROUP 37
chr18	32583001	32584000	7.19e-06	0.00041993	-51.9078	VIT_18s0001g04000	-			VIT_18s0001g04020	TIR-NBS-LRR disease resistance
chr18	32583501	32584500	7.52e-07	6.48e-05	-50.7922	VIT_18s0001g04000	-			VIT_18s0001g04020	TIR-NBS-LRR disease resistance
chr18	3725001	3726000	7.51e-05	0.0027829	-27.2405	VIT_18s0001g04140	vacuolar protein sorting 9 (VPS9)			VIT_18s0001g04130	no hit
chr18	3847001	3848000	6.88e-05	0.00259475	-26.2623	VIT_18s0001g04420	phosphopantothenate--cysteine ligase			VIT_18s0001g04400	rhomboid family KOM (KOMPEITO)
chr18	3847501	3848500	6.88e-05	0.00259475	-26.2623	VIT_18s0001g04420	phosphopantothenate--cysteine ligase			VIT_18s0001g04400	rhomboid family KOM (KOMPEITO)
chr18	32267501	32268500	1.48e-08	2.28e-06	-35.087					VIT_18s0001g04710	(+)-delta-cadinene synthase
chr18	32267001	32268000	1.48e-08	2.28e-06	-35.087					VIT_18s0001g04720	(-)-germacrene D synthase
chr18	32267501	32268500	1.48e-08	2.28e-06	-35.087					VIT_18s0001g04720	(-)-germacrene D synthase
chr18	5817501	5818500	1.04e-05	0.000569838	-27.2727	VIT_18s0001g07550	kinesin family member 4/7/21/27			VIT_18s0001g07560	kinesin family member 4/7/21/27
chr18	7795501	7796500	4.95e-06	0.000310846	-37.7358					VIT_18s0001g09300	peroxisomal membrane 22 kDa
chr18	7795501	7796500	4.95e-06	0.000310846	-37.7358					VIT_18s0001g09310	Transcription initiation factor TFIID subunit 1-A
chr18	9259501	9260500	6.96e-14	4.25e-11	-34.2572					VIT_18s0001g10940	patatin
chr18	9260001	9261000	8.58e-10	1.94e-07	-26.3371					VIT_18s0001g10940	patatin
chr18	9579501	9580500	1.09e-39	1.54e-35	-29.3197					VIT_18s0001g11260	Nucleobase-ascorbate transporter 3 (NAT3)
chr18	10816001	10817000	3.2e-09	6.07e-07	-28.6087					VIT_18s0001g12630	NUCLEAR FUSION DEFECTIVE 5 NFD5
chr18	10849501	10850500	7.24e-14	4.38e-11	-65.6331	VIT_18s0001g12720	endoplasmatic reticulum retrieval protein 1B			VIT_18s0001g12710	no hit
chr18	11052001	11053000	2.46e-15	2.03e-12	-26.8081					VIT_18s0001g12960	wound-responsive protein
chr18	11225001	11226000	0.000259361	0.00726465	-29.2279					VIT_18s0001g13160	tetrapyrrole methylase
chr18	11563501	11564500	3.18e-05	0.00141488	-34.4048	VIT_18s0001g13550	Cellular nucleic acid binding protein			VIT_18s0001g13540	glycine-rich protein
chr18	11604001	11605000	6.83e-07	5.97e-05	-29.3328	VIT_18s0001g13580	kinesin motor protein			VIT_18s0001g13590	leucine-rich repeat protein kinase
chr18	12461501	12462500	1.13e-11	4.28e-09	-49	VIT_18s0001g14460	Unknown protein			VIT_18s0001g14470	no hit
chr18	12515501	12516500	9.98e-07	8.18e-05	-26.3516					VIT_18s0001g14510	ribosomal protein L28
chr18	12941501	12942500	7.62e-08	9.29e-06	-38.8889	VIT_18s0001g14900	La domain-containing protein			VIT_18s0001g14890	ABA-responsive element-binding protein 3 (AREB3)
chr18	13614501	13615500	1.82e-10	5e-08	-58.5366					VIT_18s0001g15460	stearyl acyl carrier protein desaturase
chr18	29229001	29230000	6.45e-11	1.99e-08	-64.3291					VIT_18s0041g01180	no hit
chr18	29985501	29986500	3.15e-07	3.12e-05	-33.4518	VIT_18s0041g01720	disease resistance protein (TIR-NBS-LRR class			VIT_18s0041g01740	no hit
chr18	30316501	30317500	5.05e-06	0.000315312	-40.361					VIT_18s0041g01880	MADS-box protein SEEDSTICK
chr18	30928501	30929500	6.47e-05	0.00247487	-30.719					VIT_18s0041g02400	aldehyde oxidase
chr18	22719501	22720500	5.98e-06	0.000361869	-42.3077					VIT_18s0072g00570	no hit
chr18	22720001	22721000	5.98e-06	0.000361869	-42.3077					VIT_18s0072g00570	no hit
chr18	24558501	24559500	1.02e-05	0.000557695	-28.5693					VIT_18s0075g00250	Unknown protein
chr18	17724501	17725500	1.66e-06	0.000125925	-29.4669	VIT_18s0086g00400	no hit			VIT_18s0086g00410	auxin-binding protein ABP19
chr18	34269001	34270000	2.47e-06	0.000174687	-32.4064					VIT_18s0089g01150	wall-associated kinase 2 (WAK2)
chr18	34455001	34456000	1.11e-08	1.78e-06	-25.0833					VIT_18s0089g01330	epsin N-terminal
chr18	26182001	26183000	5.68e-06	0.000347701	-30.9942					VIT_18s0117g00130	Pi starvation-induced protein
chr18	19611501	19612500	1.08e-05	0.000587069	-29.4142					VIT_18s0122g00250	diphenol oxidase
chr18	441001	442000	2.09e-05	0.00100777	-26.087	VIT_18s0122g00530	FAR1-RELATED SEQUENCE 5			VIT_18s0122g00550	cyclin-dependent kinase B2;1
chr18	441501	442500	2.09e-05	0.00100777	-26.087	VIT_18s0122g00530	FAR1-RELATED SEQUENCE 5			VIT_18s0122g00550	cyclin-dependent kinase B2;1
chr18	568501	569500	1.91e-06	0.000141229	-29.3875					VIT_18s0122g00770	unknown
chr18	818501	819500	1.72e-07	1.87e-05	-26.0639	VIT_18s0122g01210	cuticular water permeability			VIT_18s0122g01220	DNA-binding bromodomain-containing protein
chr18	32213001	32214000	2.15e-10	5.81e-08	-25.1704	VIT_18s0001g04820	(-)-germacrene D synthase
chr18	30577501	30578500	1.15e-08	1.84e-06	-56.2739	VIT_18s0041g02040	12-oxophytodienoate reductase
chr18	12260001	12261000	0.000152	0.00482256	-25.8065	VIT_18s0001g14240	adaptor-related protein complex 2, sigma 1 sub
chr18	13583501	13584500	2.08e-07	2.2e-05	-28.9074	VIT_18s0001g15450	Alcohol dehydrogenase 3
chr18	21205501	21206500	6.66e-10	1.56e-07	-27.4621	VIT_18s0157g00090	alliin lyase precursor
chr18	2592501	2593500	4.99e-07	4.58e-05	-32.4894	VIT_18s0001g02220	beta-galactosidase / lactase
chr18	2593001	2594000	9.75e-06	0.000539905	-28.8192	VIT_18s0001g02220	beta-galactosidase / lactase
chr18	7342501	7343500	3.61e-05	0.00156246	-29.2683	VIT_18s0001g08850	calcium-transporting ATPase 3, endoplasmic reticulum-type ECA3
chr18	1357501	1358500	2.05e-05	0.000991255	-26.4653	VIT_18s0001g00480	Chaperonin containing TCP1, subunit 2 (Beta)
chr18	12559001	12560000	3.67e-13	1.95e-10	-60	VIT_18s0001g14540	DEAD-box ATP-dependent RNA helicase 28
chr18	34119001	34120000	9.64e-09	1.57e-06	-30.8634	VIT_18s0089g01020	Ethylene-responsive transcription factor
chr18	13177001	13178000	2.27e-12	1.02e-09	-31.5682	VIT_18s0001g15100	flavin-containing monooxygenase, putative
chr18	468001	469000	1.93e-08	2.87e-06	-25.8427	VIT_18s0122g00560	high mobility group (HMG1/2) family protein
chr18	8010001	8011000	0.00018412	0.00559905	-27.5862	VIT_18s0001g09600	HOS15 (High expression of osmotically responsive genes 15)
chr18	2733501	2734500	1.07e-05	0.000582784	-31.766	VIT_18s0001g02380	kinesin protein (MKRP1)
chr18	5543001	5544000	1.39e-05	0.000722707	-34.1628	VIT_18s0001g07300	MADS box interactor
chr18	4994001	4995000	1.18e-19	1.95e-16	-33.2637	VIT_18s0001g06630	no hit
chr18	9571501	9572500	8.17e-09	1.37e-06	-27.2624	VIT_18s0001g11260	Nucleobase-ascorbate transporter 3 (NAT3)
chr18	30731501	30732500	6.88e-08	8.54e-06	-33.1183	VIT_18s0041g02170	Peptidoglycan-binding LysM:Cell wall hydrolase, SleB precursor
chr18	6486001	6487000	1.64e-05	0.000829798	-27.4479	VIT_18s0001g08030	Phosphoglycerate mutase
chr18	11172501	11173500	5.84e-06	0.000355231	-36.1606	VIT_18s0001g13090	proteasome 26S AAA-ATPase subunit (RPT4)
chr18	1487501	1488500	1.31e-05	0.000689341	-30.492	VIT_18s0001g00720	Protein kinase
chr18	1488001	1489000	4.85e-08	6.34e-06	-43.6364	VIT_18s0001g00720	Protein kinase
chr18	28548001	28549000	7.92e-10	1.81e-07	-31.4398	VIT_18s0041g00640	proton-dependent oligopeptide transport (POT) family protein
chr18	24440001	24441000	3.87e-06	0.000253864	-26.1832	VIT_18s0075g00220	ReMembR-H2 protein JR702
chr18	20807501	20808500	1.7e-06	0.000128492	-26.2087	VIT_18s0001g02600	ribosomal protein S1, 30S
chr18	11948501	11949500	3.54e-10	8.97e-08	-33.5242	VIT_18s0001g13950	RNA polymerase Rpa43 subunit
chr18	10646501	10647500	1.94e-14	1.34e-11	-27.0038	VIT_18s0001g12420	SEC14 cytosolic factor
chr18	4735001	4736000	5.12e-07	4.68e-05	-50.5093	VIT_18s0001g06310	SnRK2-8
chr18	4735501	4736500	0.000115	0.00389543	-39.8537	VIT_18s0001g06310	SnRK2-8
chr18	2137501	2138500	0.000304864	0.00821824	-29.6053	VIT_18s0001g01560	Tetratricopeptide repeat protein 33
chr18	29771501	29772500	1.18e-05	0.000631238	-34.2001	VIT_18s0041g01520	TIR-NBS-LRR-TIR disease resistance protein
chr18	29772001	29773000	1.45e-05	0.000747921	-26.6988	VIT_18s0041g01520	TIR-NBS-LRR-TIR disease resistance protein
chr18	1145501	1146500	6.22e-08	7.83e-06	-27.614	VIT_18s0001g00110	Unknown protein
chr18	5534501	5535500	1.45e-12	6.72e-10	-27.4774	VIT_18s0001g07290	Unknown protein
chr18	6486001	6487000	1.64e-05	0.000829798	-27.4479	VIT_18s0001g08020	Unknown protein
chr18	10646501	10647500	1.94e-14	1.34e-11	-27.0038	VIT_18s0001g12430	Unknown protein
chr18	23417501	23418500	8.33e-32	5.98e-28	-49.8233	VIT_18s0072g01020	Unknown protein
chr18	23418001	23419000	9.39e-11	2.8e-08	-32.6443	VIT_18s0072g01020	Unknown protein
chr18	6758001	6759000	4.48e-05	0.00185511	-38.7719	VIT_18s0001g08260	xylulose kinase
chr19	12500001	12501000	4.38e-10	1.07e-07	-42.0385			VIT_19s0015g02500	CYP72A1	VIT_19s0015g02500	CYP72A1
chr19	18872001	18873000	0.000223	0.006475	-37.0915	VIT_19s0027g00030	CYP72A59	VIT_19s0027g00040	CYP72A59	VIT_19s0027g00040	CYP72A59
chr19	18872001	18873000	0.000223	0.006475	-37.0915	VIT_19s0027g00040	CYP72A59	VIT_19s0027g00040	CYP72A59	VIT_19s0027g00040	CYP72A59
chr19	15368001	15369000	1.08e-17	1.32e-14	-34.368	VIT_19s0093g00160	Glutathione S-transferase 8 GSTU19	VIT_19s0093g00160	Glutathione S-transferase 8 GSTU19	VIT_19s0093g00160	Glutathione S-transferase 8 GSTU19
chr19	15368501	15369500	3.64e-15	2.9e-12	-30.4171	VIT_19s0093g00160	Glutathione S-transferase 8 GSTU19	VIT_19s0093g00160	Glutathione S-transferase 8 GSTU19	VIT_19s0093g00160	Glutathione S-transferase 8 GSTU19
chr19	20358001	20359000	7.58e-06	0.000437925	-28.1297			VIT_19s0027g00610	jasmonate O-methyltransferase	VIT_19s0027g00610	jasmonate O-methyltransferase
chr19	2290501	2291500	7.72e-07	6.62e-05	-31.0436	VIT_19s0014g02130	no hit	VIT_19s0014g02130	no hit	VIT_19s0014g02130	no hit
chr19	2290501	2291500	7.72e-07	6.62e-05	-31.0436	VIT_19s0014g02130	no hit	VIT_19s0014g02130	no hit	VIT_19s0014g02150	no hit
chr19	9954501	9955500	2e-22	4.95e-19	-45.7627	VIT_19s0015g01520	no hit	VIT_19s0015g01520	no hit	VIT_19s0015g01520	no hit
chr19	22976001	22977000	1.36e-21	3e-18	-80.6704			VIT_19s0085g00020	Nucleolar complex protein 3 homolog (Protein NOC3 homolog)	VIT_19s0085g00020	Nucleolar complex protein 3 homolog (Protein NOC3 homolog)
chr19	4514501	4515500	0.00024	0.00683931	-28.5256	VIT_19s0014g04210	S-locus protein kinase	VIT_19s0014g04220	S-locus protein kinase	VIT_19s0014g04220	S-locus protein kinase
chr19	2061501	2062500	7.1e-08	8.77e-06	-35.1703	VIT_19s0014g01870	transcription elongation factor 1	VIT_19s0014g01870	transcription elongation factor 1	VIT_19s0014g01870	transcription elongation factor 1
chr19	2061501	2062500	7.1e-08	8.77e-06	-35.1703	VIT_19s0014g01870	transcription elongation factor 2	VIT_19s0014g01870	transcription elongation factor 2	VIT_19s0014g01880	transcription elongation factor 2
chr19	19686001	19687000	3.17e-05	0.00140976	-26.7652			VIT_19s0027g00320	unknown	VIT_19s0027g00320	unknown
chr19	19686501	19687500	3.17e-05	0.00140976	-26.7652			VIT_19s0027g00320	unknown	VIT_19s0027g00320	unknown
chr19	6405501	6406500	3.18e-06	0.000215196	-26.3364	VIT_19s0090g00270	Unknown protein	VIT_19s0090g00270	Unknown protein	VIT_19s0090g00270	Unknown protein
chr19	23911501	23912500	8.04e-05	0.00293633	-26.8561	VIT_19s0085g00790	zinc transporter ZIP5	VIT_19s0085g00790	zinc transporter ZIP5	VIT_19s0085g00790	zinc transporter ZIP5
chr19	158001	159000	1.51e-05	0.000774168	-40.873	VIT_19s0014g00180	ribokinase			VIT_19s0014g00170	peptide methionine sulfoxide reductase msrB
chr19	480001	481000	0.000244	0.00693795	-26.4941	VIT_19s0014g00470	RKF1 (RECEPTOR-LIKE KINASE IN FLOWERS 1)			VIT_19s0014g00460	Alpha galactosidase
chr19	480501	481500	9.15e-09	1.5e-06	-49.3464	VIT_19s0014g00470	RKF1 (RECEPTOR-LIKE KINASE IN FLOWERS 1)			VIT_19s0014g00460	Alpha galactosidase
chr19	1671001	1672000	3.64e-06	0.000241383	-37.234					VIT_19s0014g01590	Unknown protein
chr19	1725001	1726000	2.52e-07	2.59e-05	-38.1377	VIT_19s0014g01630	Isopentenyltransferase 9			VIT_19s0014g01640	Malate dehydrogenase
chr19	1743001	1744000	1.53e-08	2.35e-06	-50					VIT_19s0014g01650	GLOBAL TRANSCRIPTION FACTOR GROUP E 4
chr19	1743501	1744500	5.3e-27	2.37e-23	-43.0896					VIT_19s0014g01650	GLOBAL TRANSCRIPTION FACTOR GROUP E 4
chr19	1744001	1745000	4.64e-21	9.66e-18	-41.1513					VIT_19s0014g01650	GLOBAL TRANSCRIPTION FACTOR GROUP E 4
chr19	2606501	2607500	0.0002	0.00595778	-29.8871					VIT_19s0014g02500	dynamin family protein
chr19	3538501	3539500	2.03e-11	7.16e-09	-31.1139					VIT_19s0014g03380	3'(2') 5'-bisphosphate nucleotidase
chr19	3538501	3539500	2.03e-11	7.16e-09	-31.1139					VIT_19s0014g03390	Unknown protein
chr19	4460501	4461500	0.000299908	0.00812395	-40.2688					VIT_19s0014g04170	Curculin (mannose-binding) lectin
chr19	4549001	4550000	0.000195345	0.00586238	-27.0806	VIT_19s0014g04250	S-locus protein kinase			VIT_19s0014g04240	S-locus protein kinase
chr19	8948501	8949500	2.49e-06	0.000175749	-35.4839	VIT_19s0015g00840	proliferating cell nuclear protein P120			VIT_19s0015g00850	oligopeptide transporter OPT1
chr19	13006001	13007000	8.41e-13	4.12e-10	-27.8446	VIT_19s0015g02690	Glutathione S-transferase 25 GSTU25			VIT_19s0015g02680	Glutathione S-transferase 25 GSTU25
chr19	24592001	24593000	3.01e-08	4.2e-06	-25.9266					VIT_19s0085g01200	CTP synthase
chr19	7064501	7065500	4.43e-08	5.84e-06	-57.6311					VIT_19s0090g00950	Glycosyltransferase
chr19	6114501	6115500	0.00016123	0.00505156	-32.2414	VIT_19s0177g00260	Unknown protein			VIT_19s0177g00270	molecular chaperone DnaJ
chr19	9795501	9796500	1.45e-11	5.33e-09	-26.6201	VIT_19s0015g01460	-
chr19	8023001	8024000	3.84e-15	3.05e-12	-47.7778	VIT_19s0015g00060	ABC transporter C member 9
chr19	5198501	5199500	2.78e-05	0.00126806	-38.8528	VIT_19s0014g04860	ATP synthase g subunit , Mitochondrial
chr19	18872501	18873500	0.000223	0.006475	-37.0915	VIT_19s0027g00040	CYP72A59
chr19	1035001	1036000	2.05e-11	7.19e-09	-48.4301	VIT_19s0014g00990	DNA polymerase delta subunit 3
chr19	8752501	8753500	3.13e-15	2.53e-12	-39.1534	VIT_19s0015g00680	E3 ubiquitin-protein ligase HUWE1
chr19	21599001	21600000	2.28e-10	6.11e-08	-42.623	VIT_19s0027g01140	EDM2
chr19	13044001	13045000	3.63e-05	0.00156837	-29.0616	VIT_19s0015g02700	Glutathione S-transferase 25 GSTU25
chr19	7295501	7296500	6.27e-10	1.48e-07	-53.4683	VIT_19s0090g01240	hydroxyproline-rich glycoprotein
chr19	1244501	1245500	2.01e-09	4.04e-07	-28.7661	VIT_19s0014g01090	no hit
chr19	20582001	20583000	0.000331243	0.00873693	-26.1603	VIT_19s0027g00720	no hit
chr19	6472501	6473500	4.33e-06	0.000279121	-28.7544	VIT_19s0090g00320	no hit
chr19	22597501	22598500	8.02e-06	0.000458473	-38.8889	VIT_19s0027g01660	Peptidyl-prolyl cis-trans isomerase
chr19	22598001	22599000	2.26e-06	0.000162039	-41.1765	VIT_19s0027g01660	Peptidyl-prolyl cis-trans isomerase
chr19	2353001	2354000	2.8e-05	0.00127515	-39.4996	VIT_19s0014g02210	proteasome
chr19	9537001	9538000	7.51e-06	0.000434487	-29.9603	VIT_19s0015g01330	small nuclear ribonucleoprotein Sm D1
chr19	6204001	6205000	5.04e-10	1.22e-07	-42.6667	VIT_19s0177g00360	transport protein particle (TRAPP) component Bet3
chr19	1052001	1053000	1.54e-13	8.83e-11	-45.3624	VIT_19s0014g01000	ubiquitin domain containing 1
chr19	23807001	23808000	1.37e-17	1.63e-14	-27.0183	VIT_19s0085g00680	Unknown protein
chr19	6437001	6438000	0.000252	0.00710677	-32.528	VIT_19s0090g00300	Unknown protein
