# Supplementary material for: Molecular memory of Flavescence dorée phytoplasma in recovering grapevines
Source: Hortic Res. 2020 Aug 1;7:126. doi: 10.1038/s41438-020-00348-3 (PMC7395728; doi:10.1038/s41438-020-00348-3)
Supplement: Supplementary file 12 — Supplementary Table S8 [file 41438_2020_348_MOESM12_ESM.xlsx]

## Sheet: Table S8
Table S8. List of CpG hyper- and hypomethylated genes matching the RNAseq data. For each gene (gene_id, GGDB 12X V1), the expression values (log2 FC of REC vs H) are reported together with the functional description.
gene_id (hypermethylated)	REC vs H log2(Fold Change)	Functional description		gene_id (hypomethylated)	REC vs H log2(Fold Change)	Functional description
VIT_00s0153g00070	-0.260939	Glutathione S-transferase 8 GSTU8		VIT_00s0125g00160	1.6358	No hit
VIT_00s0174g00090	-0.226503	far-red impaired responsive family protein		VIT_00s0125g00260	0.0246487	Unknown
VIT_00s0201g00070	-0.191021	HhH-GPD base excision DNA repair family protein		VIT_00s0125g00410	0.351418	Phospholipid-transporting ATPase
VIT_00s0207g00240	-0.143341	Tetratricopeptide repeat (TPR)-containing		VIT_00s0144g00300	0.656034	HcrVf2 protein
VIT_00s0207g00250	-0.892991	No hit		VIT_00s0181g00250	0.459027	Diacylglycerol kinase
VIT_00s0220g00010	-0.0193096	RNA recognition motif (RRM)-containing protein		VIT_00s0184g00060	0.124707	Pentatricopeptide (PPR) repeat-containing
VIT_00s0220g00030	-0.145451	Small nuclear ribonucleoprotein F		VIT_00s0204g00110	0.117857	TRNA/rRNA methyltransferase (SpoU)
VIT_00s0220g00050	-inf	Unknown		VIT_00s0207g00260	inf	No hit
VIT_00s0226g00040	-0.185622	Myb family		VIT_00s0218g00150	1.03409	UDP-rhamnose/rhamnosyltransferase
VIT_00s0229g00120	-0.800439	Ternary complex factor MIP1		VIT_00s0218g00160	1.58246	UDP-rhamnose:rhamnosyltransferase
VIT_00s0229g00160	-0.447132	formyltetrahydrofolate deformylase		VIT_00s0218g00220	0.513592	UDP-glucoronosyl/UDP-glucosyl transferase
VIT_00s0229g00170	-0.0930466	Unknown protein		VIT_00s0220g00110	0.0274403	Acetolactate synthase small subunit
VIT_00s0231g00050	-0.146729	ATP binding protein		VIT_00s0225g00010	0.384666	Unknown protein
VIT_00s0245g00060	-0.119074	No hit		VIT_00s0226g00150	0.181489	Myb family
VIT_00s0245g00070	-0.0844723	Heptaprenyl diphosphate synthase component II		VIT_00s0227g00090	0.00169338	No hit
VIT_00s0250g00040	-0.522503	DNA binding protein, Plastid envelope		VIT_00s0229g00080	0.795723	Unknown
VIT_00s0258g00020	-1.32273	Receptor serine/threonine kinase		VIT_00s0229g00090	0.0736502	Matrix metalloproteinase
VIT_00s0259g00130	-1.10172	Protein kinase beta-1 subunit 5'-AMP-activated		VIT_00s0238g00130	0.14013	RPS4 (resistant to p. syringae 4)
VIT_00s0259g00140	-0.836252	Oligopeptide transporter OPT3		VIT_00s0250g00030	0.132081	Glycosyltransferase family protein 1
VIT_00s0259g00150	-0.00314132	5'-AMP-activated protein kinase beta-2 subunit		VIT_00s0253g00150	0.0864299	Methyl jasmonate esterase
VIT_00s0291g00090	-0.162991	Cyclin-related		VIT_00s0262g00090	0.755615	Receptor kinase RK20-1
VIT_00s0291g00100	-0.0152907	ABC transporter B member 5		VIT_00s0264g00130	0.0716215	Ankyrin repeat protein, chloroplast precursor (AKRP)
VIT_00s0463g00020	-0.813144	Scarecrow transcription factor 5 (SCL5)		VIT_00s0265g00020	0.0606834	TRNA synthetase class I (C)
VIT_00s0532g00020	-0.248202	Kinesin family member C1		VIT_00s0269g00050	0.243652	IMP dehydrogenase/GMP reductase
VIT_00s0532g00030	-0.347332	Thioredoxin H		VIT_00s0269g00140	0.314964	Ankyrin
VIT_00s0532g00040	-0.425343	No hit		VIT_00s0287g00020	0.764774	Unknown
VIT_00s0580g00010	-0.251793	Cellulose synthase CSLC06		VIT_00s0324g00090	0.767668	Pentatricopeptide (PPR) repeat-containing
VIT_00s0598g00010	-0.370245	CDP-diacylglycerol synthetase		VIT_00s0324g00100	1.19135	UDP-glycosyltransferase 85A1
VIT_00s0642g00010	-inf	E3 ubiquitin-protein ligase CHIP		VIT_00s0398g00060	0.0773527	Protein kinase
VIT_00s1235g00010	-0.96351	Unknown protein		VIT_00s0400g00010	0.136383	Unknown protein
VIT_00s1339g00010	-0.23532	Ribonuclease II		VIT_00s0400g00030	0.0419502	HcrVf1 protein
VIT_00s2085g00010	-0.163104	Leucine-rich repeat family protein		VIT_00s0409g00050	0.518266	Receptor-like serine-threonine protein kinase
VIT_00s2393g00010	-0.000435228	GATA transcription factor 28		VIT_00s0415g00080	0.170421	Beta-D-xylosidase
VIT_00s2439g00010	-0.172959	No hit		VIT_00s0426g00010	inf	No hit
VIT_00s2440g00010	-0.220786	No hit		VIT_00s0426g00030	0.0316216	Ribonucleotide reductase small subunit
VIT_00s2750g00010	-0.41805	Phosphatidate cytidylyltransferase		VIT_00s0437g00070	1.05081	Receptor kinase RK20-1
VIT_00s2871g00010	-0.341996	Yippee		VIT_00s0477g00070	0.0819847	Mg2+-importing ATPase
VIT_01s0010g01590	-0.406369	Unknown protein		VIT_00s0704g00010	0.0816256	Derlin-2
VIT_01s0010g02380	-0.153184	F-box domain containing protein		VIT_00s0760g00010	1.29468	H(+)-ATPase 7 AHA7
VIT_01s0010g03350	-0.235833	GTPase EngC		VIT_00s0880g00020	0.370592	Translation initiation factor eIF-3 subunit 7
VIT_01s0010g03510	-2.46683	Caffeoyl-CoA O-methyltransferase		VIT_00s0978g00010	0.0317038	Transcription initiation factor TFIIH subunit H4
VIT_01s0010g03730	-0.122973	F-box domain containing protein		VIT_00s2249g00010	0.137017	GLABRA2 expression modulator
VIT_01s0011g00580	-0.152756	Pentatricopeptide (PPR) repeat-containing protein		VIT_01s0010g01740	0.0823595	Tobamovirus multiplication 1 homolog 3
VIT_01s0011g01740	-0.226751	Lectin		VIT_01s0010g01770	0.0958711	Zinc finger (CCCH-type) family protein
VIT_01s0011g02150	-0.344246	Photosystem II stability/assembly factor, chloroplast (HCF136)		VIT_01s0010g01780	0.146577	Pentatricopeptide (PPR) repeat-containing protein
VIT_01s0011g02490	-0.0314244	Cytidine/deoxycytidylate deaminase		VIT_01s0010g02080	0.0489544	Chr019/ETL1 (chromatin remodeling 19)
VIT_01s0011g02500	-2.01018	No hit		VIT_01s0010g02310	0.522176	Ribosomal protein L23 50S
VIT_01s0011g02970	-0.00238509	ILP1 (Increased level of polyploidy1-1d)		VIT_01s0010g02580	0.61453	Acid phosphatase/vanadium-dependent haloperoxidase
VIT_01s0011g03010	-0.949203	Serine/threonine-protein kinase SNT7, chloroplast precursor		VIT_01s0010g02590	0.322752	ATP-dependent DNA helicase RecQ
VIT_01s0011g03750	-0.924105	Phosphomannose isomerase		VIT_01s0010g02620	0.00359427	Unknown protein
VIT_01s0011g04050	-0.158259	Nucleotidyltransferase		VIT_01s0010g03300	0.070948	Protein processing in endoplasmic reticulum
VIT_01s0011g04060	-0.478673	Receptor-like kinase RHG1		VIT_01s0010g03360	0.270859	Signal peptidase complex subunit 1
VIT_01s0011g04700	-0.793576	Heavy-metal-associated domain-containing protein		VIT_01s0010g03370	0.441159	Ribosomal protein L17-2 60S
VIT_01s0011g04750	-0.0775952	Unknown		VIT_01s0010g03380	0.299163	Ribosomal protein L17 (RPL17B) 60S
VIT_01s0011g05850	-0.224007	SEC14 cytosolic factor		VIT_01s0010g03390	0.265809	Gag-pol polyprotein
VIT_01s0026g00080	-0.516361	Metal-dependent phosphohydrolase HD domain-containing protein		VIT_01s0010g03590	0.201384	Asynaptic 1 ASY1
VIT_01s0026g00160	-0.64711	No hit		VIT_01s0010g03680	0.475623	Unknown protein
VIT_01s0026g00170	-0.533768	Equilibrative nucleoside transporter (ENT1)		VIT_01s0010g03790	0.130211	Nuclear transport factor 2B
VIT_01s0026g01430	-0.491279	Unknown protein		VIT_01s0011g00260	inf	Unknown
VIT_01s0026g01900	-inf	No hit		VIT_01s0011g00480	0.157862	Aspartate/glutamate/uridylate kinase
VIT_01s0026g02640	-0.0105231	UbiE/COQ5 methyltransferase		VIT_01s0011g00760	1.60654	Beta-glucosidase
VIT_01s0137g00650	-0.0311772	Unknown protein		VIT_01s0011g00770	0.0942205	DRL1 (deformed roots and leaves 1)
VIT_01s0150g00030	-0.23654	ARF GTPase activator SCARFACE		VIT_01s0011g00790	0.220927	DnaJ homolog, subfamily C, member 2 gonidia forming protein GlsA
VIT_01s0150g00130	-0.189365	Unknown protein		VIT_01s0011g01150	0.541221	Unknown protein
VIT_01s0150g00540	-0.297456	Unknown protein		VIT_01s0011g01160	1.04378	Haloacid dehalogenase hydrolase
VIT_01s0150g00620	-0.196325	Unknown protein		VIT_01s0011g01170	1.11377	No hit
VIT_01s0150g00630	-0.418024	Exostosin-like		VIT_01s0011g01880	1.28458	Unknown protein
VIT_02s0012g02600	-0.0581666	Octicosapeptide/Phox/Bem1p (PB1) domain-containing protein		VIT_01s0011g01890	0.5229	Glutathione S-transferase, C-terminal
VIT_02s0025g00290	-0.418209	Pentatricopeptide (PPR) repeat-containing protein		VIT_01s0011g01900	1.03508	Glutathione S-transferase, C-terminal
VIT_02s0025g00860	-0.640388	Unknown		VIT_01s0011g02200	0.19585	Glutamine synthetase
VIT_02s0025g01130	-0.287626	Phytochrome A supressor spa1 (SPA1)		VIT_01s0011g02220	0.022469	AAA-type ATPase
VIT_02s0025g01140	-0.00052067	No hit		VIT_01s0011g02530	0.00228628	Carboxylesterase
VIT_02s0025g01720	-0.116372	GDA2		VIT_01s0011g02810	0.257805	Nuclear matrix constituent protein 1
VIT_02s0025g01730	-2.54173	3-oxoacyl-[acyl-carrier-protein] synthase		VIT_01s0011g02820	0.179912	Unknown protein
VIT_02s0025g02150	-0.151496	Glutamine-dependent NAD(+) synthetase		VIT_01s0011g03030	2.73109	No hit
VIT_02s0025g02210	-0.944099	MYB Domain protein 6		VIT_01s0011g03040	0.221241	Unknown protein
VIT_02s0025g02790	-0.98792	Starch synthase		VIT_01s0011g03280	0.00410531	Protein phosphatase 2 regulatory subunit A
VIT_02s0025g03530	-0.000825764	Gamma-glutamylcysteine synthetase		VIT_01s0011g03760	0.169849	Unknown
VIT_02s0025g03940	-0.590381	Unknown protein		VIT_01s0011g04640	0.150464	Auxin Efflux Carrier
VIT_02s0033g00300	-0.590634	Myb family		VIT_01s0011g05620	1.5515	No hit
VIT_02s0033g00590	-0.21658	BRXL1 (Brevis radix like 1)		VIT_01s0011g05830	0.225686	ARR1 typeB
VIT_02s0236g00090	-1.44235	Unknown		VIT_01s0011g06130	0.081032	Erwinia induced protein 2
VIT_02s0236g00100	-0.0714768	Unknown		VIT_01s0026g00750	0.345711	Unknown protein
VIT_02s0241g00090	-0.514518	Translation release factor		VIT_01s0026g00760	0.135292	EMB2016 (embryo defective 2016) [Arabidopsis thaliana]
VIT_03s0017g01420	-0.338929	Reticuline oxidase		VIT_01s0026g02490	0.0943728	Apyrase
VIT_03s0017g01740	-0.305922	Annexin ANN3		VIT_01s0127g00260	1.00376	ATP-citrate synthase
VIT_03s0038g00720	-0.0836849	NADH dehydrogenase (ubiquinone) 1 beta subcomplex 9		VIT_01s0127g00560	0.139409	Protein disulfide isomerase
VIT_03s0038g01370	-0.0385743	ABA-responsive protein (HVA22)HVA22H		VIT_01s0127g00920	0.516834	ADP-ribosylation factor A1B
VIT_03s0038g01520	-0.232273	R protein PRF disease resistance protein		VIT_01s0150g00160	0.0536663	Ubiquinol-cytochrome C reductase iron-sulfur subunit, mitochondrial
VIT_03s0038g02380	-0.289787	RAC G-protein Rac1		VIT_01s0182g00020	0.10137	Ankyrin repeat family protein
VIT_03s0038g02940	-0.231179	Transducin protein		VIT_02s0012g00190	0.217132	Unknown protein
VIT_03s0038g02960	-0.912003	Pentatricopeptide (PPR) repeat-containing protein		VIT_02s0012g00270	0.117009	Pleckstriny (PH) domain-containing protein
VIT_03s0038g03480	-0.514298	Auxin-induced SAUR		VIT_02s0012g00310	0.321334	Lon protease
VIT_03s0038g03600	-0.0941353	Serine/threonine kinase		VIT_02s0012g00630	0.191851	Myb family
VIT_03s0038g04260	-0.703854	Chloride channel protein CLC-e		VIT_02s0012g01070	1.68909	No hit
VIT_03s0038g04270	-0.300548	Ankyrin repeat		VIT_02s0012g01920	0.0980376	RCD1 (radical-induced cell death1)
VIT_03s0038g04590	-0.207321	F-box domain containing protein		VIT_02s0012g02000	0.222497	Binding
VIT_03s0063g00390	-0.340541	Lag one homologue 2		VIT_02s0012g02120	0.228256	Defender against cell death 1 (DAD1)
VIT_03s0063g01580	-1.04778	CYP82C2		VIT_02s0025g00090	0.318391	Arginine/serine-rich splicing factor 10
VIT_03s0063g01930	-0.815693	DC1 domain-containing protein		VIT_02s0025g00100	0.364277	Adaptor-related protein complex 2, beta 1 subunit
VIT_03s0063g02240	-1.52624	PLATZ transcription factor		VIT_02s0025g00250	0.0274534	SP1L5 (SPIRAL1-like5)
VIT_03s0088g00390	-0.086902	DnaJ homolog, subfamily C, member 17		VIT_02s0025g00340	0.0286294	Monodehydroascorbate reductase, chloroplast precursor
VIT_03s0088g00500	-0.244515	TRNA synthetase class II (D, K and N)		VIT_02s0025g00600	0.0316216	Glycoside hydrolase, family 5
VIT_03s0088g00910	-0.290718	Pathogenesis related protein 1 precursor [Vitis vinifera]		VIT_02s0025g00900	0.502638	6-phosphogluconate dehydrogenase
VIT_03s0091g00830	-0.0939833	Cyclin-related		VIT_02s0025g01860	0.919287	Cellulose synthase CSLG3
VIT_03s0091g00850	-1.01404	Unknown protein		VIT_02s0025g03690	0.395183	RNA-binding protein NOB1
VIT_03s0091g01290	-2.01422	Serine carboxypeptidase S10		VIT_02s0025g04010	0.248774	flavonoid 3-monooxygenase
VIT_03s0180g00120	-0.323176	Sodium hydrogen antiporter NHD1		VIT_02s0025g04070	0.0213408	Phosphatidylinositol glycan, class U
VIT_03s0180g00270	-0.0797029	Pseudouridine synthase		VIT_02s0025g04150	0.20998	Zinc finger (C3HC4-type ring finger)
VIT_04s0008g00200	-0.299057	Tryptophan-tRNA ligase		VIT_02s0025g04360	0.0638071	S-N-methylcoclaurine 3'-hydroxylase
VIT_04s0008g00490	-0.0694683	Profilin 5 (PRO5) (PRF3)		VIT_02s0025g04660	0.126714	Senescence-inducible chloroplast stay-green protein 1
VIT_04s0008g00950	-0.0759319	Calcineurin B protein 10		VIT_02s0033g00680	inf	No hit
VIT_04s0008g01640	-1.61833	Ankyrin repeat		VIT_02s0154g00490	0.798739	Heat shock 22 kDa protein mitochondrial
VIT_04s0008g01910	-0.571337	ferredoxin-related		VIT_02s0154g00510	0.333899	SEC14 cytosolic factor
VIT_04s0008g02850	-0.199125	Proteasome 20S beta subunit A (PBA1) (PRCD)		VIT_02s0154g00550	0.0900161	DnaJ homolog, subfamily C, member 11
VIT_04s0008g02860	-0.144229	Cation transport protein chaC		VIT_02s0234g00080	0.0382059	Enoyl-CoA hydratase/isomerase
VIT_04s0008g03170	-0.135177	Ubiquitin-specific protease 26 (UBP26)		VIT_02s0234g00100	0.25297	Ubiquitinyl hydrolase 1
VIT_04s0008g03180	-0.18152	Unknown protein		VIT_03s0017g00480	1.62953	Calcineurin phosphoesterase
VIT_04s0008g03610	-0.11259	Xylan synthase		VIT_03s0017g00490	0.0695979	RAB GDP dissociation inhibitor 2 ATGDI2
VIT_04s0008g04180	-0.506385	Arsenite transport protein (ArsB)		VIT_03s0017g01120	0.147654	Unknown
VIT_04s0008g04790	-0.122814	ABC transporter g family pleiotropic drug resistance 12 PDR12		VIT_03s0017g01350	0.25647	Ribosomal protein S6 (RPS6B) 40S
VIT_04s0008g04890	-0.180342	WD-40 repeat protein (LEUNIG)		VIT_03s0017g02290	0.0497333	Regulator of chromosome condensation (RCC1)
VIT_04s0008g04900	-inf	WD-40 repeat protein (LEUNIG)		VIT_03s0038g00110	0.147954	Nucleolar protein 4 NOP4
VIT_04s0008g04910	-0.251142	WD-40 repeat protein (LEUNIG)		VIT_03s0038g00140	0.725946	Unknown protein
VIT_04s0008g05190	-0.185112	Overexpressor of cationic peroxidase 3 (OCP3)		VIT_03s0038g00250	0.595192	Purple acid phosphatase 10 ATPAP10/PAP10
VIT_04s0008g06070	-0.124859	Aberrant root formation protein 4 ALF4		VIT_03s0038g01380	0.303204	Calcium-binding EF hand
VIT_04s0008g06190	-0.282135	Polyprotein		VIT_03s0038g01400	0.439442	R protein PRF disease resistance protein
VIT_04s0023g00140	-0.171912	Pelota (PEL1)		VIT_03s0038g01490	0.409229	Unknown protein
VIT_04s0023g00400	-1.04363	RIC4 (ROP-Interactive crib motif-containing protein 4)		VIT_03s0038g01530	1.32958	R protein PRF disease resistance protein
VIT_04s0023g00470	-0.613831	WRKY DNA-binding protein 2		VIT_03s0038g01610	0.0868327	R protein PRF disease resistance protein
VIT_04s0023g00740	-0.567122	Thioredoxin F-type 2 (Trx-F2)		VIT_03s0038g01620	0.159295	R protein MLA10
VIT_04s0023g00910	-0.323593	No hit		VIT_03s0038g02230	0.441166	Subtilisin-like serine protease 2
VIT_04s0023g01280	-0.10888	RUB1 conjugating enzyme (RCE1)		VIT_03s0038g02820	0.0210896	Unknown protein
VIT_04s0023g01310	-inf	No hit		VIT_03s0038g03840	0.101312	Cuticular water permeability
VIT_04s0023g01510	-1.08005	DUF620		VIT_03s0063g00280	0.272302	Thioredoxin M-type 3
VIT_04s0023g01860	-0.223295	Sugar transporter ERD6-like 6		VIT_03s0063g01900	0.00214336	Import receptor subunit TOM6, Mitochondrial
VIT_04s0044g00490	-0.24555	DnaJ homolog, subfamily B, member 4		VIT_03s0063g02310	0.0158475	Acidic leucine-rich nuclear phosphoprotein 32 member B
VIT_04s0044g00800	-0.4081	S-receptor kinase		VIT_03s0063g02470	0.811236	No hit
VIT_04s0044g00890	-0.163655	Uridylate kinase		VIT_03s0088g00320	0.359144	Peptidase M50
VIT_04s0044g01260	-0.537163	SEU3B protein		VIT_03s0088g00330	0.174988	F-box protein 7
VIT_04s0044g01290	-0.00412319	MAP3Ka		VIT_03s0088g01170	0.012644	Proline iminopeptidase
VIT_04s0044g01310	-0.38833	NADH-plastoquinone oxidoreductase subunit o		VIT_03s0091g00190	0.0316216	WD40
VIT_04s0044g01490	-0.313472	2-oxoisovalerate dehydrogenase alpha subunit, mitochondrial precursor		VIT_03s0091g00360	0.198126	Seed maturation protein PM23
VIT_04s0044g01680	-0.243773	Chromatin remodeling 24		VIT_03s0091g00370	0.0127132	Pentatricopeptide (PPR) repeat-containing protein
VIT_04s0044g01690	-0.136458	Glucose-inhibited division family A		VIT_03s0091g00470	0.0907261	Protein phosphatase 2C
VIT_04s0044g01770	-0.418427	Serine/threonine protein phosphatase (PP7)		VIT_03s0091g00930	1.06212	GRAM domain-containing protein / ABA-responsive
VIT_04s0044g01780	-0.192858	No hit		VIT_03s0091g01120	1.12895	Meprin and TRAF homology domain-containing protein
VIT_04s0069g00250	-0.559373	Unknown		VIT_03s0091g01130	0.0686823	Meprin and TRAF homology domain-containing protein
VIT_04s0069g00540	-1.04828	Glutamate receptor protein		VIT_03s0097g00160	0.891924	MADS-box agamous-like 21
VIT_04s0069g00720	-0.304705	Glutamate receptor protein		VIT_03s0097g00520	0.053091	Magnesium transporter CorA
VIT_04s0069g00730	-0.0971243	Glutamate receptor protein		VIT_03s0110g00310	inf	Cinnamyl alcohol dehydrogenase
VIT_05s0020g00790	-0.0119983	HAT dimerisation domain-containing protein		VIT_04s0008g00620	0.865203	Myb domain protein 68
VIT_05s0020g01080	-0.347004	Unknown		VIT_04s0008g00800	0.340622	Ferrochelatase-2
VIT_05s0020g01160	-0.219326	Binding		VIT_04s0008g01020	0.0473049	Unknown protein
VIT_05s0020g02640	-0.174538	Unknown protein		VIT_04s0008g01030	0.313181	Unknown protein
VIT_05s0020g03770	-0.136105	Inositol polyphosphate 5'-phosphatase		VIT_04s0008g01200	0.0539626	Eukaryotic translation initiation factor SUI1
VIT_05s0020g04060	-0.44277	TIFY 4B (Protein PEAPOD 2)		VIT_04s0008g01330	0.217771	RTE1 (reversion-to-ethylene sensitivity1)
VIT_05s0020g04190	-0.0851818	PINHEAD (Protein ZWILLE)		VIT_04s0008g01340	0.156457	Unknown protein
VIT_05s0020g04890	-0.107516	Nucleic acid binding		VIT_04s0008g01350	0.280865	Conserved oligomeric Golgi complex component 8
VIT_05s0020g04900	-0.200082	N-carbamyl-L-amino acid amidohydrolase		VIT_04s0008g01990	0.0197277	Myosin-like protein XI-I
VIT_05s0029g00060	-0.670784	Myb UNE16 (unfertilized embryo sac 16)		VIT_04s0008g02030	0.538727	Unknown protein
VIT_05s0029g01140	-1.2678	Sucrose-phosphate synthase		VIT_04s0008g02340	0.198186	Exocyst subunit EXO70 protein
VIT_05s0049g00880	-0.109433	Activating signal cointegrator		VIT_04s0008g03280	0.147128	No hit
VIT_05s0051g00050	-0.536351	Myosin-like protein XIB		VIT_04s0008g03620	0.255779	Catalytic
VIT_05s0051g00850	-0.0771237	SAD1 (supersensitive to aba and drought 1)		VIT_04s0008g03810	0.03286	Coiled-coil domain-containing protein 25
VIT_05s0062g00150	-0.125773	Pentatricopeptide repeat protein		VIT_04s0008g03820	0.395106	Membrane protein
VIT_05s0062g00830	-0.729187	Ribosomal protein S1		VIT_04s0008g04270	0.0677486	Protein phosphatase 2 (formerly 2A), regulatory subunit B'
VIT_05s0077g00060	-0.432816	D1 protease		VIT_04s0008g04450	0.725946	Molybdate transporter 1
VIT_05s0077g01470	-0.454766	Phytochelatin synthetase		VIT_04s0008g04760	0.0260001	V-type H+-transporting ATPase 21kDa proteolipid subunit
VIT_05s0077g02180	-1.20883	Chalcone reductase		VIT_04s0008g05870	0.295513	CLPB-M/CLPB4/HSP98.7
VIT_05s0094g00420	-0.324986	Endosperm defective 1 EDE1		VIT_04s0008g05880	0.01038	CHD3-type chromatin-remodeling factor PICKLE
VIT_05s0094g01340	-0.164585	Thiopurine methyltransferase		VIT_04s0008g06080	0.255952	Unknown protein
VIT_05s0094g01350	-0.48891	Thiol methyltransferase 1		VIT_04s0008g06850	0.432284	Biopterin transport-related protein BT1
VIT_05s0094g01570	-0.254504	MLO1		VIT_04s0008g07050	0.445966	Pentatricopeptide (PPR) repeat-containing protein
VIT_05s0102g00250	-0.191368	Unknown protein		VIT_04s0023g00210	inf	GRAM domain-containing protein / ABA-responsive
VIT_05s0136g00260	-1.16677	Chalcone synthase		VIT_04s0023g00220	0.896101	Zfwd2 protein (ZFWD2)
VIT_06s0004g00720	-0.371014	Glucan endo-1,3-beta-glucosidase 4 precursor		VIT_04s0023g01900	0.384272	AAA-type ATPase
VIT_06s0004g00730	-0.343161	Ubiquitin-conjugating enzyme E2 D/E		VIT_04s0023g01910	0.23643	Myb family
VIT_06s0004g01430	-0.360698	ABA glucosidase		VIT_04s0023g03440	0.108822	AP endonuclease 2
VIT_06s0004g02480	-0.206153	Cysteine peptidase		VIT_04s0043g00130	0.000751466	Mob1/phocein
VIT_06s0004g02770	-0.0133926	SIT4 phosphatase-associated		VIT_04s0044g00130	0.22511	Unknown protein
VIT_06s0004g03130	-0.48256	Auxin response factor 4		VIT_04s0044g01650	0.432016	GA 20-oxidase 2
VIT_06s0004g03200	-0.558965	No hit		VIT_04s0044g02040	0.137499	Ubiquitin carboxyl-terminal hydrolase L5
VIT_06s0004g03210	-0.621197	Unknown		VIT_04s0069g00060	0.813538	Glutamate receptor protein
VIT_06s0004g03250	-0.0402943	Protein disulfide isomerase		VIT_04s0079g00020	1.35977	Cysteine-rich receptor-like protein kinase 2
VIT_06s0004g03320	-0.0209599	Zinc finger (C3HC4-type ring finger)		VIT_05s0020g01260	0.323583	Pentatricopeptide (PPR) repeat-containing protein
VIT_06s0004g03520	-0.640746	Nitrate excretion transporter1		VIT_05s0020g02430	0.319227	Protein FBL4
VIT_06s0004g03860	-0.154458	Chitinase 2		VIT_05s0020g02570	0.297253	Unknown protein
VIT_06s0004g05190	-0.397693	D-xylose-H+ symporter		VIT_05s0020g02860	0.24581	Zinc finger (C3HC4-type ring finger)
VIT_06s0004g05800	-0.117563	Phosphatidic acid phosphatase / PAP2		VIT_05s0020g02940	0.119971	Kinase associated protein phosphatase (KAPP)
VIT_06s0004g05970	-0.185495	Antiviral helicase SKI2		VIT_05s0020g04460	0.302163	ADP-ribosylation factor C1
VIT_06s0004g06110	-0.0591025	Exo-1,3-beta-glucanase		VIT_05s0020g04470	0.280251	ADP-ribosylation factor C1
VIT_06s0004g06700	-0.208091	ATP-dependent Clp protease ClpB protein		VIT_05s0020g04980	0.0102447	Meprin and TRAFy domain-containing protein
VIT_06s0004g07040	-0.453083	Glutaredoxin		VIT_05s0029g00620	0.884873	Permease nonimprinted in Prader-Willi/Angelman
VIT_06s0009g00890	-0.389797	Ubiquitin-specific protease 8		VIT_05s0029g00950	1.02308	Tripeptidyl-peptidase 2
VIT_06s0009g01580	-0.0581359	Glycosyl hydrolase family 17 protein		VIT_05s0029g01090	0.0496846	Alpha 1,3-glucosidase
VIT_06s0009g01720	-0.115269	Nucleoside triphosphatase		VIT_05s0049g00110	0.726941	Thioredoxin reductase
VIT_06s0009g02510	-0.049477	HEAT repeat family protein		VIT_05s0049g00120	0.0634924	Unknown protein
VIT_06s0009g02540	-0.0384572	Unknown protein		VIT_05s0049g00200	0.400783	Lesion inducing protein
VIT_06s0009g02790	-0.0701148	Dihydropyrimidinase		VIT_05s0049g01980	1.45699	3-isopropylmalate dehydratase large subunit 2
VIT_06s0009g03610	-0.0750313	EMB2739		VIT_05s0049g02360	0.228338	DEAD/DEAH box helicase (RH10)
VIT_06s0061g00170	-0.104476	R protein MLA10		VIT_05s0062g01120	0.16484	PIN1
VIT_06s0061g00240	-0.420175	ABC transporter G member 7		VIT_05s0062g01200	0.060113	Unknown
VIT_06s0061g00820	-0.380275	PHD finger transcription factor		VIT_05s0077g00350	0.0286922	Unknown protein
VIT_06s0061g01310	-0.489565	Nucleobase-ascorbate transporter 12 (NAT12)		VIT_05s0077g01860	0.794702	ERF (ethylene response factor) sub B-2
VIT_06s0080g00030	-0.301869	Aldo/keto reductase		VIT_05s0077g01940	0.0374856	Acyl-CoA dehydrogenase (ibr3)
VIT_06s0080g00070	-0.382268	S-receptor kinase		VIT_05s0094g00370	0.119453	Diphthamide synthesis DPH2
VIT_06s0080g00570	-1.38345	Unknown protein		VIT_05s0094g00530	0.00753285	Calmodulin binding protein
VIT_06s0080g00600	-0.500397	No hit		VIT_05s0094g00770	0.233646	Short-chain dehydrogenase/reductase (SDR)
VIT_07s0005g00480	-0.0934564	Pectinesterase inhibitor		VIT_05s0094g01080	0.534974	Ankyrin protein kinase
VIT_07s0005g01150	-0.0689593	CTP synthase		VIT_05s0094g01640	0.129578	Pentatricopeptide (PPR) repeat
VIT_07s0005g01420	-0.18895	Transducin protein		VIT_05s0094g01650	0.543876	Unknown
VIT_07s0005g01460	-0.112023	Dipeptidyl aminopeptidases/acylaminoacyl-peptidases		VIT_05s0124g00250	0.147497	Histone-lysine N-methyltransferase ATX1
VIT_07s0005g01470	-0.564125	Unknown protein		VIT_06s0004g00100	0.00993468	Unknown protein
VIT_07s0005g01880	-2.61938	Patatin		VIT_06s0004g00110	0.00985423	Unknown protein
VIT_07s0005g02400	-0.377754	Unknown protein		VIT_06s0004g00490	0.2095	Ethylene-responsive transcription factor related to APETALA2 11
VIT_07s0005g02410	-0.229661	Peptidyl-prolyl cis-trans isomerase, chloroplast ROC4 (rotamase CyP 4)		VIT_06s0004g01330	0.0808289	Pentatricopeptide (PPR) repeat-containing protein
VIT_07s0005g02590	-0.501225	Polygalacturonase GH28		VIT_06s0004g01670	0.536794	UDP-glucoronosyl and UDP-glucosyl transferase
VIT_07s0005g02740	-0.0241353	Peptide chain release factor		VIT_06s0004g02090	0.495352	Nucleolar GTP-binding protein NOG1
VIT_07s0005g02810	-0.210526	2Fe-2S-binding		VIT_06s0004g02370	0.112325	Cinnamyl alcohol dehydrogenase
VIT_07s0005g03190	-0.459296	Ethylene response factor ERF14		VIT_06s0004g02430	0.0122095	SPla/RYanodine receptor (SPRY) domain-containing
VIT_07s0005g03200	-0.803925	Ethylene-responsive transcription factor ERF098		VIT_06s0004g02910	0.185846	Ruv DNA-helicase
VIT_07s0005g03610	-0.188752	NAC domain-containing protein 74		VIT_06s0004g04350	0.0994159	Unknown protein
VIT_07s0005g03720	-0.0356997	VPS2.3 SNF7		VIT_06s0004g04430	0.119099	Ubiquitin-conjugating enzyme E2 G1
VIT_07s0005g04950	-0.352605	Unknown protein		VIT_06s0004g05590	0.0087753	Subtilisin protease C1
VIT_07s0031g00340	-0.221497	F-box domain containing protein		VIT_06s0004g05650	0.315149	Unknown protein
VIT_07s0031g00350	-0.584276	Caffeoyl-CoA O-methyltransferase 1		VIT_06s0004g05670	0.305652	Glutathione S-transferase 25 GSTU7
VIT_07s0031g00940	-1.61412	Sulfate transporter 2.1 (AST68)		VIT_06s0004g05830	0.266977	DNA-directed RNA polymerase III subunit C19
VIT_07s0031g01320	-0.326849	TGA-type basic leucine zipper protein TGA1.1		VIT_06s0004g07020	0.520756	Ethylene overproducer 1 (ETO1)
VIT_07s0031g01470	-0.274214	Constitutive expression of PR genes 5 (CPR5)		VIT_06s0004g07190	0.205428	Unknown protein
VIT_07s0031g01730	-0.115802	Iron-sulfur assembly protein IscA, chloroplast precursor		VIT_06s0004g07590	inf	Galacturonosyltransferase 1
VIT_07s0031g01740	-0.0564382	ATP synthase 24 kDa subunit		VIT_06s0004g07820	0.471971	Asp/Glu racemase
VIT_07s0031g02090	-0.261463	SH3 domain-containing protein		VIT_06s0004g07830	0.296094	SOS2 (salt overly sensitive 2)
VIT_07s0031g02100	-0.120245	No hit		VIT_06s0004g08300	0.20625	Zinc finger (C3HC4-type ring finger)
VIT_07s0031g02120	-0.237066	Unknown		VIT_06s0004g08440	0.14185	Unknown protein
VIT_07s0031g02160	-1.3297	Protein phosphatase 2C DBP		VIT_06s0009g00960	0.0903292	Ubiquitin-specific protease 12 (UBP12)
VIT_07s0031g02170	-0.587193	Glutamate receptor GLR3.6		VIT_06s0009g01790	0.0354355	ABA-responsive element-binding protein 3 (AREB3)
VIT_07s0031g02420	-0.0304189	F-box domain containing protein		VIT_06s0009g02390	0.51322	Scarecrow transcription factor 3 (SCL3)
VIT_07s0031g02770	-2.26591	Unknown protein		VIT_06s0009g02420	0.48961	Dual-specific kinase DSK1
VIT_07s0031g02850	-0.0931784	UVB-resistance protein UVR8		VIT_06s0061g00100	0.814021	Glucan endo-1,3-beta-glucosidase, acidic isoform precursor
VIT_07s0031g02910	-0.0356038	Receptor-like kinase		VIT_06s0061g01070	0.318245	Oligopeptidase A
VIT_07s0031g03070	-0.330396	Isoflavone reductase		VIT_06s0061g01110	0.0589407	Lecithine cholesterol acyltransferase
VIT_07s0031g03150	-0.35456	S-glutathione dehydrogenase/class III alcohol dehydrogenase		VIT_06s0061g01180	0.171863	PHD finger transcription factor
VIT_07s0104g00100	-0.781852	AL-activated malate transporter 1		VIT_06s0061g01210	0.929347	Lysine histidine transporter 1
VIT_07s0104g00120	-0.281233	Unknown protein		VIT_06s0080g00800	0.0754571	Vesicle-associated membrane protein 714
VIT_07s0104g01250	-0.675728	flavin-containing monooxygenase		VIT_07s0005g00470	0.478203	Brix domain-containing protein
VIT_07s0104g01670	-inf	HAK5 (High affinity K+ transporter 5)		VIT_07s0005g00850	0.217678	ERS type ethylene receptor
VIT_07s0129g00690	-0.137801	HOS15 (High expression of osmotically responsive genes 15)		VIT_07s0005g02260	0.12053	Squamosa promoter-binding protein 1 (SPL1)
VIT_07s0130g00080	-0.254165	3-phosphoinositide-dependent protein kinase-1		VIT_07s0005g02660	0.707641	ABC transporter B member 13
VIT_07s0130g00310	-0.0825612	Unknown protein		VIT_07s0005g03510	0.162994	SAP protein BP-73 E1-E2_ATPase
VIT_07s0151g00640	-0.571455	Globulin-1 S allele precursor		VIT_07s0005g04870	0.30717	Glutathione S-transferase 25 GSTU7
VIT_07s0151g00680	-0.0100797	Tetratricopeptide repeat (TPR)-containing		VIT_07s0005g04880	0.497509	Glutathione S-transferase 25 GSTU7
VIT_07s0151g01000	-1.18618	Photosystem I reaction center subunit II (PSAD)		VIT_07s0005g05000	0.0894935	Leucine-rich repeat
VIT_07s0197g00140	-0.693642	R protein disease resistance protein		VIT_07s0005g05610	0.0376467	3-ketoacyl-CoA thiolase PED1
VIT_07s0255g00140	-2.69371	Unknown protein		VIT_07s0031g01620	0.10583	Developmentally regulated GTP binding protein 1
VIT_07s0255g00150	-inf	Kinase		VIT_07s0031g02240	0.313814	MLO-like protein 8
VIT_08s0007g00460	-0.405471	Ribonuclease II family protein		VIT_07s0031g02970	0.333255	Unknown protein
VIT_08s0007g01340	-0.0281686	Proteasome inhibitor subunit 1 (PI31)		VIT_07s0031g02980	0.117066	Oxysterol binding protein
VIT_08s0007g02490	-0.216121	2-cys peroxiredoxin BAS1, chloroplast precursor		VIT_07s0095g00730	0.109974	Sterile alpha motif (SAM) domain-containing protein
VIT_08s0007g02910	-0.0628535	Gibberellin signal transduction protein (SPINDLY)		VIT_07s0104g00050	0.321322	Unknown protein
VIT_08s0007g04360	-inf	Argonaute protein		VIT_07s0104g00250	0.0601193	Basic helix-loop-helix (bHLH) family
VIT_08s0007g05260	-0.244084	Glutamate synthase (GLU1), ferredoxin-dependent		VIT_07s0130g00420	0.0624572	Unknown protein
VIT_08s0007g05410	-0.204766	Cystathionine beta-lyase		VIT_07s0141g00530	0.18405	U3 small nucleolar RNA-associated protein 18
VIT_08s0007g05910	-0.30098	folylpolyglutamate synthase		VIT_07s0151g00160	0.3343	GCN5 N-acetyltransferase (GNAT)
VIT_08s0007g05940	-0.218937	Unknown		VIT_07s0151g00310	0.17121	NIMA protein kinase NEK1
VIT_08s0007g05980	-0.569514	Calmodulin binding protein		VIT_07s0151g00610	0.464524	No hit
VIT_08s0007g06830	-0.129471	Colon cancer-associated protein Mic1 containing protein		VIT_07s0191g00100	0.389308	Unknown protein
VIT_08s0007g06850	-0.18134	Colon cancer-associated protein Mic1 containing protein		VIT_07s0191g00110	0.396622	Unknown protein
VIT_08s0007g07420	-0.086822	MUT9-related serine/threonine protein kinase		VIT_07s0191g00120	0.0167991	Pentatricopeptide (PPR) repeat-containing protein
VIT_08s0007g08540	-1.38885	Mg-chelatase subunit XANTHA-F		VIT_08s0007g00940	0.341001	LHW (lonesome highway)
VIT_08s0007g08800	-1.13437	Kinesin motor protein		VIT_08s0007g01820	0.423843	Transducin protein
VIT_08s0032g00640	-1.24797	Unknown		VIT_08s0007g02820	0.158259	Unknown protein
VIT_08s0032g00910	-0.609579	Fasciclin domain-containing protein FLA17		VIT_08s0007g02930	0.00996651	Vacuolar protein sorting 55
VIT_08s0040g00380	-0.112642	Zinc finger (DHHC type) family		VIT_08s0007g03420	0.0193541	ABI5 (ABA insensitive 5)
VIT_08s0040g00400	-0.0615063	Aquaporin SIP2;1		VIT_08s0007g03440	0.122632	Hydrolase, alpha/beta fold
VIT_08s0040g00490	-0.8091	Caspase		VIT_08s0007g03920	0.126301	DEMETER protein (DME)
VIT_08s0040g00500	-0.161673	Cupin, RmlC-type		VIT_08s0007g04430	0.188058	Low expression of osmotically responsive genes 1
VIT_08s0040g00970	-0.316045	Plectin (myosin-like)		VIT_08s0007g05420	0.124763	Tubulin folding cofactor B
VIT_08s0040g01020	-0.0543729	DNA helicase SNF2 domain-containing protein		VIT_08s0007g05430	0.379267	Pyruvate kinase
VIT_08s0040g01450	-0.0424931	No hit		VIT_08s0007g05440	0.0264122	Cation exchanger (CAX10)
VIT_08s0040g01770	-0.690682	Cyclic nucleotide-gated ion channel 15		VIT_08s0007g07210	0.363038	Ribosomal protein S28 (RPS28C) 40S
VIT_08s0040g03070	-0.124996	TTG2 (transparent testa GLABRA 2)		VIT_08s0007g07260	2.03691	Tubulin alpha
VIT_08s0040g03320	-0.0553096	Glutamate N-acetyltransferase		VIT_08s0007g07270	0.383806	Dicarboxylate/tricarboxylate carrier (DTC)
VIT_08s0056g00210	-0.0304266	Cyclin-dependent kinase B1;2		VIT_08s0007g07370	0.586391	Adenylyl-sulfate kinase, chloroplast precursor
VIT_08s0056g00220	-0.463597	Serine/threonine protein phosphatase PP1		VIT_08s0007g07530	0.478855	3-oxoacyl-[acyl-carrier-protein] reductase, chloroplast
VIT_08s0056g00230	-0.205696	Unknown protein		VIT_08s0007g07630	0.00826811	Tryptophan/tyrosine permease family
VIT_08s0056g00870	-0.136587	MATE efflux family protein		VIT_08s0007g08280	0.130781	Remorin
VIT_08s0056g01480	-0.0575302	Cation exchanger, CAX7		VIT_08s0007g08560	0.334433	Cytoplasmic tRNA 2-thiolation protein 2
VIT_08s0056g01670	-0.0148451	BTB-POZ and math Domain 4 ATBPM4		VIT_08s0007g08570	0.104304	Lectin-like receptor kinase 1;1
VIT_08s0058g00570	-0.321941	Macrophage migration inhibitory factor		VIT_08s0032g00110	0.0591717	RNA recognition motif (RRM)-containing protein
VIT_08s0058g01390	-0.484216	WRKY DNA-binding protein 70		VIT_08s0040g01480	0.121464	Cell division cycle protein 48
VIT_08s0058g01400	-0.131169	Phospholipid-translocating ATPase ALA1		VIT_08s0040g01520	0.795884	Indole-3-acetate beta-glucosyltransferase
VIT_08s0105g00260	-0.614045	Digalactosyldiacylglycerol synthase 1		VIT_08s0040g01530	0.178649	Pentatricopeptide (PPR) repeat-containing protein
VIT_09s0002g00210	-0.766266	Endonuclease		VIT_08s0040g01950	1.0854	Zinc finger (C3HC4-type ring finger)
VIT_09s0002g01090	-0.14209	flavonoid 3-monooxygenase		VIT_08s0040g02510	0.0593766	PHD zinc finger protein
VIT_09s0002g01200	-0.0511342	Unknown protein		VIT_08s0040g02540	0.0274022	Diaminopimelate epimerase
VIT_09s0002g02120	-0.27424	Beta-galactosidase		VIT_08s0040g02710	0.156894	UDP-glucuronic acid decarboxylase 1
VIT_09s0002g02220	-0.146008	Protein kinase CDG1		VIT_08s0040g03060	0.0223937	Serine/threonine Protein kinase BNK1
VIT_09s0002g02380	-0.135739	Thioredoxin 2		VIT_08s0040g03100	0.501809	Glutathione S-transferase GSTO1
VIT_09s0002g02410	-0.117987	RNA-binding protein		VIT_08s0040g03210	0.165198	Hydroxyproline-rich glycoprotein family protein
VIT_09s0002g02430	-0.582333	ABC transporter C member 12		VIT_08s0040g03350	1.38418	No hit
VIT_09s0002g02450	-0.621735	Phosphatase		VIT_08s0056g00630	1.0371	Acid phosphatase
VIT_09s0002g02460	-0.135838	Phosphatase		VIT_08s0056g01150	0.14665	NADH-cytochrome b5 reductase
VIT_09s0002g02680	-0.0726403	Early flowering 3		VIT_08s0058g00150	0.522709	Ammonium transporter 2
VIT_09s0002g02690	-0.122784	3'-5' exonuclease domain-containing protein		VIT_08s0058g00900	0.423608	RAPTOR1B (RAPTOR1)
VIT_09s0002g03530	-0.344897	ABI1 (ABA insensitive 1)		VIT_08s0058g01070	0.460612	Xanthine/uracil permease
VIT_09s0002g04010	-0.579183	Ferredoxin		VIT_08s0058g01480	0.366688	1,4-beta-mannan endohydrolase
VIT_09s0002g04110	-0.439694	Peroxisome assembly protein 2 (Peroxin-2) (PEX2)		VIT_08s0217g00020	0.194602	DNA-binding protein GBP16
VIT_09s0002g04120	-0.128779	Ethylene-responsive protein		VIT_08s0217g00100	0.485114	Pyruvate decarboxylase isozyme 2
VIT_09s0002g06720	-0.00565832	SPX1 (SYG1/Pho81/XPR1) domain-containing protein		VIT_09s0002g00650	0.421625	Auxin-induced protein
VIT_09s0002g07520	-0.00121871	formamidopyrimidine-DNA glycosylase		VIT_09s0002g01160	0.0183057	Transcription initiation factor TFIID subunit D7
VIT_09s0002g08700	-0.594636	Ankyrin		VIT_09s0002g01180	0.0741434	Zinc finger (C3HC4-type ring finger)
VIT_09s0002g09150	-0.373597	RAE1 RNA export 1 homolog		VIT_09s0002g02250	0.29234	Pentatricopeptide (PPR) repeat-containing protein
VIT_09s0018g00310	-0.0082557	ABC transporter C member 1		VIT_09s0002g02500	0.0256064	Ubiquitin-specific protease 6 (UBP6)
VIT_09s0018g01550	-0.473676	Trimethylguanosine synthase		VIT_09s0002g02510	0.190372	Dentin sialophosphoprotein
VIT_09s0018g01780	-0.508519	ACT domain repeat 1 (ACR1) uridylyltransferase		VIT_09s0002g02890	0.026906	FRK1 (FLG22-induced receptor-like kinase 1)
VIT_09s0054g01590	-0.451326	Membrane related protein CP5		VIT_09s0002g03200	0.108381	Peptidase alpha subunit, Mitochondrial
VIT_10s0003g00530	-0.183392	28 kDa heat- and acid-stable phosphoprotein		VIT_09s0002g03300	0.221216	RPS5 (resistant to p. syringae 5)
VIT_10s0003g00540	-0.374383	Unknown		VIT_09s0002g03970	0.291969	Unknown protein
VIT_10s0003g00640	-0.222608	D-tyrosyl-tRNA(Tyr) deacylase		VIT_09s0002g04420	0.42334	R protein MLA10
VIT_10s0003g00860	-0.298643	Calmodulin-binding region IQD9		VIT_09s0002g04940	0.132242	R protein PRF disease resistance protein
VIT_10s0003g01100	-1.39297	Cysteine protease RCR3		VIT_09s0002g05410	0.647678	ABC transporter g family pleiotropic drug resistance 12 PDR12
VIT_10s0003g01110	-0.260123	Unknown protein		VIT_09s0002g06540	0.2117	Pentatricopeptide (PPR) repeat-containing protein
VIT_10s0003g01770	-0.0415844	Heat shock transcription factor A4A		VIT_09s0002g06550	0.0737994	Signal peptidase, endoplasmic reticulum-type
VIT_10s0003g03710	-0.156406	Cullin-4		VIT_09s0002g09220	inf	No hit
VIT_10s0003g03920	-0.189704	Ribosomal protein L14		VIT_09s0018g01740	0.0320011	Unknown
VIT_10s0042g00580	-0.0392519	Zinc finger (C3HC4-type ring finger)		VIT_09s0054g00590	1.3132	No hit
VIT_10s0042g00890	-0.149798	Stilbene synthase 1 [Vitis vinifera]		VIT_09s0054g01600	0.169622	Splicing factor YT521-B
VIT_10s0071g00930	-0.0386436	Prolyl oligopeptidase		VIT_09s0054g01610	0.00800263	Synaptic vesicle 2-related protein
VIT_10s0071g00940	-0.0803134	Oligopeptidase B		VIT_09s0054g01620	0.49093	Myb family
VIT_10s0071g00980	-0.256571	Unknown protein		VIT_09s0054g01880	0.0594475	Calreticulin interacted protein
VIT_10s0092g00060	-0.399717	Group II intron splicing factor CRS1-related		VIT_09s0054g01890	0.228475	No hit
VIT_10s0116g00160	-0.182083	Bromo-adjacenty (BAH) domain-containing protein		VIT_09s0070g00030	0.451207	Stromal cell-derived factor 2 protein precursor (SDF2 protein)
VIT_10s0116g00390	-0.139174	Unknown protein		VIT_10s0003g00380	0.29909	Homeobox-leucine zipper protein HB52
VIT_10s0116g00850	-0.0845689	Serine/threonine Protein kinase BNK1		VIT_10s0003g00830	inf	Sodium/calcium exchanger family protein
VIT_10s0116g01850	-0.364971	Unknown protein		VIT_10s0003g01030	1.56033	Unknown protein
VIT_10s0116g01860	-0.196462	MATE efflux family protein		VIT_10s0003g01120	0.411702	No hit
VIT_10s0597g00030	-0.0644595	Monothiol glutaredoxin-S17 (AtGrxS17)		VIT_10s0003g01130	0.0419124	Armadillo/beta-catenin repeat
VIT_11s0016g00360	-0.902158	1-phosphatidylinositol-3-phosphate 5-kinase		VIT_10s0003g02360	inf	SRG1 (senescence-related gene 1) oxidoreductase
VIT_11s0016g00420	-0.0499221	RED		VIT_10s0003g03680	0.866516	No hit
VIT_11s0016g00820	-0.101179	Unknown		VIT_10s0003g03690	0.918021	Beta-1,3-glucanase precursor
VIT_11s0016g00830	-0.242739	Ribose isomerase		VIT_10s0003g03770	0.258088	Pyruvate dehydrogenase beta subunit
VIT_11s0016g01070	-0.276274	Cathepsin H		VIT_10s0003g04000	0.00119403	ATP-dependent RNA helicase DDX51
VIT_11s0016g02220	-0.491098	Transducin family protein / WD-40 repeat		VIT_10s0003g04180	0.0996945	Early-responsive to dehydration stress protein (ERD4)
VIT_11s0016g02410	-0.892943	MYB divaricata		VIT_10s0003g04510	0.145608	Ankyrin
VIT_11s0016g02420	-0.0410711	UDP-N-acetylglucosamine O-acyltransferase protein		VIT_10s0003g04530	0.126637	Cation:chloride symporter
VIT_11s0016g02500	-0.15965	Pentatricopeptide (PPR) repeat-containing protein		VIT_10s0003g04580	0.178195	Accelerated cell death 11 (ACD11)
VIT_11s0016g04620	-0.404887	PINHEAD (Protein ZWILLE)		VIT_10s0003g05000	0.0723303	VTC2 (vitamin C defective)
VIT_11s0037g00630	-0.0462798	DNA-directed RNA polymerase		VIT_10s0003g05690	0.396296	Ribulose bisphosphate carboxylase, large chain
VIT_11s0052g00080	-0.0604032	Unknown protein		VIT_10s0071g00320	0.47337	GRAM domain-containing protein / ABA-responsive
VIT_11s0052g00140	-0.613108	Mannosyl-oligosaccharide 1,2-alpha-mannosidase		VIT_10s0071g00330	0.0875614	GRAM domain-containing protein / ABA-responsive
VIT_11s0052g00460	-0.0227491	Cation exchanger (CAX10)		VIT_10s0071g01150	0.118418	Katanin p80 (WD repeat containing) subunit B 1
VIT_11s0052g00520	-0.0803124	Extracellular ribonuclease precursor		VIT_10s0116g00180	0.308329	Ribosomal protein L4/L1
VIT_11s0052g00610	-0.0585295	Homogenitisate geranylgeranyl transferase		VIT_10s0116g00700	0.472395	DNA helicase SNF2 domain-containing protein
VIT_11s0052g01130	-0.029214	CD2-binding protein-related		VIT_10s0116g01800	0.417059	Calcium-dependent protein kinase 21 CPK21
VIT_11s0052g01640	-0.496116	flavonol 3-O-glucosyltransferase		VIT_11s0016g00350	0.197371	Sec34/COG3
VIT_11s0052g01680	-inf	Photosystem II protein D1		VIT_11s0016g01230	0.659913	12-oxophytodienoate reductase 3
VIT_11s0052g01830	-0.318965	UPF0066		VIT_11s0016g01240	0.265542	DENN (AEX-3) domain-containing protein
VIT_11s0065g00150	-0.197444	Glycogen synthase		VIT_11s0016g01380	0.172125	Ribosomal protein S3 (RPS3C) 40S
VIT_11s0065g00240	-0.491458	Galactokinase like protein		VIT_11s0016g01390	0.340538	Replication protein A 70 kDa DNA-binding subunit
VIT_11s0065g00940	-0.32912	Preprotein translocase secY subunit, chloroplast (CpSecY)		VIT_11s0016g01620	0.523515	Unknown
VIT_11s0118g00190	-0.42973	No hit		VIT_11s0016g01690	0.259917	Unknown protein
VIT_11s0118g00200	-0.312753	Sucrose-phosphate synthase		VIT_11s0016g01950	0.333723	Casein kinase I delta
VIT_12s0028g00200	-0.351284	Unknown protein		VIT_11s0016g01990	0.295028	Regulatory protein NPR1 (Nonexpresser of PR genes 1)
VIT_12s0028g01050	-0.0217405	Helicase in vascular tissue and TAPETUM		VIT_11s0016g02780	0.374397	Myb domain protein 68
VIT_12s0028g01870	-0.806707	Receptor kinase TRKa		VIT_11s0016g03060	0.333043	No hit
VIT_12s0028g01920	-0.212991	Receptor kinase TRKe		VIT_11s0016g03070	0.151875	Hexokinase-2
VIT_12s0028g01930	-inf	Receptor kinase TRKe		VIT_11s0016g03170	0.624202	Arabidopsis histidine phosphotransfer AHP4
VIT_12s0028g02160	-0.0117831	Ribulose bisphosphate carboxylase, large chain		VIT_11s0016g03180	0.369209	ABI1 (ABA insensitive 1)
VIT_12s0028g02410	-0.237851	1-aminocyclopropane-1-carboxylate oxidase		VIT_11s0016g03290	0.0974578	SNW domain-containing protein 1 SNW1
VIT_12s0028g02420	-0.0994456	1-aminocyclopropane-1-carboxylate oxidase homolog 1		VIT_11s0016g03520	0.0601159	Early nodule-specific-like protein ENOD8
VIT_12s0028g02890	-0.79583	O-methyltransferase		VIT_11s0016g03530	0.213015	DNA-directed RNA polymerase II subunit E
VIT_12s0028g03330	-0.461581	Targeting protein		VIT_11s0016g05010	1.3359	Lactoylglutathione lyase
VIT_12s0028g03750	-0.327595	Zinc finger (C3HC4-type ring finger)		VIT_11s0016g05020	0.317221	IMP dehydrogenase/GMP reductase
VIT_12s0034g01370	-0.23792	Unknown protein		VIT_11s0052g01660	0.011391	Serine esterase
VIT_12s0034g01690	-0.0538435	No hit		VIT_11s0052g01840	0.536636	Diacylglycerol kinase
VIT_12s0035g01060	-0.122696	Shaggy protein kinase kappa		VIT_11s0065g00160	0.344508	Splicing factor YT521-B
VIT_12s0035g01810	-0.145396	Mitotic checkpoint MAD1		VIT_11s0103g00110	0.00180928	Photosystem II protein D2
VIT_12s0035g01840	-0.0969342	CAND1 (Cullin-associated and neddylation dissociated, hemivenata)		VIT_11s0118g00650	0.260024	Unknown
VIT_12s0035g02110	-0.350627	Glutathione S-transferase Z1 GSTZ1		VIT_12s0028g00300	0.627183	Amidase
VIT_12s0055g00900	-0.0477163	RAE1 RNA export 1 homolog		VIT_12s0028g00490	0.862505	Component of oligomeric golgi complex 5
VIT_12s0057g01030	-inf	Glucose-6-phosphate 1-dehydrogenase 2, chloroplast precursor		VIT_12s0028g00500	0.44824	Unknown
VIT_12s0057g01480	-0.361657	Glucose-1-phosphate adenylyltransferase small subunit, chloroplast		VIT_12s0028g01150	0.146633	Transparent testa 12 protein
VIT_12s0057g01490	-0.201253	Telomere repeat binding protein 1		VIT_12s0028g01630	0.151772	S-receptor kinase
VIT_12s0059g00550	-0.147411	Ankyrin repeat and BTB (POZ) domain containing		VIT_12s0028g02150	0.366827	Transcription factor
VIT_12s0059g00670	-0.516283	NADP-dependent oxidoreductase		VIT_12s0028g02340	0.370985	Ketol-acid reductoisomerase
VIT_12s0059g01240	-0.690209	Nitrate transporter (NTP3)		VIT_12s0028g02640	0.334798	GTP-binding protein typA/bipA
VIT_12s0142g00120	-0.135524	Nuclear movement protein		VIT_12s0034g01050	0.356335	No hit
VIT_12s0142g00240	-1.69965	PDF1 (protodermal factor1)		VIT_12s0034g01100	0.0631761	Mucin-related
VIT_12s0142g00450	-0.0666961	Unknown protein		VIT_12s0034g01440	0.0502177	Emp24/gp25L/p24
VIT_13s0019g00040	-0.19719	Beta-N-acetylhexosaminidase		VIT_12s0034g02170	0.14022	SAG18 (Senescence associated gene 18)
VIT_13s0019g01030	-0.388829	Binding		VIT_12s0034g02230	0.201234	UDP-glucose:glycoprotein glucosyltransferase
VIT_13s0019g02660	-1.06464	Unknown protein		VIT_12s0034g02360	0.0775733	SEC6
VIT_13s0019g03540	-0.203733	Regulator of nonsense transcripts 2 UPF2		VIT_12s0035g00800	0.0355439	DEAH (Asp-Glu-Ala-His) box polypeptide 36
VIT_13s0019g03950	-0.141253	DNA-binding bromodomain-containing		VIT_12s0035g02120	0.493745	Unknown
VIT_13s0019g04630	-0.0615128	Unknown protein		VIT_12s0055g00780	0.170736	VPS20.2 SNF7
VIT_13s0019g04670	-0.0616102	Zinc finger (DHHC type) family		VIT_12s0055g00830	0.305897	Methyltransferase
VIT_13s0047g00200	-1.02958	Subtilisin		VIT_12s0055g01100	0.174678	Beta-hydroxyacyl-ACP dehydratase
VIT_13s0047g00580	-0.191637	No hit		VIT_12s0055g01220	0.559601	Tubulin folding cofactor TITAN 1
VIT_13s0047g01130	-0.083577	Zfwd2 protein (ZFWD2)		VIT_12s0059g00620	0.479787	Exosome complex exonuclease RRP6
VIT_13s0064g00060	-0.195529	R protein MLA10		VIT_12s0059g00930	inf	Cellulose synthase CSLB04
VIT_13s0064g00340	-2.05951	Cinnamyl alcohol dehydrogenase		VIT_12s0059g01200	0.114417	UBX domain-containing protein 1
VIT_13s0064g00600	-0.326931	Cyclin-related		VIT_12s0059g01210	0.256342	RNA-binding protein
VIT_13s0064g00730	-0.132503	Actin-related protein 7		VIT_12s0059g01230	0.214105	Ribosomal protein L30
VIT_13s0067g00400	-0.963033	Anthranilate synthase alpha 1		VIT_12s0134g00100	inf	Ribosomal protein L8 (RPL8C) 60S
VIT_13s0067g00900	-0.324278	Phosphoinositide-specific phospholipase C		VIT_12s0134g00210	0.079093	Pentatricopeptide (PPR) repeat-containing
VIT_13s0067g01740	-0.428767	Receptor protein kinase		VIT_12s0142g00190	0.186383	No hit
VIT_13s0067g02190	-0.106946	SAG20 (wound-induced protein 12)		VIT_13s0019g00530	0.362069	Ribosomal protein S15A (RPS15aF) 40S
VIT_13s0067g03080	-0.554613	Pentatricopeptide repeat protein		VIT_13s0019g00540	1.44448	Ethylene-responsive protein
VIT_13s0067g03170	-0.191791	Transcription elongation factor S-II		VIT_13s0019g00850	0.533921	U3 small nucleolar ribonucleoprotein protein IMP4
VIT_13s0073g00130	-0.298038	Pentatricopeptide (PPR) repeat membrane-associated salt-inducible protein		VIT_13s0019g01690	0.00825374	Ubiquitin-specific protease 24 (UBP24)
VIT_13s0073g00650	-0.256765	Pyrimidine 5'-nucleotidase		VIT_13s0019g01840	0.210251	Cell division cycle 20-like protein 1
VIT_13s0106g00230	-0.0599439	Ankyrin		VIT_13s0019g02140	0.313627	Tropinone reductase
VIT_13s0106g00740	-0.33686	Bile acid:sodium symporter		VIT_13s0019g02720	0.0315612	Guanylyl cyclase (GC1)
VIT_13s0147g00210	-0.14896	Unknown protein		VIT_13s0019g04150	0.25491	Receptor protein kinase CRINKLY4 precursor
VIT_13s0156g00060	-0.322845	Serine/threonine-protein phosphatase PP2A catalytic subunit		VIT_13s0019g04240	0.191201	Protein disulfide-isomerase A1
VIT_13s0156g00080	-0.414164	Lactose permease		VIT_13s0019g04330	0.132375	Unknown protein
VIT_13s0156g00300	-0.223048	No hit		VIT_13s0019g04340	0.148271	ATP binding protein
VIT_13s0156g00530	-inf	No hit		VIT_13s0019g04350	0.0946562	ATP binding protein
VIT_13s0175g00030	-0.00952556	Origin recognition complex 1b protein		VIT_13s0019g04480	0.0870986	Adenosine kinase 2 (ADK2)
VIT_14s0006g00910	-0.659271	ATA15 protein		VIT_13s0019g04490	1.52046	No hit
VIT_14s0006g01030	-0.203713	Calmodulin-binding heat-shock protein		VIT_13s0019g04750	0.93241	Kinesin morphogenesis of root hair 2 (MRH2)
VIT_14s0006g01080	-0.0279084	Atypical receptor kinase MARK		VIT_13s0019g05300	1.01383	No hit
VIT_14s0006g01880	-0.0610351	ATP-dependent Clp protease proteolytic subunit (ClpP3)		VIT_13s0047g00010	0.0829694	ZIFL2 (zinc induced facilitator-like 1)
VIT_14s0006g02960	-0.0708527	KH domain containing protein		VIT_13s0047g01140	0.395364	Esterase/lipase/thioesterase
VIT_14s0030g00220	-1.11699	Sugar transporter ERD6-like 5		VIT_13s0047g01210	0.674377	Phospholipid-translocating ATPase ALA1
VIT_14s0030g00420	-1.09529	Inosine-uridine preferring nucleoside hydrolase family protein		VIT_13s0064g01850	0.190472	R protein MLA10
VIT_14s0030g00460	-0.39102	Stress regulated protein isoform 3		VIT_13s0064g01870	0.174825	R protein MLA10
VIT_14s0030g00700	-0.0344289	Transport protein particle (TRAPP) component Bet3		VIT_13s0067g01000	0.294386	PHD finger protein alfin
VIT_14s0030g00830	-0.178602	SOD Cu/Zn superoxide dismutase		VIT_13s0067g02000	0.301517	Unknown protein
VIT_14s0030g01340	-0.686733	Beta-ketoacyl-CoA synthase		VIT_13s0067g02650	0.144597	Nucleotidyltransferase family protein
VIT_14s0030g01440	-0.0460115	EDR1 (Enhanced disease resistance 1)		VIT_13s0067g02790	inf	Cytochrome P450, family 79, subfamily A, polypeptide 2
VIT_14s0030g01590	-0.654675	Rubredoxin		VIT_13s0067g03110	0.373666	HEAT repeat-containing protein
VIT_14s0030g02060	-0.129554	Aldo/keto reductase AKR		VIT_13s0067g03200	0.970093	Proton-dependent oligopeptide transport (POT) family protein
VIT_14s0036g00120	-0.0185638	RPS2 (resistant to p. syringae 2)		VIT_13s0067g03420	0.103747	RabGAP/TBC domain-containing protein
VIT_14s0036g00440	-1.51292	Unknown protein		VIT_13s0067g03620	0.0688563	SET domain-containing protein
VIT_14s0060g00450	-0.84664	Protein-serine/threonine kinase haspin-related		VIT_13s0084g00030	0.456689	Transcription termination factor mitochondrial mTERF
VIT_14s0060g02160	-0.170856	ATP-dependent Clp protease proteolytic subunit (ClpR1) (nClpP5)		VIT_13s0084g00600	0.466412	DNA-directed RNA polymerase I subunit A2
VIT_14s0066g00660	-0.346125	No hit		VIT_13s0101g00470	0.199392	Ribosomal protein S25 (RPS25E) 40S
VIT_14s0066g00980	-0.327934	Unknown protein		VIT_13s0106g00380	0.487433	Phosphoacetylglucosamine mutase
VIT_14s0066g01390	-0.589496	Metal-dependent phosphohydrolase HD domain-containing protein		VIT_13s0106g00710	0.0437082	EMB2745 (embryo defective 2745)
VIT_14s0066g01400	-0.280169	MLK/Raf-related protein kinase 1		VIT_14s0006g00430	0.839858	Carboxylesterase
VIT_14s0066g01410	-0.430115	Peptidylprolyl isomerase		VIT_14s0006g00650	0.464043	NET1-associated nuclear protein 1 UTP!/
VIT_14s0066g01910	-0.082721	CRS1		VIT_14s0006g01680	inf	CYP96A10
VIT_14s0066g01920	-0.0134245	Cellular repressor of E1A-stimulated genes (CREG)		VIT_14s0006g03280	0.210906	Nuclear matrix constituent protein 1
VIT_14s0066g02390	-0.0362388	Golgi alpha-mannosidase II		VIT_14s0030g00650	0.211368	Shikimate dehydrogenase
VIT_14s0066g02670	-0.847653	Leucine Rich Repeat receptor-like kinase		VIT_14s0030g02010	inf	Auxin-induced protein PCNT115
VIT_14s0068g00690	-0.0623698	OTU cysteine protease		VIT_14s0030g02170	0.619356	Calcium-binding EF hand
VIT_14s0068g00700	-0.253045	EMB1895		VIT_14s0036g00340	0.178054	No hit
VIT_14s0068g01390	-0.103869	Unknown protein		VIT_14s0036g01460	0.0216304	SNF2 domain-containing protein helicase ATRX/CHR20
VIT_14s0068g02200	-0.107455	Unknown protein		VIT_14s0060g00160	0.339753	Nuclear pore complex protein Nup98-Nup96
VIT_14s0083g00580	-0.00836824	S-adenosyl-L-methionine decarboxylase		VIT_14s0060g00270	0.0547505	Pentatricopeptide (PPR) repeat-containing
VIT_14s0083g00940	-1.04928	Auxin-independent growth promoter		VIT_14s0060g00470	0.154719	ABC transporter G member 21
VIT_14s0108g00070	-0.120669	Transcription initiation factor TFIID subunit D4		VIT_14s0060g00480	0.132033	S-adenosylmethionine synthetase 1 (SAM1)
VIT_14s0108g00120	-0.0303019	WRKY DNA-binding protein 72		VIT_14s0060g00580	0.00231235	FACT complex subunit SPT16
VIT_14s0108g00430	-0.235253	ABC transporter B member 16		VIT_14s0060g01450	0.0352127	3'-5' exoribonuclease
VIT_14s0108g00440	-0.667892	Tubulin alpha		VIT_14s0060g01540	0.389006	Syntaxin 16
VIT_14s0108g00580	-0.185346	DegP protease		VIT_14s0060g01740	0.00423184	Unknown protein
VIT_14s0108g01480	-0.252305	Unknown protein		VIT_14s0060g02410	0.30372	Acyl-CoA binding
VIT_14s0108g01490	-0.108429	Pentatricopeptide (PPR) repeat-containing protein		VIT_14s0066g00610	0.252258	Unknown protein
VIT_14s0219g00030	-0.165888	Zinc finger (C3HC4-type ring finger)		VIT_14s0066g01080	0.271708	ADP-ribosylation factor A1B
VIT_14s0219g00050	-0.647447	Myb domain protein 40		VIT_14s0066g01550	0.211705	Aldehyde dehydrogenase 1 precursor
VIT_14s0219g00070	-0.182458	Zinc finger (C2H2 type) family		VIT_14s0066g01560	0.21547	Cyclic nucleotide-gated ion channel 18
VIT_14s0219g00150	-0.413562	Succinate dehydrogenase iron-protein subunit		VIT_14s0066g01870	0.0452672	Armadillo/beta-catenin repeat / U-box domain-containing protein
VIT_15s0021g01700	-0.193015	No hit		VIT_14s0066g01890	0.0723652	Sterile alpha motif (SAM) domain-containing
VIT_15s0021g01720	-0.691984	Calcium-binding protein		VIT_14s0066g02230	0.0780259	Binding
VIT_15s0021g01870	-0.0442478	Actin-related protein 2/3 complex subunit 5		VIT_14s0066g02240	0.00961328	Serine/threonine protein phosphatase PP2A-5 catalytic subunit (PP2A5)
VIT_15s0021g02140	-0.134981	Zinc finger (C3HC4-type ring finger)		VIT_14s0066g02400	0.0872426	Mannose-1-phosphate guanyltransferase
VIT_15s0021g02280	-1.41719	Matrix metalloproteinase		VIT_14s0066g02430	inf	Chaperone BCS1 mitochondrial
VIT_15s0021g02540	-0.183553	CCR4-NOT transcription complex, subunit 1		VIT_14s0068g00220	0.196714	Proteasome
VIT_15s0021g02610	-0.141536	CCR4-NOT transcription complex, subunit 1		VIT_14s0068g00230	0.147629	Spiral 1 like 2
VIT_15s0024g00700	-0.0522262	Lysyl-tRNA synthetase		VIT_14s0068g00640	0.260549	Acetyl-CoA synthetase
VIT_15s0024g00780	-inf	No hit		VIT_14s0068g00870	0.192702	Nudix hydrolase 13
VIT_15s0024g01260	-1.02189	DJ-1 protein / protease		VIT_14s0068g00980	0.313627	Unknown protein
VIT_15s0045g01190	-0.151178	Retrotransposon protein, Unclassified		VIT_14s0068g01120	0.282028	Alpha-mannosidase precursor lysosomal
VIT_15s0046g00100	-0.189404	WNK kinase 6		VIT_14s0068g01150	0.392683	Sialyltransferase
VIT_15s0046g00110	-0.0603883	GHMP kinase		VIT_14s0068g01540	0.232568	PBS1 (avrPphB susceptible 1)
VIT_15s0046g00200	-0.350833	Unknown protein		VIT_14s0068g01550	0.0817921	Unknown protein
VIT_15s0046g00220	-0.122021	Kinesin light chain		VIT_14s0068g02020	0.0609907	YrdC
VIT_15s0046g01400	-0.158256	Ubiquitin-conjugating enzyme E2 D/E		VIT_14s0081g00140	0.586707	Pentatricopeptide (PPR) repeat-containing
VIT_15s0046g02100	-inf	Late embryogenesis abundant group 14		VIT_14s0081g00150	0.374427	Ankyrin
VIT_15s0046g02150	-0.070886	WRKY DNA-binding protein 24		VIT_14s0083g00150	1.03984	TCP family transcription factor 1
VIT_15s0046g03570	-0.219055	(+)-neomenthol dehydrogenase		VIT_14s0083g00750	0.120343	Unknown protein
VIT_15s0048g00940	-0.0320474	ATP-dependent DNA helicase 2 subunit 2		VIT_14s0108g00130	0.0298297	GTP-binding protein LepA
VIT_15s0048g01890	-0.300301	Peroxisomal biogenesis factor 11 (PEX11)		VIT_14s0108g00140	0.132488	Ubiquitin-conjugating enzyme E2 A
VIT_15s0048g02060	-inf	Hydrolase, alpha/beta fold		VIT_14s0108g01160	0.0774738	Latex abundant protein 1
VIT_15s0048g02090	-0.330325	Thioesterase family		VIT_14s0108g01170	0.247333	Pectinesterase family
VIT_15s0048g02180	-0.294749	Unknown protein		VIT_14s0108g01430	0.205993	Zinc finger (C3HC4-type ring finger)
VIT_15s0048g02230	-0.646421	Calcineurin phosphoesterase		VIT_14s0108g01520	0.658333	Glycosyl transferase family 8 protein
VIT_15s0048g02530	-0.24929	Harpin-induced 1		VIT_14s0108g01630	0.138874	Unknown protein
VIT_15s0048g02540	-0.554413	Pseudo-response regulator 9 (APRR9)		VIT_14s0171g00260	0.00679861	Phosducin
VIT_15s0048g02760	-0.26236	Zinc finger (DHHC type)		VIT_14s0219g00010	0.174657	Protein phosphatase 2 (formerly 2A), regulatory subunit B'
VIT_15s0107g00440	-0.48825	Enhanced disease resistance 2 (EDR2)		VIT_15s0021g00910	0.189194	Dolichyl pyrophosphate Glc1Man9GlcNAc2 alpha-1,3-glucosyltransferase
VIT_16s0013g00490	-0.113634	MIM (hypersensitive to MMS, irradiation and MMC)		VIT_15s0021g01420	0.122331	Nuclear RNA-binding protein
VIT_16s0022g01420	-0.518303	Unknown protein		VIT_15s0021g02090	0.339957	DnaJ homolog, subfamily A, member 2
VIT_16s0039g02650	-0.340332	Vacuolar protein sorting-associated protein 72		VIT_15s0024g01990	0.332829	Zinc finger (C3HC4-type ring finger)
VIT_16s0039g02760	-0.213614	RNA polymerase II mediator complex subunit SOH1		VIT_15s0045g00380	0.802396	Phosphoesterase
VIT_16s0050g00680	-0.226842	Unknown protein		VIT_15s0046g00370	0.133697	Unknown protein
VIT_16s0050g00690	-0.235488	Protein kinase		VIT_15s0046g01080	0.2194	Glycosyl hydrolase family 18
VIT_16s0050g02140	-inf	Unknown		VIT_15s0046g02300	0.170312	Beta-cyanoalanine synthase
VIT_16s0050g02490	-0.479396	Tetrahydrofolylpolyglutamate synthase		VIT_15s0046g02900	0.400134	Protein kinase
VIT_16s0098g00610	-0.0857215	Import inner membrane translocase subunit Tim17/Tim22/Tim23		VIT_15s0048g00960	0.184051	Transducin protein
VIT_16s0098g00630	-0.21741	BIN2 (brassinosteroid-insensitive 4)		VIT_15s0048g01800	0.349486	Unknown
VIT_16s0098g01600	-0.141686	No hit		VIT_15s0048g01840	0.129733	Zinc finger (C3HC4-type ring finger)
VIT_16s0100g00210	-1.03631	No hit		VIT_15s0048g01980	0.179581	COP9 signalosome complex subunit 1
VIT_16s0100g00520	-0.174523	ATPP2-A13		VIT_15s0048g02010	0.451941	Shaggy protein kinase theta
VIT_17s0000g00090	-0.317754	Crumpled leaf		VIT_16s0013g00940	0.2322	Kinetochore protein NDC80
VIT_17s0000g00580	-0.0276866	Calmodulin-7 (CAM7)		VIT_16s0022g01250	0.220263	Unknown protein
VIT_17s0000g00610	-0.302018	Ubiquitin-conjugating enzyme 26 UBC27		VIT_16s0022g01510	0.124361	flavonoid 3',5'-hydroxylase -like protein
VIT_17s0000g00730	-0.311473	ATP binding / DNA binding		VIT_16s0022g01590	0.51753	Ribosomal protein S13 (RPS13A) 40S
VIT_17s0000g03130	-0.345539	Unknown protein		VIT_16s0022g01690	0.0695774	Band 7 family
VIT_17s0000g04840	-0.129033	Sterile alpha motif (SAM) domain-containing		VIT_16s0022g02330	0.476234	MADS-box agamous-like 6
VIT_17s0000g05010	-0.0352046	Unknown		VIT_16s0039g00010	0.0852436	ABC transporter G member 7
VIT_17s0000g05100	-0.203093	No hit		VIT_16s0039g00550	0.326438	F-type H+-transporting ATPase oligomycin sensitivity
VIT_17s0000g05110	-0.695691	CYP78A4		VIT_16s0039g01390	0.17821	TRNA-Ala synthetase, cytosolic
VIT_17s0000g05140	-0.0780127	Rhomboid		VIT_16s0039g02040	0.395132	4-coumarate-CoA ligase 3
VIT_17s0000g05490	-1.29555	Lateral organ boundaries domain family protein (LBD27)		VIT_16s0039g02590	inf	Unknown
VIT_17s0000g05510	-0.335956	Pentatricopeptide (PPR) repeat-containing protein		VIT_16s0039g02640	0.189222	AIN1 (ACC insensitive 1) 5'-3' exoribonuclease (XRN4)
VIT_17s0000g05860	-0.0226498	ATATH6 (ABC2 homolog 6)		VIT_16s0039g02690	0.0191691	Ankyrin repeat
VIT_17s0000g05980	-0.929187	Zinc finger protein / regulator of chromosome condensation (RCC1)		VIT_16s0039g02700	0.13727	Unknown protein
VIT_17s0000g06860	-0.0179544	SNAP25ous protein SNAP30		VIT_16s0050g01850	0.118577	AAA-type ATPase
VIT_17s0000g07060	-0.445776	UDP-glucosyltransferase HRA25		VIT_16s0050g01920	0.697224	Curculin (mannose-binding) lectin
VIT_17s0000g07330	-0.000629616	GR-RBP3 (glycine-rich RNA-binding protein 3)		VIT_16s0050g02110	0.400308	Timeless ATIM
VIT_17s0000g07340	-0.273748	Presenilin		VIT_16s0098g00170	inf	Receptor kinase homolog LRK10
VIT_17s0000g08240	-0.23178	HT1 (high leaf temperature 1)		VIT_16s0098g00540	0.226914	Golgin candidate 5
VIT_17s0000g09060	-0.112034	Unknown		VIT_16s0098g01570	0.250936	Acyl-CoA binding protein 2 (ACBP2)
VIT_17s0000g09070	-0.05689	Histone deacetylase HDA6		VIT_16s0098g01810	0.0441711	Histone H2B , member E
VIT_17s0000g09310	-0.268275	Unknown protein		VIT_16s0100g00960	0.373891	Stilbene synthase [Vitis pseudoreticulata]
VIT_17s0053g00750	-0.362882	Unknown protein		VIT_16s0100g01210	0.290394	6-phospho 3-hexuloisomerase
VIT_17s0053g00810	-0.0584762	Cyclic nucleotide-binding transporter 1		VIT_17s0000g00160	0.0794428	Glycyl-tRNA synthetase 1
VIT_18s0001g00780	-0.151811	No hit		VIT_17s0000g00310	0.597114	ARF GTPase-activating domain
VIT_18s0001g00890	-0.158611	Pentatricopeptide (PPR) repeat-containing		VIT_17s0000g00400	0.608474	Phosphate carrier protein
VIT_18s0001g00910	-0.105754	Transportin-2		VIT_17s0000g01340	0.843794	Unknown
VIT_18s0001g02140	-inf	Metal transporter Nramp1		VIT_17s0000g02700	0.844254	Alpha-dioxygenase 2
VIT_18s0001g02200	-0.177848	8-oxoguanine-DNA glycosylase (OGG1)		VIT_17s0000g03200	0.0336751	Unknown protein
VIT_18s0001g02290	-0.657789	Diphenol oxidase		VIT_17s0000g03220	0.349152	Unknown protein
VIT_18s0001g03610	-0.866957	Auxin-independent growth promoter		VIT_17s0000g03530	0.233515	Ribosomal protein S7 (RPS7A) 40S
VIT_18s0001g03760	-0.266039	Holocarboxylase synthetase 1 (HCS1)		VIT_17s0000g04410	0.730902	TGH (tough); RNA binding
VIT_18s0001g03810	-0.199617	Protein kinase		VIT_17s0000g04540	0.422157	Enolase
VIT_18s0001g03830	-0.293563	Unknown protein		VIT_17s0000g05580	0.307111	Isopiperitenol dehydrogenase
VIT_18s0001g05570	-0.781665	Hexose transporter HT2		VIT_17s0000g08590	0.613309	Unknown protein
VIT_18s0001g05740	-0.15572	DNA-binding protein		VIT_17s0000g09890	0.130702	Tetratricopeptide repeat (TPR)-containing
VIT_18s0001g05780	-0.130186	Leucine-rich repeat family protein		VIT_17s0000g09900	1.31443	Unknown protein
VIT_18s0001g06780	-1.83508	Protein kinase CRK1		VIT_17s0119g00030	0.264154	Guanine nucleotide-binding protein alpha-1 subunit
VIT_18s0001g08690	-0.457539	Unknown		VIT_18s0001g00110	0.919343	Unknown protein
VIT_18s0001g10350	-2.27126	Subtilase family protein		VIT_18s0001g01560	0.0115606	Tetratricopeptide repeat protein 33
VIT_18s0001g10540	-0.0802232	Dem protein		VIT_18s0001g02020	0.0327308	Amino acid permease 3
VIT_18s0001g10550	-0.652702	LHCA5 (Photosystem I light harvesting complex gene 5)		VIT_18s0001g02220	1.35814	Beta-galactosidase / lactase
VIT_18s0001g10640	-0.205355	No hit		VIT_18s0001g02380	0.334994	Kinesin protein (MKRP1)
VIT_18s0001g11210	-1.20316	Unknown protein		VIT_18s0001g03730	0.15401	SET Domain group 37
VIT_18s0001g11290	-0.113407	Signal peptidase 1		VIT_18s0001g04120	1.71019	(-)-germacrene D synthase
VIT_18s0001g11300	-0.979483	LYS/HIS transporter 7 LHT7		VIT_18s0001g04130	0.0290366	Unknown
VIT_18s0001g11710	-0.534953	Photosystem II PsbO protein		VIT_18s0001g04400	0.000825326	Rhomboid family KOM (kompeito)
VIT_18s0001g11940	-0.352939	Metalloendopeptidase		VIT_18s0001g04820	0.332276	(-)-germacrene D synthase
VIT_18s0001g12160	-0.101098	Unknown protein		VIT_18s0001g04950	0.520965	No hit
VIT_18s0001g12530	-0.405095	Retrotransposon protein, Unclassified		VIT_18s0001g06310	0.427311	SnRK2-8
VIT_18s0001g12540	-0.176166	Maf, septum formation protein		VIT_18s0001g07290	0.222028	Unknown protein
VIT_18s0001g12830	-0.65514	1,4-beta-mannan endohydrolase		VIT_18s0001g07300	0.0655408	MADS box interactor
VIT_18s0001g13650	-0.115292	Amine oxidase		VIT_18s0001g08020	0.0934932	Unknown protein
VIT_18s0001g13750	-0.0909621	Regulator of chromosome condensation (RCC1)		VIT_18s0001g08030	0.274355	Phosphoglycerate mutase
VIT_18s0001g14040	-0.467465	Endo-1,4-beta-glucanase		VIT_18s0001g08850	0.20042	Calcium-transporting ATPase 3, endoplasmic reticulum-type ECA3
VIT_18s0001g14230	-0.0267967	Hexokinase		VIT_18s0001g09600	0.604143	HOS15 (High expression of osmotically responsive genes 15)
VIT_18s0001g14900	-0.0148273	La domain-containing protein		VIT_18s0001g11260	0.209503	Nucleobase-ascorbate transporter 3 (NAT3)
VIT_18s0001g14910	-0.598031	Mannitol dehydrogenase		VIT_18s0001g12430	0.122043	Unknown protein
VIT_18s0001g15130	-0.242594	WD40 repeat protein		VIT_18s0001g12710	1.24497	No hit
VIT_18s0001g15360	-0.401795	Thylakoid lumenal 29.8 kDa protein		VIT_18s0001g12720	0.130554	Endoplasmatic reticulum retrieval protein 1B
VIT_18s0041g00010	-0.761278	Wall-associated receptor kinase 2		VIT_18s0001g13540	0.14948	Glycine-rich protein
VIT_18s0041g00510	-1.13319	Proton-dependent oligopeptide transport (POT) family protein		VIT_18s0001g13550	0.227437	Zinc knuckle (CCHC-type) family
VIT_18s0072g00130	-0.316321	No hit		VIT_18s0001g13590	0.83632	Leucine-rich repeat protein kinase
VIT_18s0072g00770	-0.574633	fructose-1,6-bisphosphatase, cytosolic		VIT_18s0001g13950	0.085377	RNA polymerase Rpa43 subunit
VIT_18s0076g00320	-0.414636	Nodulin		VIT_18s0001g14240	0.226775	Adaptor-related protein complex 2, sigma 1 sub
VIT_18s0089g01110	-0.234269	Nuclear division RFT1-like protein		VIT_18s0001g14460	0.158619	Unknown protein
VIT_18s0122g00230	-0.166827	Lys Motif-Type Receptor-Like Kinase LYK8		VIT_18s0001g14470	inf	No hit
VIT_18s0122g00630	-0.142194	Cinnamoyl-CoA reductase		VIT_18s0001g14510	0.0103145	Ribosomal protein L28
VIT_18s0122g01110	-0.328306	Phosphatidylinositolglycan class O (PIG-O)		VIT_18s0001g14540	0.40616	DEAD-box ATP-dependent RNA helicase 28
VIT_18s0122g01130	-0.211391	BRCA1 interacting protein C-terminal helicase 1		VIT_18s0001g14650	0.840325	DNA-directed RNA polymerase I subunit A12
VIT_18s0122g01310	-1.59955	RWP-RK domain-containing protein		VIT_18s0001g15450	0.174375	Alcohol dehydrogenase 3
VIT_18s0122g01320	-1.09479	Catalase 3		VIT_18s0001g15460	0.439264	Stearyl acyl carrier protein desaturase
VIT_18s0157g00070	-inf	Alliin lyase precursor		VIT_18s0041g01520	0.306883	TIR-NBS-LRR-TIR disease resistance protein
VIT_18s0166g00020	-2.30485	RWP-RK domain-containing protein		VIT_18s0041g01720	0.475901	Disease resistance protein (TIR-NBS-LRR class
VIT_19s0014g01050	-0.553118	UNE1 (unfertilized embryo sac 1)		VIT_18s0041g01740	inf	No hit
VIT_19s0014g01420	-0.0151125	14-3-3 protein GF14 iota (GRF12)		VIT_18s0041g02040	0.344955	12-oxophytodienoate reductase
VIT_19s0014g01630	-0.396408	Isopentenyltransferase 9		VIT_18s0041g02400	0.0117693	Aldehyde oxidase
VIT_19s0014g02930	-0.0696118	Unknown protein		VIT_18s0072g01070	inf	Brassinosteroid-responsive ring-H2 (BRH1)
VIT_19s0014g03320	-0.814957	Peroxisomal membrane protein		VIT_18s0075g00250	0.315395	Unknown protein
VIT_19s0014g03910	-0.00130089	Ubiquitin-specific protease 14		VIT_18s0076g00200	0.49507	DELLA protein RGL2 (RGA-like protein 2)
VIT_19s0014g03930	-0.113642	TRM5 tRNA methyltransferase 5		VIT_18s0089g00100	0.564932	R protein L6
VIT_19s0014g04900	-0.456721	(-)-germacrene D synthase		VIT_18s0122g00560	0.114533	High mobility group (HMG1/2) family protein
VIT_19s0014g05100	-0.0586929	Basic helix-loop-helix ILR3		VIT_18s0122g01210	0.261879	Cuticular water permeability
VIT_19s0014g05110	-0.665751	Unknown		VIT_18s0122g01220	0.385619	DNA-binding bromodomain-containing protein
VIT_19s0015g00640	-0.0330909	ABA hypersensitive germination (AHG)2		VIT_19s0014g00470	0.362573	RKF1 (receptor-like kinase in flowers 1)
VIT_19s0015g00650	-0.379023	Sun protein fmu		VIT_19s0014g01000	0.0591609	Ubiquitin domain containing 1
VIT_19s0015g00750	-0.388779	Sucrase		VIT_19s0014g01090	inf	No hit
VIT_19s0015g00970	-0.364985	Unknown protein		VIT_19s0014g01590	0.0568402	Unknown protein
VIT_19s0015g01130	-0.231037	Unknown protein		VIT_19s0014g01640	0.292594	Malate dehydrogenase
VIT_19s0015g01720	-1.14244	fructose-bisphosphate aldolase, cytoplasmic isozyme 1		VIT_19s0014g01650	0.300352	Global transcription factor group E 4
VIT_19s0015g02210	-1.23437	Ankyrin repeat protein		VIT_19s0014g02130	0.196923	No hit
VIT_19s0015g02480	-0.239016	Ankyrin repeat		VIT_19s0014g02210	0.122484	Proteasome
VIT_19s0015g02810	-inf	No hit		VIT_19s0014g03380	0.29238	3'(2') 5'-bisphosphate nucleotidase
VIT_19s0027g00200	-0.441364	Photosystem II 10 kDa polypeptide PSBR		VIT_19s0014g03390	0.948214	Unknown protein
VIT_19s0027g00870	-0.644392	NAC domain-containing protein 42		VIT_19s0014g04210	0.509676	S-locus protein kinase
VIT_19s0027g01230	-0.144912	CF4		VIT_19s0014g04220	0.424554	S-locus protein kinase
VIT_19s0027g01670	-0.0804261	Cyclin-T1-4		VIT_19s0014g04240	0.570678	S-locus protein kinase
VIT_19s0027g01770	-0.589267	Acetylornithine aminotransferase		VIT_19s0014g04860	0.139371	ATP synthase g subunit , Mitochondrial
VIT_19s0090g00080	-0.417491	Ubiquitin-conjugating enzyme E2 variant		VIT_19s0015g00060	0.596461	ABC transporter C member 9
VIT_19s0090g00390	-0.217734	Endoribonuclease L-PSP		VIT_19s0015g00840	0.29472	Proliferating cell nuclear protein P120
VIT_19s0090g00870	-0.0427764	Unknown protein		VIT_19s0015g02680	inf	Glutathione S-transferase 25 GSTU25
VIT_19s0090g01210	-0.27173	Trigger factor type chaperone		VIT_19s0027g00320	0.168682	Unknown
VIT_19s0090g01320	-0.191375	Cell division protein FtsZ		VIT_19s0085g00020	0.271691	Nucleolar complex protein 3 homolog (Protein NOC3 homolog)
VIT_19s0093g00510	-0.63463	S-2-hydroxy-acid oxidase, peroxisomal		VIT_19s0085g01200	0.684903	CTP synthase
				VIT_19s0090g00270	0.282431	Unknown protein
				VIT_19s0090g00300	0.256909	Unknown protein
				VIT_19s0090g01240	0.366144	Hydroxyproline-rich glycoprotein VTA1
				VIT_19s0093g00160	2.6844	Glutathione S-transferase 8 GSTU19
				VIT_19s0177g00260	0.0443515	Unknown protein
				VIT_19s0177g00360	0.0560595	Transport protein particle (TRAPP) component Bet3
