# Supplementary material for: Molecular memory of Flavescence dorée phytoplasma in recovering grapevines
Source: Hortic Res. 2020 Aug 1;7:126. doi: 10.1038/s41438-020-00348-3 (PMC7395728; doi:10.1038/s41438-020-00348-3)
Supplement: Supplementary file 13 — Supplementary Table S9 [file 41438_2020_348_MOESM13_ESM.xlsx]

## Sheet: Table S9
Table S9. List of genes CpG hypermethylated at the promoter level and matching the RNAseq data. For each gene (gene_id, GGDB 12X V1), the corresponding differential methylation levels and expression values are reported together with the functional description.
	WGBS	RNA-seq
gene_id	meth.diff REC vs H	H_FPKM	REC_FPKM	Functional description
VIT_00s0153g00070	28.3379	0.116905	0.0975628	Glutathione S-transferase 8 GSTU8
VIT_00s0174g00090	32.1018	2.54943	2.17901	far-red impaired responsive family protein
VIT_00s0207g00250	28.9474	130.847	70.4608	synechocystis ycf37-like protein
VIT_00s0220g00030	42	372.525	336.799	small nuclear ribonucleoprotein F
VIT_00s0220g00050	42	1.68859	0	unknown
VIT_00s0226g00040	39.1997	39.1614	34.4334	myb family
VIT_00s0229g00160	35.4839	17.2858	12.6792	formyltetrahydrofolate deformylase
VIT_00s0229g00170	33.599	753.589	706.521	Unknown protein
VIT_00s0245g00060	68.0851	31.3087	28.8284	no hit
VIT_00s0258g00020	44.7154	0.0730042	0.0291854	receptor serine/threonine kinase
VIT_00s0259g00130	26.7176	3.59832	1.67668	protein kinase beta-1 subunit 5'-AMP-activated
VIT_00s0291g00090	28.6676	26.5858	23.7456	Cyclin-related
VIT_00s0532g00030	28.5112	276.121	217.041	Thioredoxin H
VIT_00s0532g00040	28.5112	24.719	18.4073	no hit
VIT_00s0598g00010	38.3333	0.791476	0.612326	CDP-diacylglycerol synthetase
VIT_00s2085g00010	25.7707	53.115	47.4371	leucine-rich repeat family protein
VIT_00s2393g00010	43.6371	44.8048	44.7913	GATA transcription factor 28
VIT_00s2439g00010	77.2103	351.525	311.811	zinc finger
VIT_00s2750g00010	30.3065	509.197	381.101	Phosphatidate cytidylyltransferase
VIT_01s0010g02380	41.5966	42.9295	38.6049	F-box domain containing protein
VIT_01s0010g03350	33.6151	13.0223	11.0585	GTPase EngC
VIT_01s0010g03510	36.8794	0.369748	0.0668828	Anthocyanin O-methyltransferase (AOMT)
VIT_01s0011g02150	31.9316	160.526	126.449	photosystem II stability/assembly factor, chloroplast (HCF136)
VIT_01s0011g02500	29.4887	1.7901	0.444379	no hit
VIT_01s0011g04050	29.5942	22.968	20.5817	nucleotidyltransferase
VIT_01s0011g04060	29.5942	4.32332	3.10258	Receptor-like kinase RHG1
VIT_01s0011g04700	30.5037	19.4354	11.2125	heavy-metal-associated domain-containing protein / copper chaperone (CCH)
VIT_01s0026g00080	34.2105	12.7474	8.91212	metal-dependent phosphohydrolase HD domain-containing protein
VIT_01s0026g00160	25.1872	31.9761	20.4186	no hit
VIT_01s0026g01900	27.4548	23.2435	0	no hit
VIT_01s0150g00540	28.3163	1.28667	1.04695	Unknown protein
VIT_01s0150g00630	75.5245	0.863053	0.645951	Exostosin-like
VIT_02s0012g02600	26.2155	11.244	10.7997	octicosapeptide/Phox/Bem1p (PB1) domain-containing protein
VIT_02s0025g00290	25.8759	2.28067	1.70674	pentatricopeptide (PPR) repeat-containing protein
VIT_02s0025g01130	27.6192	28.4304	23.2916	phytochrome A supressor spa1 (SPA1)
VIT_02s0025g01720	26.9231	2545.32	2348.07	GDA2
VIT_02s0025g01730	30.8824	0.0955755	0.0164139	3-oxoacyl-[acyl-carrier-protein] synthase
VIT_02s0025g02210	33.3409	1.48888	0.773854	MYB DOMAIN PROTEIN 6
VIT_02s0025g03940	31.25	21.1894	14.0733	Unknown protein
VIT_02s0236g00090	26.484	0.281033	0.103411	unknown
VIT_02s0236g00100	39.3254	930.297	885.329	no hit
VIT_03s0017g01420	35.6848	0.640227	0.506181	reticuline oxidase
VIT_03s0038g00720	29.1913	98.3414	92.7993	NADH dehydrogenase (ubiquinone) 1 beta subcomplex 9
VIT_03s0038g01520	36.5908	0.0419531	0.0357144	disease resistance protein RPP13 variant
VIT_03s0038g02380	25.0138	131.451	107.53	RAC G-protein Rac1
VIT_03s0038g02940	39.2857	76.0582	64.7969	transducin protein
VIT_03s0038g02960	39.2857	0.804134	0.427355	pentatricopeptide (PPR) repeat-containing protein
VIT_03s0038g03480	27.5792	0.418715	0.293157	auxin-induced SAUR
VIT_03s0038g03600	30.3403	0.0314704	0.0294825	serine/threonine kinase
VIT_03s0038g04260	29.0406	76.2313	46.8007	chloride channel protein CLC-e
VIT_03s0063g00390	36.7336	2.75351	2.17457	longevity factor
VIT_03s0063g01580	33.202	1.87082	0.904934	CYP82C2
VIT_03s0063g01930	27.7027	14.8757	8.45141	DC1 domain-containing protein
VIT_03s0063g02240	26.8907	1.02552	0.35604	PLATZ transcription factor
VIT_03s0091g00850	56.4286	19.6996	9.75441	Unknown protein
VIT_03s0091g01290	47.1805	2.14837	0.531824	serine carboxypeptidase S10
VIT_03s0180g00270	31.7665	3.17468	3.00405	pseudouridine synthase
VIT_04s0008g00490	30.119	564.151	537.63	profilin 5 (PRO5) (PRF3)
VIT_04s0008g01910	33.1423	7.88129	5.30405	ferredoxin-related
VIT_04s0008g02850	27.1576	75.8138	66.0398	proteasome 20S beta subunit A (PBA1) (PRCD)
VIT_04s0008g03170	49.505	12.9265	11.7703	ubiquitin-specific protease 26 (UBP26)
VIT_04s0008g04900	28.9182	1.85482	0	WD-40 repeat protein (LEUNIG)
VIT_04s0008g04910	28.9182	25.3472	21.2975	WD-40 repeat protein (LEUNIG)
VIT_04s0023g00400	41.9069	3.65538	1.77324	RIC4 (ROP-INTERACTIVE CRIB MOTIF-CONTAINING PROTEIN 4)
VIT_04s0023g00470	25.1277	4.42391	2.89084	WRKY DNA-binding protein 2
VIT_04s0023g01280	39.1304	55.1233	51.1163	RUB1 conjugating enzyme (RCE1)
VIT_04s0023g01310	33.0762	0.134811	0	no hit
VIT_04s0023g01510	25.5733	0.543727	0.25719	DUF620
VIT_04s0023g01860	31.6652	9.78689	8.38352	Sugar transporter ERD6-like 6
VIT_04s0044g00800	33.6663	9.1866	6.92316	S-receptor kinase
VIT_04s0044g00890	32.3255	18.2183	16.2646	uridylate kinase
VIT_04s0044g01260	29.4118	28.069	19.3431	SEU3B protein
VIT_04s0044g01490	29.8975	6.4708	5.20707	2-oxoisovalerate dehydrogenase alpha subunit, mitochondrial precursor
VIT_04s0044g01690	26.6944	23.9888	21.8238	glucose-inhibited division family A
VIT_04s0044g01780	40.6241	3.48234	3.0466	no hit
VIT_04s0069g00250	30.4073	1.17596	0.798002	unknown
VIT_04s0069g00540	25.829	11.2273	5.42892	glutamate receptor protein
VIT_04s0069g00730	56.9231	1.12734	1.05394	glutamate receptor protein
VIT_05s0020g00790	28.2493	8.55226	8.48143	hAT dimerisation domain-containing protein
VIT_05s0020g03770	27.137	2.64383	2.40582	inositol polyphosphate 5'-phosphatase
VIT_05s0029g01140	34.2262	87.4252	36.3071	sucrose-phosphate synthase
VIT_05s0051g00050	33.229	1.93679	1.33544	Myosin-like protein XIB
VIT_05s0062g00830	33.8011	211.685	127.698	Ribosomal protein S1
VIT_05s0094g01340	43.5254	12.5278	11.1771	thiopurine methyltransferase
VIT_05s0136g00260	30.1887	83.0969	37.0127	chalcone synthase 3 (CHS3)
VIT_06s0004g00730	41.3904	11.2905	8.90048	ubiquitin-conjugating enzyme E2 D/E
VIT_06s0004g02480	41.0256	2.69487	2.33604	Cysteine peptidase
VIT_06s0004g03200	26.9697	5.04606	3.42521	no hit
VIT_06s0004g03210	26.9697	151.797	98.6879	no hit
VIT_06s0004g03250	50	76.9053	74.7871	protein disulfide isomerase
VIT_06s0004g03520	37.9056	0.248847	0.159606	NITRATE EXCRETION TRANSPORTER1
VIT_06s0004g03860	33.9286	0.121585	0.10924	chitinase 2
VIT_06s0004g06110	27.551	12.2299	11.739	Exo-1,3-beta-glucanase
VIT_06s0004g06700	26	32.6883	28.2976	ATP-dependent Clp protease ClpB protein
VIT_06s0004g07040	31.5023	0.473047	0.345552	glutaredoxin
VIT_06s0009g03610	25.8373	7.59951	7.21438	EMB2739
VIT_06s0061g00170	28.5567	0.733892	0.682624	disease resistance protein (NBS class)
VIT_06s0061g00820	53.0159	3.22485	2.47762	PHD finger transcription factor
VIT_06s0080g00070	49.3006	1.87857	1.4413	S-receptor kinase
VIT_06s0080g00600	41.4364	3.56793	2.52221	no hit
VIT_07s0005g00480	33.9286	3.44241	3.22648	Pectinesterase inhibitor
VIT_07s0005g01150	33.1583	26.6339	25.3908	CTP synthase
VIT_07s0005g01470	33.2849	43.9194	29.7056	Unknown protein
VIT_07s0005g01880	45.2738	0.37166	0.060483	patatin
VIT_07s0005g02400	29.1628	33.6733	25.9161	Unknown protein
VIT_07s0005g02590	25.1382	3.66838	2.59174	Polygalacturonase GH28
VIT_07s0005g02740	31.3195	4.40778	4.33465	peptide chain release factor
VIT_07s0005g03190	32.1127	10.5336	7.66155	ethylene response factor ERF14
VIT_07s0005g03200	32.1127	4.32424	2.47688	Ethylene-responsive transcription factor ERF098
VIT_07s0005g03610	33.8704	0.137341	0.120498	NAC domain-containing protein 74
VIT_07s0031g00340	53.072	18.1834	15.5954	F-box domain containing protein
VIT_07s0031g00350	53.072	23.3088	15.5466	caffeoyl-CoA O-methyltransferase 1
VIT_07s0031g01320	54.9324	14.0943	11.237	TGA-type basic leucine zipper protein TGA1.1
VIT_07s0031g01740	32.0325	200.944	193.235	ATP synthase 24 kDa subunit
VIT_07s0031g02100	30.6259	176.851	162.708	no hit
VIT_07s0031g02120	30.6259	37.818	32.0874	no hit
VIT_07s0031g02160	29.6938	0.404181	0.160804	protein phosphatase 2C DBP
VIT_07s0031g02170	40.4143	26.2924	17.5012	glutamate receptor GLR3.6
VIT_07s0031g03070	95	5.37285	4.27312	isoflavone reductase
VIT_07s0031g03150	29.6629	14.9376	11.6828	S-glutathione dehydrogenase/class III alcohol dehydrogenase
VIT_07s0104g00100	26.6779	0.447637	0.260355	AL-ACTIVATED MALATE TRANSPORTER 1
VIT_07s0104g01250	28.3237	97.3185	60.9229	flavin-containing monooxygenase
VIT_07s0129g00690	31.1213	61.7628	56.1364	HOS15 (High expression of osmotically responsive genes 15)
VIT_07s0151g00640	30.3756	5.17885	3.48504	globulin-1 S allele precursor
VIT_07s0151g00680	29.1552	0.158226	0.157125	tetratricopeptide repeat (TPR)-containing
VIT_07s0151g01000	28.3019	149.312	65.6178	Photosystem I reaction center subunit II (PSAD)
VIT_07s0255g00140	52.5773	0.782944	0.121016	Unknown protein
VIT_07s0255g00150	52.5773	0.382154	0	kinase
VIT_08s0007g02910	34.1016	35.5148	34.0008	gibberellin signal transduction protein (SPINDLY)
VIT_08s0007g06830	51.5789	36.6615	33.5147	colon cancer-associated protein Mic1 containing protein
VIT_08s0032g00640	34.5779	0.479779	0.202006	unknown
VIT_08s0040g00400	33.5221	81.7782	78.3651	aquaporin SIP2;1
VIT_08s0040g00490	30.9211	1.83112	1.04509	caspase
VIT_08s0040g03320	35.045	8.06942	7.76591	glutamate N-acetyltransferase
VIT_08s0056g00220	51.087	0.202874	0.147119	Serine/threonine protein phosphatase PP1
VIT_08s0056g01480	60.9825	0.171755	0.165041	cation exchanger, CAX7
VIT_08s0058g00570	29.9903	560.327	448.257	macrophage migration inhibitory factor
VIT_08s0058g01390	25.5682	405.538	289.913	WRKY DNA-binding protein 70
VIT_08s0105g00260	27.056	82.6025	53.9693	digalactosyldiacylglycerol synthase 1
VIT_09s0002g01090	45.1923	120.558	109.25	Flavonoid 3'-monooxygenase (F3'H)
VIT_09s0002g02220	33.3178	2.80466	2.5347	Protein kinase CDG1
VIT_09s0002g02410	29.8155	16.8485	15.5254	RNA-binding protein
VIT_09s0002g02450	36.5591	71.2696	46.3173	phosphatase
VIT_09s0002g02690	39.6111	5.59412	5.13772	3'-5' exonuclease domain-containing protein
VIT_09s0002g04120	35.4943	15.528	14.202	ethylene-responsive protein
VIT_09s0002g08700	45.2375	0.448526	0.297019	Ankyrin
VIT_09s0054g01590	28.3076	41.4232	30.2957	membrane related protein CP5
VIT_10s0003g00540	28.91	19.9973	15.4266	no hit
VIT_10s0003g01100	35.0877	1.44112	0.548753	Cysteine protease
VIT_10s0042g00890	72.8111	462.67	417.04	stilbene synthase 1 [Vitis vinifera]
VIT_10s0071g00930	27.9167	6.36981	6.20146	prolyl oligopeptidase
VIT_10s0092g00060	26.1278	3.8356	2.90741	group II intron splicing factor CRS1-related
VIT_10s0116g00160	27.2727	18.1446	15.9931	bromo-adjacenty (BAH) domain-containing protein
VIT_10s0116g01860	30.5823	66.9475	58.4243	MATE efflux family protein
VIT_10s0597g00030	41.7559	77.2017	73.8283	Monothiol glutaredoxin-S17 (AtGrxS17)
VIT_11s0016g00820	32.0442	56.5658	52.7346	unknown
VIT_11s0016g01070	29.7143	860.263	710.336	Cysteine protease
VIT_11s0016g02220	29.5562	6.66247	4.74024	transducin family protein / WD-40 repeat
VIT_11s0016g02410	33.4848	49.767	26.8003	MYB DIVARICATA
VIT_11s0052g00610	25.7131	50.9442	48.9188	Homogenitisate geranylgeranyl transferase
VIT_11s0052g01680	32.2232	0.197555	0	photosystem II protein D1
VIT_11s0118g00190	33.456	0.626025	0.464761	no hit
VIT_12s0028g00200	55.8333	17.2676	13.5358	Unknown protein
VIT_12s0028g01050	64	9.27686	9.13811	HELICASE IN VASCULAR TISSUE AND TAPETUM
VIT_12s0028g01930	29.2276	0.0415797	0	receptor kinase TRKe
VIT_12s0028g02160	65.0223	2.87587	2.85247	Ribulose bisphosphate carboxylase, large chain
VIT_12s0028g02410	36.3636	2.5686	2.17819	1-aminocyclopropane-1-carboxylate oxidase
VIT_12s0028g02420	36.3636	24.0741	22.4705	1-aminocyclopropane-1-carboxylate oxidase homolog 1
VIT_12s0028g02890	36.5854	0.146497	0.0843843	O-methyltransferase
VIT_12s0028g03330	26.4286	0.306377	0.222488	targeting protein
VIT_12s0028g03750	25.7732	14.8553	11.8376	zinc finger (C3HC4-type RING finger)
VIT_12s0034g01690	52.795	1.62224	1.56281	no hit
VIT_12s0035g01840	34.4079	44.8963	41.9789	CAND1 (CULLIN-ASSOCIATED AND NEDDYLATION DISSOCIATED, HEMIVENATA)
VIT_12s0035g02110	32.4042	210.484	165.07	Glutathione S-transferase Z1 GSTZ1
VIT_12s0057g01030	29.4118	0.0139433	0	glucose-6-phosphate 1-dehydrogenase 2, chloroplast precursor
VIT_12s0059g01240	31.7277	111.109	68.8614	nitrate transporter (NTP3)
VIT_12s0142g00240	25.7474	0.0803901	0.0247489	PDF1 (protodermal factor1)
VIT_13s0019g01030	26.5539	17.1305	13.0834	binding
VIT_13s0019g02660	40.2715	190.065	90.8685	Unknown protein
VIT_13s0019g03950	56.5217	15.7119	14.2465	DNA-binding bromodomain-containing
VIT_13s0019g04630	28.4211	1.84836	1.7712	Unknown protein
VIT_13s0047g00580	29.2354	1.47818	1.29431	no hit
VIT_13s0064g00340	26.9444	0.787006	0.1888	Cinnamyl alcohol dehydrogenase
VIT_13s0064g00730	30.6738	51.5137	46.9932	ACTIN-RELATED PROTEIN 7
VIT_13s0067g01740	30.5374	0.826421	0.613945	Receptor protein kinase
VIT_13s0067g02190	25.0773	140.51	130.471	SAG20 (WOUND-INDUCED PROTEIN 12)
VIT_13s0067g03080	36.5482	3.2712	2.22716	pentatricopeptide repeat protein
VIT_13s0073g00650	28.5714	19.083	15.9718	Pyrimidine 5'-nucleotidase
VIT_13s0156g00300	33.1089	10.1578	8.70269	no hit
VIT_13s0156g00530	25.3106	0.343568	0	no hit
VIT_14s0030g00830	33.6735	141.639	125.146	Superoxide dismutase
VIT_14s0030g01590	31.1891	98.2896	62.4353	no hit
VIT_14s0030g02060	30.2632	0.169834	0.155248	aldo/keto reductase AKR
VIT_14s0036g00440	28.1118	0.235093	0.0823768	Unknown protein
VIT_14s0066g00660	25.5338	1110.63	873.725	no hit
VIT_14s0066g01910	40.1852	15.24	14.3908	CRS1
VIT_14s0066g02390	27.6961	20.4899	19.9817	GOLGI ALPHA-MANNOSIDASE II
VIT_14s0066g02670	26.4252	0.521093	0.289565	Leucine Rich Repeat receptor-like kinase
VIT_14s0068g00690	40.5765	35.7605	34.2475	OTU cysteine protease
VIT_14s0068g01390	30.0639	0.761597	0.708692	Unknown protein
VIT_14s0068g02200	37.3134	31.2135	28.9732	Unknown protein
VIT_14s0108g00070	28.6109	6.03881	5.55427	transcription initiation factor TFIID subunit D4
VIT_14s0108g00120	26.4304	0.279531	0.273721	WRKY DNA-binding protein 72
VIT_14s0108g00430	30.0178	1.34861	1.14569	ABC transporter B member 16
VIT_14s0108g00440	30.0178	3.82737	2.40904	Tubulin alpha chain
VIT_14s0108g01490	27.0643	10.3919	9.6395	pentatricopeptide (PPR) repeat-containing protein
VIT_14s0219g00030	25.8828	0.387776	0.345655	zinc finger (C3HC4-type RING finger)
VIT_14s0219g00050	25.8828	0.337144	0.215236	myb domain protein 40
VIT_14s0219g00150	27.0631	70.5347	52.9551	Succinate dehydrogenase iron-protein subunit
VIT_15s0021g01700	30.0819	0.803257	0.70267	no hit
VIT_15s0021g01720	30.0819	2.38092	1.4738	calcium-binding protein
VIT_15s0021g02280	39.6336	0.0399396	0.0149551	matrix metalloproteinase
VIT_15s0021g02540	30.0486	7.84641	6.90902	CCR4-NOT transcription complex, subunit 1
VIT_15s0024g00780	25.3962	0.0644179	0	no hit
VIT_15s0024g01260	31.543	5.69131	2.80281	DJ-1 protein / protease
VIT_15s0046g00100	26.1089	2.7156	2.38149	WNK kinase 6
VIT_15s0046g02100	25.3427	0.0430714	0	late embryogenesis abundant group 14
VIT_15s0046g02150	39.4656	0.332102	0.316179	WRKY DNA-binding protein 24
VIT_15s0048g02060	64.6032	0.0303147	0	hydrolase, alpha/beta fold
VIT_15s0048g02090	25.9394	18.2367	14.5047	thioesterase family
VIT_15s0048g02230	34.7487	13.722	8.76649	Calcineurin phosphoesterase
VIT_15s0048g02530	29.1165	33.8511	28.4793	Harpin-induced 1
VIT_16s0022g01420	34.71	107.885	75.3244	Unknown protein
VIT_16s0050g00680	30.4473	30.8019	26.3203	Unknown protein
VIT_16s0050g00690	30.4473	39.0762	33.1913	protein kinase
VIT_16s0050g02140	42.2406	0.382154	0	no hit
VIT_16s0098g00610	26.4378	82.5164	77.7563	import inner membrane translocase subunit Tim17/Tim22/Tim23 , Mitochondrial
VIT_16s0098g00630	26.4378	11.045	9.49991	BIN2 (BRASSINOSTEROID-INSENSITIVE 4)
VIT_16s0098g01600	27.0679	9.71316	8.80458	no hit
VIT_16s0100g00210	26.7103	3.61443	1.7623	no hit
VIT_17s0000g00580	85.7912	704.83	691.433	calmodulin-7 (CAM7)
VIT_17s0000g00610	41.8803	87.2814	70.7954	ubiquitin-conjugating enzyme 26 UBC27
VIT_17s0000g04840	28.8517	60.3301	55.1685	sterile alpha motif (SAM) domain-containing
VIT_17s0000g05100	25.1089	10.1722	8.83643	no hit
VIT_17s0000g05110	33.3333	38.0067	23.4658	CYP78A4
VIT_17s0000g05490	25.4421	2.35356	0.958792	lateral organ boundaries domain family protein (LBD27)
VIT_17s0000g05510	43.8202	41.6258	32.9785	pentatricopeptide (PPR) repeat-containing protein
VIT_17s0000g05980	30	0.0739595	0.0388402	zinc finger protein / regulator of chromosome condensation (RCC1)
VIT_17s0000g07330	27.8431	164.295	164.223	GR-RBP3 (glycine-rich RNA-binding protein 3)
VIT_17s0000g07340	34.1388	9.80902	8.11371	presenilin
VIT_17s0000g09060	67.5676	7.23607	6.69541	unknown
VIT_17s0000g09310	30.1258	295.078	245.007	Unknown protein
VIT_17s0053g00810	37.5	20.4795	19.666	cyclic nucleotide-binding transporter 1
VIT_18s0001g00780	40.4614	188.111	169.323	no hit
VIT_18s0001g00890	25.5614	4.01814	3.5998	pentatricopeptide (PPR) repeat-containing
VIT_18s0001g02200	34.4828	17.6828	15.6319	8-oxoguanine-DNA glycosylase (OGG1)
VIT_18s0001g03760	25.0604	78.438	65.229	holocarboxylase synthetase 1 (HCS1)
VIT_18s0001g03810	40.3401	93.4494	81.374	protein kinase
VIT_18s0001g05570	31.0897	4.43267	2.57846	Hexose transporter 2 (HT2)
VIT_18s0001g05740	42.4464	11.5486	10.367	DNA-binding protein
VIT_18s0001g05780	25.5912	144.01	131.584	Leucine-rich repeat family protein
VIT_18s0001g08690	29.3887	4.1822	3.04559	no hit
VIT_18s0001g10350	30.5102	0.376985	0.0780917	subtilase family protein
VIT_18s0001g10550	26.4151	101.614	64.6356	LHCA5 (Photosystem I light harvesting complex gene 5)
VIT_18s0001g11210	62.7119	1.11116	0.482606	Unknown protein
VIT_18s0001g11710	38.7413	855.968	590.773	photosystem II PsbO protein
VIT_18s0001g12530	25.1265	205.322	155.057	retrotransposon protein, unclassified
VIT_18s0001g12540	25.1265	35.077	31.045	Maf, septum formation protein
VIT_18s0001g13650	46.5972	6.98958	6.45275	amine oxidase
VIT_18s0001g14900	27.1186	11.0747	10.9615	La domain-containing protein
VIT_18s0001g14910	27.1186	2.85489	1.8861	mannitol dehydrogenase
VIT_18s0001g15130	31.1475	306.09	258.715	WD40 repeat protein
VIT_18s0041g00510	35	0.945375	0.431004	proton-dependent oligopeptide transport (POT) family protein
VIT_18s0072g00130	56.6667	1.46791	1.1789	no hit
VIT_18s0072g00770	41.68	474.802	318.809	fructose-1,6-bisphosphatase, cytosolic
VIT_18s0076g00320	26.2624	0.634095	0.475704	Nodulin
VIT_18s0122g00230	28.8636	55.6461	49.5695	Lys Motif-Type Receptor-Like Kinase LYK8
VIT_18s0122g00630	40.0062	110.088	99.7548	cinnamoyl-CoA reductase
VIT_18s0122g01130	33.5835	0.0931995	0.0804968	BRCA1 interacting protein C-terminal helicase 1
VIT_18s0122g01310	28.808	1.33433	0.440304	RWP-RK domain-containing protein
VIT_18s0157g00070	31.6814	0.0117849	0	alliin lyase precursor
VIT_18s0166g00020	34.179	0.246381	0.0498628	RWP-RK domain-containing protein
VIT_19s0014g02930	27.9696	21.0678	20.0754	Unknown protein
VIT_19s0014g03320	25.1022	538.242	305.95	peroxisomal membrane protein
VIT_19s0014g03910	27.7385	0.421442	0.421062	UBIQUITIN-SPECIFIC PROTEASE 14
VIT_19s0014g05110	46.8621	22.9751	14.4826	no hit
VIT_19s0015g00640	33.7037	7.56778	7.39618	ABA HYPERSENSITIVE GERMINATION (AHG)2
VIT_19s0015g00750	30.7407	44.6423	34.0967	sucrase
VIT_19s0015g00970	56.8966	30.0977	23.3702	Unknown protein
VIT_19s0015g01130	30.1932	8.05881	6.86628	Unknown protein
VIT_19s0015g01720	25.4392	632.025	286.303	fructose-bisphosphate aldolase, cytoplasmic isozyme 1
VIT_19s0015g02210	28.9893	0.102251	0.0434597	Ankyrin repeat protein
VIT_19s0015g02810	34.2857	0.34289	0	no hit
VIT_19s0027g00870	41.1084	8.65701	5.53843	NAC domain-containing protein 42
VIT_19s0027g01230	27.381	0.230882	0.208818	Hcr9-9E
VIT_19s0027g01770	38.1159	1.07398	0.713856	acetylornithine aminotransferase
VIT_19s0090g00080	40.6731	2.49274	1.86638	ubiquitin-conjugating enzyme E2 variant
VIT_19s0090g01210	35.4382	82.9415	68.7026	trigger factor type chaperone
