# Supplementary material for: Molecular memory of Flavescence dorée phytoplasma in recovering grapevines
Source: Hortic Res. 2020 Aug 1;7:126. doi: 10.1038/s41438-020-00348-3 (PMC7395728; doi:10.1038/s41438-020-00348-3)
Supplement: Supplementary file 14 — Supplementary Table S10 [file 41438_2020_348_MOESM14_ESM.xlsx]

## Sheet: Table S10
Table S10. Oligonucleotides used for RT-qPCR analysis of candidate genes.
Primer name	Sequence 5'-3'	Gene ID (GGDB 12X V1)	Amplicon size (bp)	Reference
VvSTS48 for	CTTGAAGGGGGAAAATGCT	VIT_16s0100g01200	160	24
VvSTS48 rev	TTACTGCATTGAAGGGTAAACC
VvSTS16/22 for	CTTTTGACCCAATTGGAATCAAC	VIT_16s0100g00840 VIT_16s0100g00920	157	24
VvSTS16/22 rev	TGACATGTTCCCATATTCACTTAG
Vv3AT for	AGTGAGTCGCGAGGATGTGTTGT	VIT_03s0017g00870	155	37
Vv3AT rev	TCCAAGCAGGATTTCCCCAACCA
VvUFGT for	AATCTGAGAGCCCTAAGAGA	VIT_16s0039g02230	130	70*
VvUFGT rev	GGTGGTACAAGCAACAGTTC
VvAOMT	GATGAATGTCCCTGTCGATGAG	VIT_01s0010g03510	119	36
VvAOMT	CAAGAGCTGTTGCCAAGAGA
NCED2 for	GCCCCAACCCCCAGTTC	VIT_02s0087g00930	60	71*
NCED2 rev	GCATGCCATCACCATCAAAG
VvACO1 for	GTGGGCTTCAGCTCCTCAAG	VIT_00s2086g00010	58	71*
VvACO1 rev	GAGTGTCGCATCGGTGGAA
VvGST4 for	GAGAAGGGCGTGGAGTTTGA	VIT_04s0079g00690	90	72*
VvGST4 rev	CCCAAAAGGCTGTCGAAGGA
VvHT2 for	TACTTTTCGTGCCGGAGACC	VIT_18s0001g05570	83	72*
VvHT2 rev	AAACCTCCGCCAGAACCAAT
VvGIN2 for	CCAACCAAGGCGATCTATG	VIT_02s0154g00090	76	11
VvGIN2 rev	TTGAGGCAGTGATGCTGG
Vvβ1-3GLU for	CGCAGTTGGAAACGAAGTGAGT	VIT_08s0007g06040	62	This work
Vvβ1-3GLU rev	GCATGGCAGGGAGAACAAA
VvSUSY4 for	TGTTAAGGCTCCTGGATTTCAATTA	VIT_11s0016g00470	73	32
VvSUSY4 rev	AGCCAAATCTTGGCAAGCA
VvUBI for	TCTGAGGCTTCGTGGTGGTA	VIT_16s0098g01190	99	71*
VvUBI rev	AGGCGTGCATAACATTTGCG
VvACT for	GCCCCTCGTCTGTGACAATG	VIT_04s0044g00580	100	71*
VvACT rev	CCTTGGCCGACCCACAATA
*Citations not included in the manuscript reference list:
70. Falginella, L., Di Gaspero, G. & Castellarin, S.D. Expression of flavonoid genes in the red grape berry of ‘Alicante Bouschet’ varies with the histological distribution of anthocyanins and their chemical composition. Planta 236, 1037-1051 (2012).
71. Gambino, G., et al. Co-evolution between Grapevine rupestris stem pitting-associated virus and Vitis vinifera L. leads to decreased defence responses and increased transcription of genes related to photosynthesis. J. Exp. Bot. 63, 5919-5933 (2012).
72. Pagliarani, C., et al. Distinct metabolic signals underlie clone by environment interplay in “Nebbiolo” grapes over ripening. Front. Plant Sci. 10, 1575 (2019).
